# Supplementary material for: MetaPro-IQ: a universal metaproteomic approach to studying human and mouse gut microbiota
Source: Microbiome. 2016 Jun 24;4:31. doi: 10.1186/s40168-016-0176-z (PMC4919841; doi:10.1186/s40168-016-0176-z)
Supplement: Additional file 1: Tables S1–S7. — Table S1. Clinical information of the eligible pediatric volunteers involved in the mucosal-luminal interface sample collection. Table S2. Comparison of peptide and protein identifications between the MetaPro-IQ and matched metagenome approaches. Table S3. Summary of metagenomic sequencing and gene prediction for pediatric mucosal-luminal interface samples. Table S4. Ingredient comparison of high-fat and low-fat diets. Table S5. List of 849 significant proteins responding to the high-fat feeding. Table S6. Best hits of BLASTP alignments against NCBI nr database. Table S7. Names and one-letter codes for identified COG categories. (XLSX 611 kb) [file 40168_2016_176_MOESM1_ESM.xlsx]

## Sheet: Table S1
Table S1 Clinical information of the eligible pediatric volunteers involved in the mucosal-luminal interface sample collection
Subject	Gender	Age at Colonoscopy (years)	Body weight (kg)	Height (cm)	Colonoscopy Location
HM403	Female	16	68.8	169.5	ascending colon
HM415	Female	11	61.1	155	ascending colon
HM454	Male	12	56	155.5	ascending colon
HM455	Female	15	61	156.9	ascending colon
HM466	Female	17	64.3	160	ascending colon
HM467	Female	16	51.1	162.3	ascending colon
HM494	Female	17	56.6	164.7	ascending colon
HM503	Female	16	63	157.7	ascending colon

## Sheet: Table S2
Table S2 Comparison of peptide and protein identifications between MetaPro-IQ approach and matched metagenome approach
	Acquired MS/MS	MetaPro-IQ approach				Matched metagenome approach
		MS/MS Identified	Peptide Identified	Protein groups Identified	Identification rate	MS/MS Identified	Peptide Identified	Protein groups Identified	Identification rate
HM403	58076	15996	12617	9539	0.275432	16541	13165	7843	0.284816
HM415	59903	14991	11568	10122	0.250255	15559	12190	8441	0.259737
HM454	53991	19670	15456	9914	0.36432	19845	15874	8235	0.367561
HM455	64313	22803	17879	11537	0.354563	23905	18695	9796	0.371698
HM466	60914	13792	11310	10625	0.226418	14231	11739	8879	0.233624
HM467	58701	15495	12390	9644	0.263965	15806	12728	8069	0.269263
HM494	58214	23819	18571	11079	0.409163	24409	19255	9580	0.419298
HM503	59972	27859	21889	11153	0.464533	29611	23637	9603	0.493747
Total	474084	154425			0.325733	159907			0.337297

## Sheet: Table S3
Table S3 Summary of metagenomic sequencing and gene prediction for pediatric mucosal-luminal interface samples
Sample	Raw read pairs	Trimmed inserts	Hg19 screened inserts	Average insert size	Number of Scaftigs	N50	N90	Number of Genes
HM403	26211392	24981347	22767644	265	27595	11315	765	85884
HM415	31443322	30519426	30499432	255	46124	8471	733	128848
HM454	29981926	29222768	29148733	268	44739	7664	723	120138
HM455	30286378	29458712	29145555	267	47460	6886	777	138042
HM466	32981123	31914941	30679094	268	66297	4151	707	163884
HM467	32272528	31469850	31351464	235	35530	13325	695	99007
HM494	25386073	24188659	23156507	259	44855	6077	724	121746
HM503	34752161	33868417	23156507	261	29524	10027	947	100666

## Sheet: Table S4
Table S4 Ingredient comparision of high-fat and low-fat diets
Ingredient (%)	Low-fat diet (5TJT, TestDiet)	High-fat diet (5TJM, TestDiet)
Corn starch	39.7491	30.9942
Casein	19.9997	19.5918
Dextrin	13.1998	10.2925
Surcrose	10	7.7973
Crisco	na	6.0006
Lard	2.1212	6.0006
Milk fat	2.1212	6.0006
AIN93G mineral mix	3.5	3.9681
Powered cellulose	2.5	2.4613
Inulin	2.5	2.4613
Soybean oil	0.4454	1.2601
AIN93 vitamin mix	1	1.1409
Cholestrol	na	0.9934
Corn oil	0.1909	0.5401
L-cystine	0.3	0.2939
Choline bitatrate	0.25	0.1969
t-Butylhydroquinone	0.0015	0.0015
Vegetableshortening	2.1212	na

## Sheet: Table S5
Table S5 List of 849 significant proteins responding to the high-fat feeding
Protein IDs	Protein IDs	Average intensity of Baseline (day 0)	Average intensity of LFD-fed mice	Average intensity of HFD-fed mice	q value (LFD vs HFD)	Fold change (LFD vs HFD)	q value (Baseline vs HFD)	Fold change (Baseline vs HFD)	q value (Baseline vs LFD)	Fold change (Baseline vs LFD)	COG id	COG category	COG category name	LFQ intensity
														D0_LFD1	D0_LFD2	D0_LFD3	D0_LFD4	D0_HFD1	D0_HFD2	D0_HFD3	D0_HFD4	D14_LFD1	D14_LFD2	D14_LFD3	D14_LFD4	D14_HFD1	D14_HFD2	D14_HFD3	D14_HFD4	D29_LFD1	D29_LFD2	D29_LFD3	D29_LFD4	D29_HFD1	D29_HFD2	D29_HFD3	D29_HFD4	D43_LFD1	D43_LFD2	D43_LFD3	D43_LFD4	D43_HFD1	D43_HFD2	D43_HFD3	D43_HFD4
S-Fe9_GL0178463	S-Fe9_GL0178463	3.71783e+07	6.85114e+09	2.50612e+06	3.74118e-11	-2733.76	0.00350028	-14.835	1.84243e-06	184.278	COG2931	Q	Ca2+-binding protein, RTX toxin-related	9.51656e+07	3.00621e+07	1.15979e+08	2.74063e+07	3.39063e+06	942627	1.24931e+07	1.1987e+07	1.79391e+10	2.59657e+09	1.39733e+10	5.55431e+09	405033	1.06089e+07	2.95822e+06	1.42751e+06	7.16655e+09	5.12212e+09	7.02991e+09	4.86094e+09	2.36222e+06	1.1968e+06	367071	763906	7.35766e+09	2.36788e+08	7.06643e+09	3.31002e+09	419798	6.47873e+06	1.06989e+06	2.01539e+06
S-Fe7_GL0107273	S-Fe7_GL0107273	1.50012e+07	1.30245e+09	987006	0.0405607	-1319.59	0.0201395	-15.1986	0.466203	86.8231				6.47873e+07	3.79542e+06	7.90751e+06	2.36102e+07	99852.7	3.78294e+06	1.14409e+06	1.4882e+07	8.74561e+09	1.37319e+08	3.43906e+06	1.47052e+07	355541	3.95039e+06	1.41671e+06	2.536e+06	2.81287e+09	1.71451e+08	26350	3.2664e+06	0	262102	310470	160181	3.72907e+09	1.05291e+07	555354	533703	498586	238331	216601	912158
1A-dyr4-07_GL0098195;S-Fe7_GL0065669	1A-dyr4-07_GL0098195	1.76251e+09	8.70383e+08	1.23192e+06	7.46692e-06	-706.525	1.12728e-05	-1430.7	0.69229	-2.02499	COG0737	FV	2',3'-cyclic-nucleotide 2'-phosphodiesterase/5'- or 3'-nucleotidase, 5'-nucleotidase family	7.37123e+09	6.66976e+08	1.58351e+09	8.34008e+08	2.00332e+06	3.37863e+09	2.0369e+08	6.00579e+07	1.05911e+07	3.23601e+08	1.46009e+09	2.05802e+07	1.77771e+06	250732	2.77773e+06	1.45171e+06	1.8063e+09	2.71913e+08	4.06518e+09	6.91146e+07	1.6183e+06	759119	628333	856209	1.9948e+08	1.89662e+07	2.13422e+09	6.45476e+07	1.07179e+06	870683	1.77231e+06	948418
8-7_GL0026504	8-7_GL0026504	1.33884e+09	1.57018e+09	2.49391e+06	0.00247483	-629.607	0.000201238	-536.845	0.939991	1.17279	COG0737	FV	2',3'-cyclic-nucleotide 2'-phosphodiesterase/5'- or 3'-nucleotidase, 5'-nucleotidase family	2.81391e+08	1.45409e+09	7.5081e+09	1.0886e+09	2.53787e+06	1.55991e+07	3.31207e+07	3.27318e+08	3.06521e+06	1.0173e+09	2.03549e+09	4.80275e+08	1.2593e+06	5.80778e+06	4.11813e+06	3.48321e+06	1.3748e+06	1.60879e+09	7.10313e+09	4.35041e+07	1.26459e+06	818955	1.79581e+06	809543	868700	3.44001e+07	5.98894e+09	5.25037e+08	4.86071e+06	1.3311e+06	317570	4.06022e+06
Group2-8A_GL0213244	Group2-8A_GL0213244	8.75938e+07	8.78894e+08	1.50301e+06	0.013503	-584.754	0.000604978	-58.2788	0.925838	10.0337				2.67979e+08	2.21651e+07	1.94648e+06	9.23762e+07	2.15189e+06	2.54501e+08	5.10964e+07	8.53414e+06	8.18861e+09	1.83088e+08	5.10975e+06	5.44214e+06	206011	3.39547e+06	1.26061e+06	3.89771e+06	2.64472e+08	3.74559e+08	656024	1.6082e+06	688367	584386	1.4469e+06	1.2049e+06	1.4785e+09	667114	9.57966e+06	3.44413e+07	1.28159e+06	655768	2.75512e+06	659326
6-3_GL0035173;17_GL0044669;Group2-3A_GL0023214;Group2-7A_GL0140188	6-3_GL0035173	1.518e+08	1.21383e+09	2.16617e+06	1.92409e-09	-560.358	3.67822e-05	-70.0777	0.00614665	7.99623	COG1653	G	ABC-type glycerol-3-phosphate transport system, periplasmic component	3.62719e+08	3.31268e+08	4.66745e+07	2.18882e+07	4.14906e+06	3.57857e+08	7.02425e+07	1.96051e+07	1.87659e+09	2.89228e+08	2.51681e+09	8.99001e+08	5.37057e+06	1.89998e+06	3.02977e+06	4.6724e+06	1.06409e+09	4.63415e+08	2.52371e+09	5.78855e+08	2.89961e+06	441662	1.7354e+06	788751	1.44981e+09	2.76752e+07	1.6771e+09	1.19969e+09	1.7352e+06	1.4087e+06	937605	1.07441e+06
1-7_GL0122678	1-7_GL0122678	5.15776e+06	5.54344e+08	1.09052e+06	0.000147268	-508.33	0.00430747	-4.72963	0.0066977	107.478	COG2221	P	Dissimilatory sulfite reductase (desulfoviridin), alpha and beta subunits	1.75671e+06	937584	1.94549e+07	3.35977e+06	4.25393e+06	2.48359e+06	5.97585e+06	3.03969e+06	709153	6.1259e+08	3.3621e+08	1.1173e+09	1.09721e+06	4.84998e+06	356164	1.44961e+06	2.06329e+07	6.32121e+08	4.82547e+07	1.25081e+09	446303	1.0831e+06	764258	0	2.0407e+06	6.98876e+08	2.54671e+08	1.67792e+09	455806	502667	389987	600634
MH-6-3_GL0129779	MH-6-3_GL0129779	1.3005e+07	1.33687e+09	3.53489e+06	0.00234966	-378.194	0.0103189	-3.67903	0.0569799	102.797				1.58369e+07	4.18659e+06	8.58717e+06	2.84557e+07	2.71063e+06	5.60144e+06	1.02951e+07	2.83661e+07	5.73047e+08	1.06709e+09	6.46294e+06	1.2446e+06	3.92681e+06	2.53472e+06	1.50699e+06	5.18418e+06	1.6223e+08	6.58037e+08	6.87464e+08	1.53961e+08	4.11102e+06	1.39669e+06	4.40981e+06	842035	6.97108e+09	5.93444e+06	5.74831e+09	7.64381e+06	2.22751e+06	1.1603e+06	6.409e+06	8.70964e+06
S-Fe9_GL0115101	S-Fe9_GL0115101	1.61526e+08	3.18653e+09	1.08289e+07	2.05975e-08	-294.262	0.000352903	-14.9162	0.000588743	19.7277				3.62577e+08	3.82287e+07	2.45567e+08	6.00012e+07	8.74279e+06	1.6729e+08	2.77939e+08	1.31859e+08	6.74388e+09	1.04201e+09	5.25436e+09	3.42208e+09	1.7285e+07	1.81201e+07	2.41719e+06	9.36979e+06	3.13141e+09	3.81443e+09	3.64099e+09	1.04889e+09	2.00988e+06	9.68635e+06	5.46991e+06	8.13636e+06	4.58543e+09	7.6308e+07	4.33301e+09	1.14551e+09	2.10179e+06	1.8184e+07	2.95148e+07	7.65121e+06
38_GL0029584	38_GL0029584	2.73509e+08	3.19034e+09	1.11276e+07	0.0110051	-286.706	0.0164276	-24.5794	0.638518	11.6645	COG4625	S	Uncharacterized conserved protein, contains a C-terminal beta-barrel porin domain	2.76051e+06	1.79821e+08	1.035e+09	4.44488e+07	7.65808e+06	8.12606e+08	8.9236e+07	1.65451e+07	2.31052e+07	1.02141e+09	7.67379e+07	2.00738e+07	5.43175e+07	1.41791e+07	1.05211e+07	6.03949e+06	9.05607e+07	1.76819e+09	3.44826e+10	1.00589e+08	1.7011e+07	3.05872e+06	4.37754e+06	3.58583e+06	1.0709e+07	4.60129e+07	4.17426e+06	6.39956e+08	2.55947e+06	6.36517e+06	6.27119e+06	5.24493e+06
6-7_GL0054058	6-7_GL0054058	6.45182e+07	7.71011e+08	3.20672e+06	2.48638e-07	-240.436	0.000475618	-20.1197	0.00251077	11.9503	COG1866	C	Phosphoenolpyruvate carboxykinase, ATP-dependent	7.28736e+07	1.76531e+08	3.17753e+07	5.04185e+07	2.35928e+06	1.28301e+08	3.071e+07	2.31771e+07	1.11429e+09	2.071e+08	2.1151e+09	2.72898e+08	1.61588e+06	615829	301273	405976	1.82301e+08	6.04436e+08	9.75911e+08	1.0466e+09	798528	1.0006e+07	1.20329e+06	3.70911e+06	6.05313e+08	2.57217e+07	1.30029e+09	8.02177e+08	8.19728e+06	2.40171e+06	6.01908e+06	0
29_GL0094922	29_GL0094922	1.57209e+09	2.9049e+09	1.25611e+07	0.000116427	-231.261	0.00282021	-125.155	0.430608	1.84779	COG0515	T	Serine/threonine protein kinase	4.28509e+09	5.52179e+07	1.44961e+09	1.3128e+08	8.71004e+06	6.38028e+09	2.56301e+08	1.0232e+07	1.43529e+08	8.65486e+08	1.2082e+09	5.30188e+06	5.03246e+07	2.31318e+07	6.74497e+06	1.41671e+07	4.71173e+09	2.10829e+09	2.77e+09	9.09536e+08	6.40192e+06	7.93433e+06	5.71229e+06	3.25282e+06	3.31711e+09	3.80478e+07	1.80801e+10	7.01455e+08	3.56197e+06	4.32613e+06	1.84378e+07	6.73752e+06
6-7_GL0075555	6-7_GL0075555	1.10909e+07	4.22284e+08	1.82923e+06	0.00241339	-230.853	0.139066	-6.06311	0.0501016	38.075				5.14233e+06	3.85807e+07	151461	7.05992e+06	1.166e+06	2.63761e+06	2.5105e+07	8.88383e+06	3.51982e+08	3.37047e+06	2.10102e+09	5.73073e+08	3.99301e+06	3.10878e+06	280143	1.04539e+06	9.10982e+07	4.22523e+06	1.07659e+09	1.23791e+08	0	1.9117e+06	369820	0	4.13057e+06	1.9948e+06	7.01165e+08	3.49663e+07	497164	3.23631e+06	2.47851e+06	1.37151e+06
41_GL0109964	41_GL0109964	1.61392e+07	5.71117e+08	2.71968e+06	0.0114423	-209.995	0.102415	-5.93425	0.187665	35.3869				6.0292e+07	1.49841e+06	2.18751e+06	3.63421e+06	1.74852e+06	3.35421e+07	2.6421e+06	2.35689e+07	2.20892e+07	8.06715e+06	1.66372e+07	1.21149e+08	3.225e+06	3.48017e+06	3.31772e+06	4.08103e+06	3.69879e+06	1.344e+06	8.02103e+07	2.80589e+09	1.31241e+06	1.30281e+06	1.21291e+06	2.30112e+06	4.59431e+06	1.34999e+07	7.00197e+07	3.70621e+09	1.741e+06	4.43833e+06	3.64561e+06	2.57798e+06
14_GL0005800;43_GL0097383	14_GL0005800	1.92881e+09	1.53587e+09	7.46593e+06	0.038398	-205.717	0.000243162	-258.348	0.511158	-1.25584				6.24712e+09	1.91699e+09	2.49718e+06	1.56131e+09	3.14138e+08	8.08035e+07	1.8289e+08	5.12472e+09	2.70072e+09	5.87462e+09	2.10349e+06	3.82763e+08	1.4639e+07	4.37119e+07	1.41231e+06	9.13398e+06	1.96359e+09	3.88267e+09	1.54309e+06	849337	1.2286e+06	3.51803e+06	528397	631641	1.15641e+09	2.46173e+09	2.0505e+06	1.36069e+06	2.24388e+06	8.33528e+06	3.82966e+06	378443
14_GL0047020	14_GL0047020	1.84458e+07	7.3317e+08	3.79802e+06	0.00399093	-193.04	0.00464886	-4.85668	0.121007	39.7473	COG1653	G	ABC-type glycerol-3-phosphate transport system, periplasmic component	2.24548e+06	1.2286e+07	5.50706e+07	1.62151e+07	2.98099e+07	8.08128e+06	1.75372e+07	6.32062e+06	1.2109e+07	1.44431e+08	1.70589e+09	1.51981e+09	5.74381e+06	4.12591e+06	6.65748e+06	3.00158e+06	1.83709e+06	8.78921e+07	2.02908e+09	1.79581e+08	2.33238e+06	3.07447e+06	977507	1.56599e+06	2.20623e+06	5.68984e+06	2.95413e+09	1.55378e+08	3.19411e+06	4.35572e+06	6.66254e+06	3.88472e+06
MC-6-5_GL0000339	MC-6-5_GL0000339	1.3539e+08	3.06097e+08	1.67423e+06	0.0413625	-182.828	0.00356678	-80.8671	0.838703	2.26085				5.32758e+07	3.7393e+07	1.2591e+08	3.99117e+08	147489	6.84558e+07	1.49751e+07	3.83849e+08	383707	508698	4.20882e+06	2.59938e+08	1.3682e+06	2.04569e+06	228060	2.5847e+06	0	1.89051e+09	1.2687e+08	432554	0	0	5.4053e+06	1.0219e+06	4.95233e+06	1.0613e+08	5.48517e+08	4.2461e+08	421444	496089	102400	3.06853e+06
1-2_GL0024632	1-2_GL0024632	1.30438e+10	2.39476e+09	1.47762e+07	0.00114648	-162.069	2.18347e-06	-882.756	0.0479203	-5.4468	COG1344	N	Flagellin and related hook-associated protein FlgL	1.01438e+10	5.45381e+10	1.38839e+09	5.71373e+09	2.00009e+09	4.53816e+09	2.11885e+10	4.83961e+09	4.59008e+08	1.68791e+09	7.11345e+07	1.2659e+09	8.58598e+06	4.60405e+06	2.18439e+07	87577	6.01936e+09	1.57881e+06	7.87952e+07	1.43721e+09	2.79911e+06	7.04693e+07	4.7023e+07	1.3032e+06	2.9282e+09	1.34865e+10	4.4211e+07	1.2573e+09	130410	6.51733e+06	1.3386e+07	564846
1-1_GL0117237	1-1_GL0117237	3.31372e+08	5.67675e+08	3.53431e+06	0.00907568	-160.618	7.69452e-05	-93.7588	0.665981	1.7131	COG4932	S	Uncharacterized surface anchored protein	1.679e+08	2.41602e+08	1.16049e+08	6.10759e+08	1.2984e+06	2.1573e+08	2.87131e+08	1.01051e+09	2.38122e+06	7.33466e+06	9.63252e+06	3.54364e+08	1.68861e+07	5.14754e+06	2.3093e+06	3.86002e+06	816846	2.08882e+09	3.596e+08	0	3.79123e+06	2.18429e+06	603268	2.48851e+06	6.32849e+06	3.3968e+08	2.14412e+09	9.31344e+08	1.2008e+06	2.24042e+06	722204	977958
Group2-2A_GL0047387;S-Fe14_GL0037875	Group2-2A_GL0047387	5.85291e+06	1.20257e+09	7.56685e+06	0.0371031	-158.926	0.96416	1.29283	0.0616994	205.465	COG4206	H	Outer membrane cobalamin receptor protein	1.18209e+07	2.00789e+06	1.38309e+06	1.04571e+07	1.96639e+06	1.008e+07	2.39139e+06	6.71661e+06	5.03385e+06	3.75103e+07	4.29883e+06	3.28587e+08	1.82142e+06	4.08837e+06	5.97489e+06	2.72521e+06	6.46547e+06	6.52334e+09	2.23028e+09	2.3687e+06	1.33949e+06	4.89903e+06	5.26805e+06	4.57899e+07	1.63949e+06	3.40212e+09	1.80439e+09	8.47637e+07	6.5607e+06	7.41874e+06	3.27967e+06	1.6367e+06
Group2-3A_GL0048294	Group2-3A_GL0048294	7.96486e+06	9.10425e+08	6.15588e+06	0.0079524	-147.895	0.500213	-1.29386	0.0227117	114.305				2.7723e+06	1.41e+07	1.70931e+07	6.52484e+06	8.16131e+06	4.80861e+06	666945	9.5918e+06	1.55891e+07	9.88348e+07	3.67748e+08	1.89439e+09	5.37019e+06	4.032e+06	1.44891e+06	4.80087e+06	2.0416e+06	6.15786e+08	2.3432e+08	4.52595e+09	0	2.57638e+07	4.37966e+06	1.26821e+06	2.0472e+06	2.36369e+07	1.01349e+08	3.04341e+09	9.06505e+06	0	271782	5.15834e+06
2A-dyr16-06_GL0000396	2A-dyr16-06_GL0000396	1.989e+06	3.73845e+08	2.58119e+06	1.99092e-07	-144.834	0.816537	1.29773	5.02646e-06	187.956				0	877506	1.92278e+06	2.0456e+06	494322	1.94518e+06	5.66683e+06	2.95978e+06	3.73456e+08	2.19442e+08	3.79123e+07	2.08872e+08	3.49623e+06	763853	5.13228e+06	8.49983e+06	2.39282e+07	1.36041e+09	2.7849e+08	2.74347e+08	980122	2.28449e+06	1.6699e+06	1.44501e+06	4.43394e+07	1.17249e+09	1.8974e+08	3.02712e+08	1.55439e+06	1.0349e+06	2.69712e+06	1.41619e+06
6-3_GL0062979	6-3_GL0062979	1.8885e+07	7.53636e+08	5.74393e+06	9.04243e-07	-131.206	0.0132557	-3.28782	6.44157e-05	39.9065	COG1879	G	ABC-type sugar transport system, periplasmic component, contains N-terminal xre family HTH domain	1.8123e+07	1.71368e+07	8.74843e+06	5.04696e+07	0	3.06761e+07	4.30309e+06	2.16232e+07	9.234e+08	3.24661e+08	2.2611e+09	4.15958e+08	0	4.31927e+06	1.87029e+07	1.5695e+07	7.66337e+07	7.19366e+08	1.3735e+09	9.38491e+08	1.32889e+06	1.54771e+06	1.07639e+06	2.31148e+06	8.08612e+07	1.90529e+08	1.28819e+09	4.50931e+08	473075	836392	1.6186e+07	706122
37_GL0058336;1-8_GL0079901	37_GL0058336	4.98539e+08	2.44584e+08	1.86898e+06	0.00134442	-130.865	4.31964e-05	-266.744	0.426256	-2.03831	COG0747	E	ABC-type transport system, periplasmic component	1.82768e+09	2.76229e+08	1.20271e+09	7.25504e+07	4.55502e+06	5.26975e+08	6.61576e+07	1.14599e+07	6.53146e+06	9.5078e+07	5.6564e+08	1.71431e+06	1.1596e+06	4.28036e+06	890779	863654	1.844e+08	2.85273e+07	3.72538e+08	2.28018e+06	3.11803e+06	959820	1.50152e+06	1.79449e+06	6.46086e+07	1.3475e+07	1.59192e+09	8.30157e+06	4.75565e+06	707278	235191	2.16137e+06
Group2-1A_GL0007173	Group2-1A_GL0007173	1.51357e+06	4.6442e+08	3.68666e+06	0.0408436	-125.973	0.218675	2.43574	0.0221035	306.838				290302	272471	791097	1.2446e+06	3.8824e+06	1.0006e+06	1.98308e+06	2.64399e+06	1.6141e+06	1.85302e+07	2.21218e+06	3.11911e+07	1.83569e+06	3.1395e+06	437633	3.70664e+06	4.01439e+06	2.76249e+09	8.5426e+08	2.5806e+06	1.03469e+06	8.96272e+06	1.17149e+06	1.5526e+07	1.80061e+06	1.53752e+09	3.4621e+08	1.06299e+07	549161	3.64552e+06	1.29849e+06	2.93231e+06
1-1_GL0029153	1-1_GL0029153	1.87388e+08	1.83215e+08	1.50944e+06	0.0408652	-121.38	1.24389e-05	-124.144	0.222623	-1.02278	COG0840	NT	Methyl-accepting chemotaxis protein	1.64589e+08	2.79821e+08	2.80782e+08	2.35028e+08	3.95786e+08	1.29891e+08	8.82938e+06	4.37623e+06	1.3541e+07	6.37764e+08	8.37279e+06	848184	2.06372e+06	1.41179e+06	746208	648396	3.20177e+08	843995	7.59347e+06	0	1.2976e+06	2.36309e+06	1.46589e+06	0	9.794e+08	4.3451e+07	2.34498e+06	1.02989e+06	515822	3.41783e+06	1.5583e+06	1.11519e+06
6-7_GL0041391;S-Fe9_GL0048609	6-7_GL0041391	8.78866e+07	4.01208e+08	3.3447e+06	0.000406882	-119.953	6.62411e-05	-26.2764	0.593661	4.56506	COG1653	G	ABC-type glycerol-3-phosphate transport system, periplasmic component	3.74757e+08	1.1603e+08	0	7.80207e+06	0	1.27019e+08	5.31594e+07	2.43248e+07	5.99667e+08	1.40191e+07	1.2671e+09	3.8523e+08	5.28226e+06	2.7737e+06	1.38261e+06	5.165e+06	3.36032e+07	3.83328e+06	7.38397e+08	4.25236e+08	3.10928e+06	0	2.88111e+06	3.16738e+06	6.20626e+07	5.37589e+06	7.46638e+08	5.33335e+08	2.76847e+06	2.2856e+06	5.45846e+06	2.51779e+06
6-7_GL0038687	6-7_GL0038687	4.488e+06	1.85402e+08	1.62795e+06	1.03475e-05	-113.887	0.123419	-2.75684	0.000504018	41.3107	COG1022	I	Long-chain acyl-CoA synthetase (AMP-forming)	1.00851e+07	1.5861e+07	918523	1.44881e+06	0	3.6363e+06	2.01201e+06	1.94232e+06	3.93124e+08	3.63882e+07	3.99319e+08	3.59426e+07	0	945649	1.70659e+06	231553	3.65578e+07	8.21391e+07	2.93393e+08	1.94859e+08	1.01419e+06	1.88869e+06	1.10639e+06	0	2.7212e+08	3.21388e+06	2.8723e+08	1.90542e+08	3.49897e+06	2.60519e+06	1.5056e+06	1.77668e+06
Group2-7A_GL0036496	Group2-7A_GL0036496	1.90955e+08	8.51739e+08	8.19289e+06	6.55658e-06	-103.961	0.000649811	-23.3074	0.0277749	4.46041	COG1344	N	Flagellin and related hook-associated protein FlgL	4.22513e+08	6.1917e+08	5.54396e+07	1.18209e+08	1.7447e+07	2.50622e+07	1.12039e+08	1.57761e+08	1.36751e+09	1.45281e+07	7.72325e+08	7.44338e+08	6.77376e+06	1.56971e+07	6.18244e+06	0	1.19039e+09	1.0985e+09	1.36741e+09	9.93299e+08	2.2572e+06	2.12031e+07	0	6.91353e+06	3.91066e+08	5.6308e+08	1.3676e+09	3.50816e+08	1.0732e+07	337691	7.34785e+06	4.48415e+06
MC-6-4_GL0043712;4-5_GL0065076	MC-6-4_GL0043712	4.59257e+08	9.2833e+08	9.09754e+06	0.00139852	-102.042	0.0226027	-50.4815	0.496058	2.02137				1.43608e+09	1.99388e+07	3.02538e+08	3.75587e+07	5.04069e+06	1.84421e+09	2.75062e+07	1.18231e+06	3.79682e+07	8.84179e+07	1.46501e+08	3.35792e+06	6.25461e+06	3.08447e+06	5.95429e+06	1.87629e+07	3.96598e+09	7.84368e+08	6.87765e+08	5.10681e+07	2.98882e+06	1.30731e+06	3.74878e+06	2.5733e+06	7.92209e+08	1.11519e+07	4.52064e+09	5.05347e+07	2.1701e+06	5.34724e+07	2.09701e+06	6.75647e+06
S-Fe20_GL0187914;6-7_GL0037733	S-Fe20_GL0187914	1.34124e+09	6.55629e+08	6.59663e+06	0.00487984	-99.3885	0.000148776	-203.321	0.389203	-2.04572				2.66342e+09	6.31408e+08	1.60129e+08	3.65561e+09	1.86879e+06	2.86952e+09	5.9957e+08	1.48361e+08	4.86385e+06	2.92213e+09	3.95531e+08	2.92671e+08	4.23302e+06	3.44913e+06	1.4646e+07	1.88508e+06	2.11851e+06	2.77428e+09	8.03249e+06	6.85725e+07	1.91602e+06	1.0855e+06	7.37157e+06	2.50207e+06	6.96097e+07	3.6131e+08	3.33811e+06	9.65095e+08	926360	761658	3.98621e+07	521063
Group2-3A_GL0035876	Group2-3A_GL0035876	1.23778e+06	9.27135e+08	9.40209e+06	0.0159771	-98.6094	0.2723	7.59593	0.00399957	749.03	COG0366	G	Glycosidase	1.521e+06	1.20559e+06	553975	2.68207e+06	381154	2.30128e+06	813748	443425	248668	1.5491e+08	1.09119e+09	1.48679e+09	106179	320723	2.35749e+07	5.90908e+06	1.0575e+06	5.22312e+08	1.31759e+09	3.12219e+09	499183	2.05518e+07	260309	2.98999e+07	2.01122e+06	2.38908e+08	5.2609e+08	2.66232e+09	1.2659e+07	4.41418e+06	808816	1.3821e+07
28_GL0071609	28_GL0071609	1.56064e+08	3.4672e+08	3.52458e+06	0.022528	-98.3718	0.00682701	-44.2788	0.975035	2.22165				1.75001e+08	8.26e+08	3.8683e+06	7.89369e+06	1.15779e+06	1.62731e+08	1.50152e+07	5.68473e+07	3.42326e+06	1.91951e+06	6.61043e+06	6.18985e+07	1.59331e+07	2.12368e+06	935255	2.6218e+06	6.97493e+08	5.90623e+06	7.00906e+06	2.04729e+09	941586	1.1114e+06	6.0979e+06	4.00313e+06	8.94953e+08	4.24786e+08	4.00322e+06	5.33962e+06	1.32681e+06	1.07451e+06	4.20533e+06	1.92048e+06
5-7_GL0079770;G1-3A_GL0105982	5-7_GL0079770	7.46643e+07	3.22161e+08	3.85258e+06	0.0201437	-83.6221	0.0312806	-19.3804	0.581142	4.31479	COG1345	N	Flagellar capping protein FliD	4.9846e+08	5.26902e+07	7.95958e+06	5.84615e+06	3.77981e+06	2.0699e+07	3.86322e+06	4.0168e+06	2.4232e+08	3.21818e+09	6.85867e+06	3.18053e+07	2.15948e+06	1.0733e+07	5.96788e+06	9.8168e+06	4.59621e+06	3.10427e+06	2.79293e+06	5.79095e+07	2.81598e+06	2.0796e+06	3.50251e+06	3.08809e+06	1.74908e+06	1.68442e+08	6.04449e+07	6.77267e+07	3.23937e+06	431370	1.40359e+06	993276
7-5_GL0161406	7-5_GL0161406	3.42233e+08	5.31087e+08	6.44908e+06	0.000171732	-82.3508	0.00265825	-53.067	0.576451	1.55183				1.2477e+08	2.58202e+08	1.56228e+09	2.6244e+08	1.15279e+06	1.3129e+08	9.89054e+06	3.87838e+08	1.62319e+08	1.61979e+07	1.68582e+09	6.08934e+07	2.59167e+06	7.89605e+06	9.16769e+06	7.69609e+06	1.5734e+09	9.54575e+08	2.99537e+08	2.43517e+06	9.10374e+06	1.2333e+07	3.01821e+06	3.71886e+06	4.43027e+08	2.47508e+08	5.33273e+08	3.94058e+08	9.27193e+06	5.06128e+06	4.93628e+06	2.59412e+06
7-5_GL0011514;Group2-1A_GL0094464	7-5_GL0011514	3.75288e+06	1.65949e+08	2.09414e+06	2.11062e-05	-79.2446	0.0798246	-1.79209	0.000242288	44.2192	COG4886	K	Leucine-rich repeat (LRR) protein	1.48679e+06	4.46673e+06	3.07227e+06	3.12759e+06	3.44707e+06	5.16048e+06	7.23486e+06	2.02722e+06	1.80069e+08	4.19691e+07	3.75267e+08	1.5989e+08	2.95529e+06	1.8041e+06	1.96952e+06	582452	1.86179e+08	1.84031e+08	3.133e+08	1.04201e+08	296469	5.72506e+06	1.90902e+06	0	1.30969e+08	2.10368e+06	2.98958e+08	1.44561e+07	2.10538e+06	1.32981e+06	3.75457e+06	603865
17_GL0042801;1-1_GL0134181	17_GL0042801	2.92957e+08	3.44312e+08	4.63833e+06	0.00644699	-74.2318	8.00456e-05	-63.16	0.212558	1.1753	COG1866	C	Phosphoenolpyruvate carboxykinase, ATP-dependent	1.42521e+08	3.03858e+08	4.80529e+08	1.60872e+08	1.87819e+08	9.49424e+08	7.75658e+07	4.10648e+07	1.128e+08	1.67541e+09	3.41044e+07	2.5175e+06	212261	1.3982e+07	5.08394e+06	5.1054e+06	5.02204e+08	5.86624e+06	2.72038e+07	7.76319e+06	125381	1.4895e+07	7.74997e+06	0	1.7033e+09	2.50848e+07	1.754e+07	1.79531e+07	887789	62940.5	2.69743e+06	219508
Group2-3A_GL0065904;G1-5A_GL0139151	Group2-3A_GL0065904	7.83398e+07	3.61681e+08	5.1422e+06	0.000543254	-70.3359	0.000109348	-15.2347	0.490393	4.61683	COG5263	G	Glucan-binding domain (YG repeat)	3.6902e+07	5.13559e+07	9.32073e+07	4.90693e+07	2.23872e+08	5.79642e+07	5.54562e+07	5.88911e+07	1.4906e+08	6.83864e+08	1.13321e+08	7.00874e+07	1.11209e+07	1.739e+07	803471	8.80542e+06	883344	4.52429e+07	2.59042e+08	1.85819e+08	910857	322991	8.80319e+06	0	8.88239e+08	4.84295e+08	1.42351e+09	3.68129e+07	608836	5.65874e+06	468479	1.67128e+06
6-3_GL0088257	6-3_GL0088257	3.47574e+06	2.03665e+08	3.01824e+06	4.07657e-05	-67.4779	0.468593	-1.15158	0.000339909	58.5961	COG4886	K	Leucine-rich repeat (LRR) protein	1.64729e+06	2.90529e+06	2.72772e+06	5.62756e+06	3.68638e+06	3.58344e+06	3.12349e+06	4.50474e+06	4.68738e+08	8.27637e+06	5.17357e+08	1.41478e+08	3.75491e+06	2.67202e+06	3.61951e+06	6.2761e+06	1.86222e+08	1.20429e+08	3.59253e+08	9.24145e+07	3.00082e+06	4.15911e+06	1.6296e+06	776945	1.60639e+08	1.77771e+06	2.06962e+08	1.80431e+08	2.76191e+06	2.22469e+06	1.3161e+06	4.02717e+06
6-2_GL0095821	6-2_GL0095821	1.98556e+06	1.2143e+08	1.87267e+06	0.000575424	-64.8434	0.728304	-1.06029	0.00232742	61.1566	COG1109	G	Phosphomannomutase	2.37728e+06	6.0682e+06	335058	1.70651e+06	0	3.0399e+06	1.7574e+06	600164	1.42279e+08	3.59377e+06	5.78562e+08	2.08348e+07	1.87802e+06	39882.3	1.30059e+06	1.97788e+06	1.47089e+07	1.3705e+07	3.61451e+08	1.53681e+08	1.3318e+06	4.35422e+06	3.21203e+06	1.5301e+06	5.82814e+07	2.43461e+06	4.70956e+07	6.05369e+07	0	606136	3.65132e+06	717398
6-3_GL0057956	6-3_GL0057956	2.21125e+08	1.22712e+09	1.92963e+07	1.0902e-05	-63.5935	0.0633445	-11.4595	0.0279779	5.54943	COG3842	E	ABC-type Fe3+/spermidine/putrescine transport systems, ATPase components	4.59029e+08	3.06817e+08	1.02669e+08	7.50551e+07	2.41552e+06	3.37078e+08	2.64223e+06	4.83292e+08	2.6247e+09	1.98408e+08	2.75093e+09	7.46913e+08	3.15537e+07	3.22048e+07	2.76611e+07	1.02471e+07	9.37411e+08	1.5903e+09	1.11619e+09	1.00069e+09	4.5247e+07	1.58402e+07	678375	1.1882e+07	5.9133e+08	2.97331e+07	1.98308e+09	1.15571e+09	3.05781e+07	2.59753e+06	9.12032e+06	1.3945e+07
47_GL0131083	47_GL0131083	3.73171e+06	1.23966e+08	2.07151e+06	0.0483481	-59.8432	0.766829	-1.80144	0.102158	33.2196				4.08113e+06	770797	1.68151e+07	701035	652815	1.84829e+06	1.7382e+06	3.24631e+06	3.89484e+07	0	5.14837e+07	2.54372e+06	2.01002e+06	2.95359e+06	448838	3.57989e+06	2.03498e+06	1.15529e+08	3.12148e+08	1.1736e+06	1.03409e+06	2.28802e+06	0	1.5136e+06	2.37012e+06	8.28743e+08	7.38805e+06	1.2629e+06	1.31929e+06	593308	4.43619e+06	2.60982e+06
S-Fe3_GL0060098;35_GL0102183;32_GL0130473	S-Fe3_GL0060098	4.30758e+06	1.40079e+08	2.39634e+06	0.00139985	-58.4553	0.26119	-1.79757	0.0104219	32.5191	COG1902	C	2,4-dienoyl-CoA reductase or related NADH-dependent reductase, Old Yellow Enzyme (OYE) family	1.38261e+06	1.48361e+07	5.68238e+06	1.94482e+06	2.87197e+06	1.76401e+06	4.09393e+06	1.88482e+06	1.48071e+06	1.2755e+08	6.39529e+07	3.45438e+08	1.94379e+06	4.97325e+06	1.76498e+06	0	2.88583e+06	1.56718e+08	2.56927e+08	2.0141e+08	816150	891189	2.38792e+06	4.27681e+06	2.07769e+06	1.95862e+08	2.30022e+07	3.03641e+08	5.58805e+06	1.10271e+06	1.05801e+06	1.5569e+06
4-2_GL0111915;11_GL0118594;11_GL0147815;G1-5A_GL0013884	4-2_GL0111915	2.54605e+07	3.07591e+08	5.45053e+06	1.27583e-05	-56.4333	0.00361989	-4.6712	0.00516465	12.0811	COG0081	J	Ribosomal protein L1	2.82892e+07	1.83109e+07	9.89532e+06	9.80822e+07	0	1.72572e+07	1.65211e+07	1.53282e+07	4.1917e+08	1.2897e+08	7.0131e+08	2.12559e+08	3.89987e+06	804507	2.64107e+07	3.20509e+06	4.82792e+07	1.91929e+08	4.70046e+08	6.12858e+08	4.45677e+06	4.32743e+06	1.83519e+06	1.18059e+07	1.1006e+08	7.6322e+06	4.72933e+08	3.15348e+08	0	1.10571e+06	1.61588e+06	488754
1-1_GL0080640;MH-6-1_GL0024056;MC-6-1_GL0021453;7_GL0017736;31_GL0060840	1-1_GL0080640	3.51546e+08	1.23239e+08	2.33957e+06	0.0113369	-52.6761	0.000519802	-150.261	0.395093	-2.85255	COG5492	R	Uncharacterized conserved protein YjdB, contains Ig-like domain	1.60159e+09	1.40679e+08	4.64045e+08	7.74123e+07	1.22301e+07	4.58026e+08	5.73086e+07	1.0788e+06	1.65642e+06	5.04836e+07	2.74347e+08	1.32889e+06	1.22191e+06	447105	3.51803e+06	1.9746e+06	3.67468e+08	1.96798e+07	5.19589e+08	4.8297e+06	3.58418e+06	3.50841e+06	1.74221e+06	7.64663e+06	5.86543e+07	2.19139e+06	1.74538e+08	4.10488e+06	785561	0	799926	506652
17_GL0089002	17_GL0089002	9.29983e+06	1.60502e+08	3.23213e+06	0.0277467	-49.6583	0.0974698	-2.8773	0.278203	17.2586	COG0366	G	Glycosidase	979287	1.80838e+07	2.91568e+07	4.10374e+06	0	1.1335e+07	5.72374e+06	5.01626e+06	2.07501e+06	7.44715e+06	3.50058e+08	5.90459e+07	3.94248e+06	3.4205e+06	3.59948e+06	2.75163e+06	5.02713e+06	6.96466e+06	4.50775e+08	5.75877e+07	3.1779e+06	2.10911e+06	0	2.56029e+06	1.00749e+06	0	7.98896e+08	2.66397e+07	752385	5.83566e+06	301377	7.10264e+06
2-3_GL0100390	2-3_GL0100390	3.3291e+09	3.85318e+08	7.86073e+06	0.0383723	-49.0181	7.65916e-11	-423.511	0.00281901	-8.63989	COG3842	E	ABC-type Fe3+/spermidine/putrescine transport systems, ATPase components	3.53232e+09	3.75163e+09	1.31129e+09	2.47503e+09	7.95536e+09	1.73289e+09	4.69462e+09	1.1797e+09	7.96856e+07	3.29541e+09	9.67141e+06	4.16937e+07	2.7529e+06	1.26351e+07	9.55586e+06	7.64188e+06	2.27007e+08	1.3103e+08	5.42688e+06	4.89474e+07	1.14551e+07	1.56971e+06	1.01361e+07	5.98494e+06	4.97302e+08	2.33502e+08	282468	5.38505e+07	6.04951e+06	5.70506e+06	1.71392e+07	3.70339e+06
S-Fe20_GL0129268	S-Fe20_GL0129268	6.77831e+08	3.36191e+08	7.02591e+06	0.0162795	-47.8501	0.000303094	-96.4759	0.384953	-2.01621	COG4625	S	Uncharacterized conserved protein, contains a C-terminal beta-barrel porin domain	2.86933e+08	8.2758e+07	1.40059e+08	1.02459e+08	7.65438e+06	1.07659e+09	3.2511e+07	3.69369e+09	5.05534e+06	1.6975e+08	9.18269e+07	1.18591e+07	1.29721e+07	8.70984e+06	1.14979e+07	3.02789e+06	8.82003e+06	1.11921e+09	2.60537e+07	2.46928e+08	1.7453e+07	2.05338e+06	1.66679e+06	1.4754e+07	1.51901e+07	3.16811e+07	3.82569e+06	2.30409e+09	4.55806e+06	2.25102e+06	3.60903e+06	1.75788e+06
20_GL0032052;1A-dyr2-07_GL0016858	20_GL0032052	3.36641e+07	5.82037e+08	1.22708e+07	4.19191e-06	-47.4326	0.0425901	-2.74343	0.000605361	17.2895	COG2221	P	Dissimilatory sulfite reductase (desulfoviridin), alpha and beta subunits	2.27258e+07	3.85203e+07	8.62065e+07	6.81946e+07	1.70891e+07	1.1838e+07	6.27856e+06	1.84599e+07	6.59417e+07	9.33254e+08	4.98655e+08	1.0244e+09	3.94312e+06	2.18178e+07	1.7134e+07	6.70456e+06	4.98333e+07	6.97461e+08	5.22805e+08	7.86484e+08	5.1285e+06	1.06451e+07	8.99498e+06	3.44382e+07	4.13247e+07	7.09594e+08	4.36988e+08	1.2177e+09	5.7215e+06	9.10437e+06	1.7782e+07	5.83579e+06
S-Fe18_GL0082315	S-Fe18_GL0082315	4.07307e+07	3.37644e+08	7.1469e+06	3.81731e-05	-47.2434	0.0493698	-5.69906	0.0187971	8.28968	COG0459	O	Chaperonin GroEL (HSP60 family)	6.69083e+07	4.98953e+07	4.79502e+06	1.50598e+06	1.05051e+08	7.02328e+07	0	2.74568e+07	7.86194e+08	1.0638e+08	4.65179e+08	7.74872e+07	2.69383e+06	4.93765e+06	1.81702e+07	1.98728e+07	7.10183e+07	6.36957e+07	3.37559e+08	2.81022e+08	5.00945e+06	0	6.01395e+06	0	2.11159e+08	2.28081e+07	7.65932e+08	8.63297e+08	529602	4.84005e+06	825335	8.5761e+06
22_GL0094069	22_GL0094069	6.36257e+06	1.50025e+08	3.32291e+06	0.0208081	-45.1487	0.478905	-1.91476	0.089668	23.5793	COG0191	G	Fructose/tagatose bisphosphate aldolase	4.10062e+06	2.6316e+06	3.02977e+07	3.50679e+06	1.85191e+06	898049	4.3468e+06	3.26708e+06	6.28637e+06	864490	1.62069e+08	3.08042e+08	1.07451e+07	6.23103e+06	1.6072e+06	2.07401e+06	3.00462e+06	5.56224e+06	1.53561e+08	5.30701e+06	4.48508e+06	4.64408e+06	2.09541e+06	1.93402e+06	5.24336e+06	2.59723e+07	1.02951e+09	9.4879e+07	1.3555e+06	938491	3.11832e+06	646696
16_GL0084832;54_GL0025155;S-Fe3_GL0051116;S-Fe9_GL0056316;S-Fe7_GL0283758	16_GL0084832	4.77755e+08	4.60379e+08	1.05467e+07	6.51882e-05	-43.6514	6.87789e-05	-45.299	0.893305	-1.03774	COG2759	F	Formyltetrahydrofolate synthetase	1.2316e+09	1.84192e+08	9.60417e+08	4.87528e+08	1.22789e+07	5.70716e+08	1.26669e+08	2.48639e+08	1.19771e+08	1.25829e+08	6.35507e+08	1.00189e+07	3.14058e+06	2.38908e+07	4.07803e+06	2.72408e+06	6.40752e+08	2.68182e+08	1.0151e+09	4.95279e+07	2.9413e+06	1.0592e+06	645803	1.18421e+07	7.33449e+08	8.687e+07	1.62379e+09	2.1575e+08	471987	7.1105e+06	6.45446e+07	4.11159e+06
G1-6A_GL0033454	G1-6A_GL0033454	1.43443e+08	3.60578e+08	8.31224e+06	0.00288028	-43.3792	5.31153e-05	-17.2569	0.897517	2.51373	COG0747	E	ABC-type transport system, periplasmic component	2.46218e+08	1.63362e+08	4.24923e+07	2.70757e+08	1.376e+07	1.90388e+08	1.5343e+08	6.71398e+07	2.5286e+06	6.51058e+07	2.25611e+08	3.31803e+08	1.88248e+06	3.80724e+06	6.71058e+06	2.75772e+07	5.15585e+06	4.96752e+08	2.09132e+08	1.1938e+09	1.2718e+07	6.79595e+06	2.38941e+06	1.0335e+07	0	1.12109e+08	8.05675e+07	1.2438e+09	0	6.3151e+06	1.03141e+07	2.58958e+06
2A-dyr14-06_GL0024455	2A-dyr14-06_GL0024455	1.52417e+09	1.36173e+08	3.20872e+06	0.00128766	-42.4385	0.000167211	-475.01	0.118006	-11.1929				1.71811e+09	1.18861e+09	2.7801e+09	3.69624e+06	4.37069e+09	3.60512e+08	1.76669e+09	4.97955e+06	1.15051e+07	6.26037e+06	1.28e+07	2.86999e+08	2.85752e+06	2.23558e+06	3.52598e+06	9.70197e+06	1.2757e+08	7.10297e+06	6.6558e+08	6.16496e+07	5.35525e+06	2.08262e+06	6.28709e+06	1.55679e+06	1.27049e+07	4.66778e+06	1.53539e+08	2.837e+08	999609	3.20597e+06	360429	335807
41_GL0055059	41_GL0055059	1.05338e+08	1.68707e+09	4.17826e+07	0.000328463	-40.3775	0.0268437	-2.52109	0.0344114	16.0159				1.0662e+08	7.80046e+07	2.42332e+07	3.59658e+08	7.04498e+06	1.0925e+08	1.4931e+07	1.42959e+08	1.79999e+09	4.64066e+08	7.51346e+07	1.60291e+09	6.43665e+06	5.24179e+07	3.88911e+08	6.03712e+06	3.40291e+08	4.07746e+07	6.98345e+09	6.45416e+08	3.58369e+06	2.28192e+07	8.75871e+06	4.03794e+06	1.20271e+08	2.69513e+08	7.8197e+09	8.33796e+07	4.92845e+06	384716	1.3023e+06	1.77329e+06
10_GL0078378	10_GL0078378	1.08613e+07	1.51684e+08	3.86961e+06	0.0070911	-39.1987	0.602515	-2.80683	0.0443241	13.9655	COG0050	J	Translation elongation factor EF-Tu, a GTPase	8.55618e+06	904649	3.00442e+07	3.75241e+07	2.89421e+06	1.02181e+06	2.59908e+06	3.34649e+06	1.36041e+07	3.13697e+07	7.22088e+08	2.13811e+08	7.91863e+06	2.19139e+06	3.49197e+06	7.58281e+06	1.4307e+07	2.26079e+07	3.60048e+07	5.32255e+07	0	0	1.48881e+06	2.45251e+06	2.43882e+06	2.48182e+06	6.16737e+08	9.15314e+07	3.42492e+06	1.80659e+06	5.37935e+06	2.95917e+06
MH-6-4_GL0152758	MH-6-4_GL0152758	4.4429e+07	1.42678e+08	3.79099e+06	0.020679	-37.636	0.0022538	-11.7196	0.786303	3.21137				6.30289e+07	1.89261e+07	1.76258e+08	1.19429e+07	7.06448e+06	4.03153e+07	2.39001e+06	3.55059e+07	8.63833e+06	8.8245e+06	1.2469e+07	1.90191e+08	3.24392e+06	2.05731e+06	5.78003e+06	3.76877e+06	0	5.9118e+08	7.57025e+06	6.61714e+07	2.82709e+06	2.88629e+06	5.47848e+06	3.47728e+06	3.66277e+08	3.12781e+08	3.90922e+06	1.44521e+06	3.17329e+06	0	1.64721e+06	7.36122e+06
3-5_GL0040736	3-5_GL0040736	7.00116e+07	1.67078e+08	4.62621e+06	0.0253547	-36.1154	0.0279382	-15.1337	0.645566	2.38643	COG3842	E	ABC-type Fe3+/spermidine/putrescine transport systems, ATPase components	2.55482e+07	1.65562e+07	2.52168e+08	9.96208e+06	3.11638e+06	3.7216e+07	2.13221e+08	2.305e+06	3.57553e+07	6.23448e+07	6.79329e+08	2.59693e+08	870663	3.12148e+06	3.98217e+06	2.9621e+06	2.65473e+07	5.79495e+06	2.73061e+06	1.82608e+06	686309	0	1.48119e+06	0	3.31253e+08	3.50139e+06	4.30705e+08	1.65451e+08	6.33403e+06	1.03531e+07	1.18449e+07	0
6-3_GL0083705	6-3_GL0083705	1.61463e+07	2.41483e+08	6.74546e+06	1.85468e-05	-35.7993	0.122727	-2.39365	0.00170273	14.9559	COG0191	G	Fructose/tagatose bisphosphate aldolase	4.01282e+07	1.1082e+07	1.4859e+07	9.88007e+06	6.02754e+06	4.20417e+07	541714	4.6101e+06	3.54193e+08	1.083e+08	7.18803e+08	1.56599e+08	4.41916e+06	3.90571e+06	1.25349e+06	1.85571e+06	1.4112e+08	1.1843e+08	2.5623e+08	3.68392e+08	1.77709e+06	5.55994e+06	1.81899e+06	2.82501e+06	1.87051e+08	3.93287e+06	1.48429e+08	3.3631e+08	1.82251e+06	4.79844e+07	0	978093
6-7_GL0021671	6-7_GL0021671	1.00085e+07	7.64562e+07	2.25336e+06	0.00112603	-33.9298	0.0168729	-4.44159	0.0841529	7.63912	COG1080	G	Phosphoenolpyruvate-protein kinase (PTS system EI component in bacteria)	5.77883e+06	3.47937e+07	3.12673e+06	3.74119e+06	4.28213e+06	7.07587e+06	1.95619e+07	1.70781e+06	4.76859e+07	3.90193e+06	3.73878e+08	9.36311e+06	513109	1.92141e+06	3.73663e+06	4.50111e+06	1.88231e+07	2.51588e+07	3.82913e+07	8.93779e+07	459949	909390	1.06079e+06	818672	1.52609e+07	1.064e+06	1.30659e+08	1.6401e+08	0	2.17e+06	6.50474e+06	2.19119e+06
G1-4A_GL0017039	G1-4A_GL0017039	2.59071e+06	7.04768e+07	2.09974e+06	0.0240145	-33.5645	0.134342	-1.23382	0.236871	27.2037				3.16789e+06	0	3.10027e+06	1.10091e+06	3.74611e+06	0	5.1849e+06	4.42558e+06	3.05492e+06	5.49655e+06	9.29608e+06	3.60048e+06	857097	4.91564e+06	1.3322e+06	1.56239e+06	1.9989e+06	3.51811e+07	2.60982e+08	4.72923e+06	5.10305e+06	1.5638e+06	3.62827e+06	1.38252e+06	4.99287e+07	3.0013e+06	4.66713e+08	1.7394e+06	472291	952051	2.014e+06	1.41361e+06
38_GL0027070	38_GL0027070	1.85957e+08	2.67503e+08	8.06319e+06	0.0322829	-33.1759	0.002349	-23.0625	0.692345	1.43852	COG4932	S	Uncharacterized surface anchored protein	1.46029e+08	9.20598e+07	1.7992e+08	2.63009e+08	7.22304e+06	1.95191e+08	3.82613e+06	6.00399e+08	1.37369e+07	1.25291e+07	1.4754e+07	5.45519e+08	1.09759e+07	1.14839e+07	4.20301e+06	9.3203e+06	6.72837e+06	1.70408e+09	5.15715e+06	4.5693e+06	1.05099e+07	621642	9.105e+06	7.84133e+06	4.06883e+07	1.91408e+08	9.51108e+07	5.75758e+08	1.58362e+07	1.5947e+06	7.92173e+06	7.34463e+06
S-Fe12_GL0083536;20_GL0012397;S-Fe17_GL0106103	S-Fe12_GL0083536	4.80304e+07	6.04665e+07	1.8503e+06	0.0467873	-32.6794	7.86095e-06	-25.9582	0.227488	1.25892	COG0099	J	Ribosomal protein S13	5.55904e+07	3.39602e+07	2.94463e+07	7.75908e+07	1.77321e+07	4.17561e+07	7.67627e+07	5.14044e+07	0	2.62712e+08	1.51391e+08	2.75581e+07	180381	1.4952e+06	1.42761e+06	2.16651e+06	846818	3.75517e+06	2.52528e+06	730550	3.57528e+06	636620	1.5203e+06	894911	660693	9.54707e+07	1.14441e+08	5.04104e+06	2.56159e+06	5.93895e+06	1.72719e+06	79016.9
14_GL0134596	14_GL0134596	4.1068e+06	1.54907e+08	4.79391e+06	0.0397321	-32.3133	0.729446	1.16731	0.0330778	37.7196	COG3250	G	Beta-galactosidase/beta-glucuronidase	3.112e+06	2.01108e+06	8.02731e+06	9.86325e+06	2.45149e+06	458437	3.11552e+06	3.81531e+06	1.1858e+07	1.3122e+07	2.2489e+08	8.63495e+07	1.81769e+06	1.37069e+07	1.13261e+06	5.94484e+06	1.24919e+06	1.13999e+07	4.75916e+08	2.70751e+07	0	0	2.96292e+06	1.37769e+06	4.489e+07	1.20979e+06	9.3476e+08	2.61638e+07	3.22099e+06	8.07737e+06	5.65184e+06	4.04622e+06
S-Fe4_GL0037057	S-Fe4_GL0037057	1.86822e+09	8.07632e+07	2.52171e+06	0.00822026	-32.0272	0.00024098	-740.855	0.0275893	-23.1321	COG1344	N	Flagellin and related hook-associated protein FlgL	3.81329e+09	2.69762e+09	5.86921e+07	9.92865e+08	455470	1.23211e+09	3.46186e+09	2.68887e+09	2.41769e+06	5.24143e+08	3.26009e+07	1.63821e+07	2.00212e+06	1.60761e+06	2.88403e+06	641195	1.0785e+07	1.50529e+07	2.62543e+07	1.65649e+07	5.28725e+06	456688	1.09391e+06	3.8987e+06	6.22888e+06	3.09393e+08	7.57356e+06	1.76258e+06	4.27386e+06	3.24257e+06	2.35088e+06	0
Group2-3A_GL0166553;8-1_GL0040189	Group2-3A_GL0166553	4.19965e+07	3.02565e+08	9.5209e+06	0.00168107	-31.7791	0.108323	-4.41098	0.0658683	7.20453	COG5263	G	Glucan-binding domain (YG repeat)	2.47731e+06	2.8543e+07	1.03181e+08	7.60974e+06	1.40349e+07	5.84736e+06	2.36979e+07	1.50581e+08	2.01841e+08	1.12419e+09	2.48342e+08	5.67558e+08	0	1.39191e+07	1.11309e+07	1.99641e+07	1.53769e+08	1.9433e+08	3.03298e+08	6.9113e+08	1.67869e+06	3.15937e+07	5.73575e+06	3.2898e+06	4.58553e+06	2.68559e+07	5.18322e+06	1.09701e+08	1.91382e+06	8.88894e+06	5.56724e+06	1.0479e+06
1-1_GL0150106	1-1_GL0150106	4.72894e+08	3.61721e+08	1.15079e+07	0.00242024	-31.4325	7.68768e-05	-41.0931	0.389694	-1.30735				1.83109e+08	1.32941e+08	1.96092e+09	3.03809e+08	7.08141e+08	2.15978e+08	6.44318e+07	2.13821e+08	3.41492e+08	7.38924e+08	2.11768e+08	1.90972e+07	3.22887e+07	273508	7.29844e+06	1.0301e+07	5.10446e+08	1.0926e+07	2.44191e+07	2.76529e+07	1.9556e+07	0	8.02509e+06	8.84525e+06	2.0753e+09	9.79355e+07	2.01981e+08	8.07124e+07	5.42675e+06	4.21764e+06	2.9075e+07	1.2792e+06
1-1_GL0041844;31_GL0011998	1-1_GL0041844	4.12213e+09	1.04726e+09	3.42131e+07	0.0365104	-30.6098	1.37548e-05	-120.484	0.0621068	-3.93611	COG1344	N	Flagellin and related hook-associated protein FlgL	3.87838e+09	1.78896e+10	3.62101e+08	1.6468e+09	1.99008e+08	2.25881e+09	5.59178e+09	1.15059e+09	2.02442e+07	9.30679e+08	3.72109e+06	7.17117e+08	5.44603e+06	1.83451e+07	1.0532e+07	456625	1.4752e+09	3.7474e+07	1.44891e+06	4.3441e+08	4.36174e+06	3.11867e+06	2.67091e+08	1.81401e+06	4.60861e+08	8.11615e+09	5.85801e+06	3.63949e+08	1.9639e+06	7.25003e+06	8.56012e+07	4.57688e+06
1A-dyr4-07_GL0086410	1A-dyr4-07_GL0086410	9.103e+07	1.46148e+08	4.78553e+06	0.0184751	-30.5396	3.77512e-05	-19.0219	0.655718	1.60549	COG1653	G	ABC-type glycerol-3-phosphate transport system, periplasmic component	2.60789e+08	1.185e+08	1.21599e+07	1.354e+08	1.79292e+07	9.33985e+07	3.86198e+07	5.14423e+07	1.9297e+08	7.30702e+08	2.90081e+08	1.1791e+06	2.2269e+06	7.89405e+06	1.0141e+07	4.56888e+06	1.1197e+07	1.91342e+08	4.32554e+06	2.28139e+08	5.67401e+06	2.92469e+06	2.56301e+06	2.98717e+06	5.22625e+06	1.09431e+07	8.28381e+06	7.93889e+07	3.99273e+06	558882	1.02629e+07	3.63212e+06
6-3_GL0002416	6-3_GL0002416	6.43402e+06	1.27767e+08	4.27353e+06	0.0370716	-29.8974	0.730711	-1.50555	0.0910337	19.8581	COG0641	O	Sulfatase maturation enzyme AslB, radical SAM superfamily	3.48113e+06	1.4972e+07	488405	5.08745e+06	2.32279e+06	3.4291e+06	1.434e+07	7.35123e+06	8.30405e+06	2.33088e+06	6.08345e+08	4.45708e+07	1.0216e+07	0	2.35809e+06	2.02088e+06	2.1697e+06	4.93492e+06	1.16059e+08	1.82861e+08	2.94022e+06	5.78975e+06	775068	6.38425e+06	3.30491e+06	7.13034e+06	2.63718e+08	2.89481e+08	3.85771e+06	3.81452e+06	2.70029e+06	6.15205e+06
5-8_GL0077438	5-8_GL0077438	1.75449e+08	1.16696e+08	3.91562e+06	0.0377911	-29.8028	0.0110949	-44.8075	0.786252	-1.50347				1.10479e+08	6.48634e+07	3.95449e+07	1.49001e+06	5.01395e+06	1.07169e+09	1.0695e+08	3.56082e+06	1.61399e+06	1.0048e+08	9.05983e+06	4.02559e+06	3.98419e+06	2.2308e+06	1.05541e+07	7.47051e+06	0	8.64132e+08	5.78043e+06	7.55684e+07	1.085e+06	4.38268e+06	4.13048e+06	2.16701e+06	4.37925e+06	1.5954e+08	3.20612e+06	5.5874e+07	5.51556e+06	333549	4.2921e+06	841511
6-7_GL0096844;20_GL0125594	6-7_GL0096844	9.79608e+07	3.34545e+08	1.17519e+07	1.23535e-05	-28.4673	0.00014331	-8.33574	0.0899098	3.41509	COG0539	J	Ribosomal protein S1	8.54476e+07	2.4256e+07	2.03962e+07	8.62363e+07	1.70769e+08	2.4923e+08	8.10513e+07	6.62995e+07	3.52891e+08	7.00922e+07	6.27625e+08	2.12109e+08	1.3665e+07	1.74241e+07	6.99343e+06	1.62282e+07	1.1353e+08	1.51321e+08	8.76395e+08	5.33863e+08	5.68225e+06	7.36902e+06	1.18749e+07	8.67461e+06	1.69449e+08	1.43771e+07	3.49221e+08	5.43663e+08	1.3621e+07	1.76019e+07	1.99022e+07	1.98619e+06
MH-0-5_GL0021278	MH-0-5_GL0021278	7.92594e+08	1.2765e+08	4.65263e+06	0.000105546	-27.4362	9.83279e-05	-170.354	0.166392	-6.2091				1.6536e+09	1.4786e+09	3.8724e+08	1.2267e+08	3.31017e+06	9.97884e+08	1.63882e+09	5.86395e+07	3.95194e+07	8.28076e+07	4.49107e+08	7.25688e+06	7.27478e+06	3.04719e+06	7.57949e+06	3.17008e+06	8.71907e+06	7.40577e+07	4.23126e+08	4.532e+07	5.37725e+06	0	3.08717e+06	2.90569e+06	5.47835e+07	3.99098e+07	2.21381e+08	8.58163e+07	5.80925e+06	2.5822e+06	5.51976e+06	4.82603e+06
26_GL0033486	26_GL0033486	2.42155e+07	1.60782e+08	5.97551e+06	3.7043e-06	-26.9069	0.0648246	-4.05246	0.00297584	6.63964	COG1653	G	ABC-type glycerol-3-phosphate transport system, periplasmic component	4.01708e+07	5.13689e+07	3.41964e+06	1.09539e+07	3.09992e+06	5.03477e+07	2.9363e+07	5.00012e+06	3.16177e+08	7.46621e+07	5.17953e+08	1.7839e+08	3.34981e+06	4.346e+06	1.054e+07	3.53509e+06	6.18059e+07	2.83159e+07	2.0867e+08	9.78611e+07	0	8.61688e+06	2.3439e+06	6.65656e+06	9.69438e+07	0	5.0364e+07	1.37461e+08	0	3.61343e+06	1.27169e+07	4.03655e+06
2-1_GL0059565	2-1_GL0059565	7.77995e+08	2.51099e+08	1.08582e+07	0.0137262	-23.1253	2.10864e-07	-71.6502	0.0193401	-3.09835	COG2025	C	Electron transfer flavoprotein, alpha subunit	6.33738e+08	7.44818e+08	8.04748e+08	6.50264e+08	3.81724e+08	1.793e+09	8.18276e+08	3.97393e+08	2.48451e+08	5.95429e+08	1.12161e+07	2.98009e+07	3.45756e+06	1.1424e+07	1.98912e+06	1.69672e+07	5.13157e+08	2.25279e+07	1.43321e+07	1.91739e+08	1.008e+06	7.16886e+06	1.59871e+06	1.16899e+07	1.24549e+09	1.17991e+08	1.8252e+06	2.12359e+07	2.32119e+06	4.28558e+07	8.48946e+06	2.1329e+07
2-3_GL0086183	2-3_GL0086183	8.75651e+08	2.66263e+08	1.17211e+07	0.0384062	-22.7166	2.83518e-08	-74.7073	0.0135997	-3.28866	COG1250	I	3-hydroxyacyl-CoA dehydrogenase	1.2815e+09	1.2099e+09	7.79202e+08	1.03381e+09	7.19035e+08	4.65415e+08	1.1375e+09	3.78844e+08	2.5507e+08	1.44212e+09	1.1068e+07	8.79326e+06	1.01529e+07	8.93367e+06	1.42771e+07	2.23321e+06	4.40099e+08	1.5263e+07	4.70999e+06	2.0522e+07	1.2175e+07	8.17316e+06	1.66008e+06	4.05462e+06	4.88045e+08	4.54391e+08	2.35391e+06	5.27303e+07	2.78548e+06	6.61714e+07	5.75625e+06	4.28016e+06
4-2_GL0055827;S-Fe3_GL0154627;Group2-6A_GL0099997;G1-5A_GL0166210	4-2_GL0055827	1.85889e+08	1.29633e+08	5.73142e+06	4.59858e-05	-22.6179	0.00992436	-32.4334	0.465996	-1.43397	COG2080	C	Aerobic-type carbon monoxide dehydrogenase, small subunit, CoxS/CutS family	1.42709e+07	3.44548e+08	2.43159e+08	1.8041e+07	8.12101e+08	3.83504e+06	4.53044e+07	5.85558e+06	1.5674e+08	4.49242e+08	5.665e+07	8.03933e+07	328367	3.32109e+06	4.47672e+06	1.3476e+06	1.63591e+08	9.32975e+07	1.59761e+08	1.64471e+08	2.07912e+06	1.04409e+07	4.82048e+06	0	9.63341e+07	9.48091e+06	2.639e+07	9.92453e+07	8.09525e+06	1.1375e+07	3.0621e+06	1.3699e+07
S-Fe9_GL0295201	S-Fe9_GL0295201	1.13315e+08	3.27121e+08	1.45849e+07	0.000173267	-22.4288	0.0153008	-7.76932	0.14306	2.88684	COG2759	F	Formyltetrahydrofolate synthetase	2.55018e+08	1.94402e+08	7.21523e+07	2.72948e+08	3.32522e+06	1.4021e+07	7.30466e+07	2.16068e+07	1.18689e+09	8.10047e+07	4.97485e+08	3.43178e+07	6.15871e+07	5.1213e+06	2.2953e+06	684621	3.4764e+08	2.9344e+07	8.65725e+07	1.4288e+08	3.49704e+07	2.25082e+06	1.26929e+06	755962	2.82937e+08	8.61291e+08	1.04059e+08	2.71038e+08	8.90718e+06	7.25204e+06	1.14551e+07	3.84698e+07
S-Fe9_GL0224976	S-Fe9_GL0224976	1.37828e+08	1.72615e+08	7.75735e+06	0.00600318	-22.2518	0.00053393	-17.7674	0.978983	1.2524				5.02678e+08	2.82312e+07	9.41001e+07	3.05148e+08	1.0421e+07	3.35097e+07	1.12839e+08	1.5696e+07	5.44102e+08	2.04588e+06	2.0489e+08	9.12515e+06	1.1113e+07	1.19989e+07	5.43213e+06	1.0749e+07	2.6743e+08	6.5613e+06	6.01575e+07	1.46261e+08	7.00664e+06	5.37465e+06	3.86251e+06	5.13157e+06	3.19448e+08	4.22425e+08	2.07191e+07	6.82182e+07	8.31496e+06	2.74732e+06	1.20681e+07	9.28945e+06
6-3_GL0036745	6-3_GL0036745	3.92587e+08	7.94173e+08	3.57662e+07	0.000656761	-22.2046	0.000257582	-10.9765	0.720431	2.02292	COG2025	C	Electron transfer flavoprotein, alpha subunit	5.39374e+08	6.25158e+08	2.42611e+08	1.76019e+08	1.05051e+08	5.33581e+08	6.48381e+08	2.7052e+08	1.25401e+09	7.45933e+07	1.9055e+09	5.24192e+08	7.10673e+06	2.74872e+07	7.62149e+06	5.27655e+07	4.34e+08	1.6128e+08	1.0603e+09	1.41589e+09	0	3.78129e+06	1.1335e+08	8.78031e+07	5.83069e+08	1.09061e+07	9.52643e+08	1.15369e+09	3.05703e+06	4.37885e+06	8.0214e+07	5.86395e+06
S-Fe3_GL0104041	S-Fe3_GL0104041	5.87851e+06	7.01869e+07	3.17114e+06	0.00179506	-22.133	0.109501	-1.85375	0.0403035	11.9396	COG1902	C	2,4-dienoyl-CoA reductase or related NADH-dependent reductase, Old Yellow Enzyme (OYE) family	1.35329e+07	3.15479e+06	5.15478e+06	1.49211e+07	4.36606e+06	0	3.28867e+06	2.60982e+06	2.18822e+06	1.237e+08	9.25401e+07	2.09768e+08	1.90309e+06	5.87435e+06	653477	1.94071e+06	1.45569e+07	1.16821e+08	5.82653e+06	1.071e+08	3.99613e+06	0	4.24395e+06	3.34626e+06	5.02852e+06	6.92644e+07	7.88606e+06	8.75629e+07	1.29199e+06	6.78828e+06	4.30943e+06	534823
8-7_GL0077589	8-7_GL0077589	3.63308e+07	1.15561e+08	5.24754e+06	0.00154317	-22.0219	0.133395	-6.92339	0.179376	3.1808				2.89828e+07	1.14091e+08	1.24429e+08	3.85931e+06	0	1.6085e+07	1.72612e+06	1.47401e+06	8.05916e+06	2.16118e+08	2.03348e+07	1.6679e+08	8.97243e+06	4.86172e+06	1.22919e+07	3.14268e+06	3.79184e+06	1.97952e+08	1.07379e+07	2.65999e+08	5.26538e+06	887749	0	9.29073e+06	0	1.03719e+08	1.16531e+08	1.61139e+08	2.9619e+06	1.08161e+06	8.23474e+06	732116
6-7_GL0073169	6-7_GL0073169	4.01243e+08	1.10199e+09	5.25722e+07	0.000128175	-20.9614	0.000171221	-7.63222	0.279787	2.74644	COG0459	O	Chaperonin GroEL (HSP60 family)	2.58577e+08	5.44315e+08	3.66379e+08	6.38087e+08	1.5113e+08	6.11604e+08	2.25382e+08	4.14467e+08	1.69188e+09	4.96387e+08	2.03142e+09	5.9975e+08	1.96472e+08	6.5268e+07	6.5274e+07	2.83387e+07	3.96534e+08	5.5162e+08	1.41338e+09	2.6276e+09	9.1679e+06	6.20698e+07	9.40264e+06	6.02116e+07	9.08448e+08	2.06562e+07	1.31138e+09	1.17479e+09	1.02301e+07	5.30713e+07	6.52454e+07	6.11547e+06
MH-6-3_GL0067208;Group2-4A_GL0126923	MH-6-3_GL0067208	1.22912e+07	5.68927e+07	2.80472e+06	0.00330251	-20.2846	0.136099	-4.38232	0.0657405	4.62873	COG4822	H	Cobalamin biosynthesis protein CbiK, Co2+ chelatase	8.89795e+06	1.5989e+07	2.32579e+06	2.14872e+06	2.41791e+06	5.95333e+07	4.36687e+06	2.65003e+06	3.724e+06	7.37378e+06	3.92229e+07	5.70204e+07	7.29222e+06	4.70565e+06	109189	1.8988e+06	2.09228e+07	3.42673e+07	1.0695e+07	3.57602e+08	1.93419e+06	0	2.42762e+06	3.16461e+06	8.21845e+07	3.84618e+06	2.05329e+07	4.532e+07	0	1.74329e+06	1.96689e+06	0
7-5_GL0081089;Group2-3A_GL0030605;G1-5A_GL0055936	7-5_GL0081089	6.03515e+07	2.52201e+08	1.27471e+07	0.000125372	-19.7849	0.0791086	-4.73451	0.0458022	4.17887	COG0264	J	Translation elongation factor EF-Ts	1.1317e+08	1.55511e+08	1.18029e+07	6.66945e+06	9.82539e+06	1.5294e+08	7.92009e+06	2.49741e+07	3.49623e+08	7.60449e+07	8.32549e+08	4.89745e+07	1.43509e+07	1.19699e+07	4.22776e+07	2.07898e+07	3.9453e+07	4.95097e+07	4.15623e+08	4.73925e+08	1.39431e+07	7.46552e+06	9.08783e+06	7.35953e+06	1.64471e+08	1.44079e+07	2.6267e+08	2.99158e+08	6.68467e+06	3.16322e+06	1.2324e+07	3.54977e+06
1-1_GL0118180	1-1_GL0118180	1.05896e+08	6.22059e+07	3.15614e+06	0.0181668	-19.7095	0.0169815	-33.5525	0.938859	-1.70235	COG1362	E	Aspartyl aminopeptidase	4.38248e+08	5.49705e+07	2.70203e+08	7.04904e+06	2.1699e+06	6.77673e+07	3.38088e+06	3.38283e+06	987006	2.76452e+06	5.71768e+07	8.54909e+06	1.546e+06	72697.6	651088	0	1.82222e+08	4.52356e+06	1.3793e+08	9.73666e+07	1.0048e+06	2.44422e+06	0	3.39797e+06	1.25369e+07	2.93373e+06	1.90471e+08	4.90095e+07	1.27541e+07	921128	4.23068e+06	4.53868e+06
MH-6-5_GL0162804	MH-6-5_GL0162804	6.80324e+07	2.2478e+08	1.14298e+07	0.00629205	-19.6661	0.0188618	-5.95219	0.394949	3.30401				1.95659e+07	3.22448e+08	1.08891e+07	8.22811e+07	8.74561e+06	2.62579e+07	6.34395e+07	1.06321e+07	5.22565e+07	3.93632e+08	3.28118e+08	1.28541e+07	1.5574e+07	4.09996e+07	1.1485e+06	4.72444e+07	1.39859e+08	6.33053e+07	2.60837e+08	1.9374e+06	3.46769e+06	3.82939e+06	6.00054e+06	2.80931e+06	3.28889e+08	8.33816e+07	1.0275e+09	4.79612e+06	6.48246e+06	1.0137e+06	3.52298e+06	5.06512e+06
MC-6-1_GL0028222;25_GL0031160	MC-6-1_GL0028222	1.70774e+08	6.681e+07	3.4067e+06	0.0332505	-19.6113	2.55109e-05	-50.1288	0.128467	-2.55611	COG2025	C	Electron transfer flavoprotein, alpha subunit	2.81851e+08	5.17929e+07	3.53924e+08	1.32169e+08	3.01169e+07	4.49211e+08	3.8154e+07	2.89728e+07	1.1603e+06	5.29688e+07	1.05451e+07	2.24698e+07	1.22591e+06	1.44371e+06	1.25791e+06	5.56429e+06	4.53879e+07	1.51632e+08	1.24031e+06	6.10717e+07	6.25173e+06	5.02748e+06	2.08061e+06	0	9.8315e+06	1.6092e+08	3.21262e+06	2.81281e+08	6.90892e+06	899788	0	0
6-3_GL0036744;G1-5A_GL0096649;1A-dyr4-07_GL0106170;11_GL0063315	6-3_GL0036744	6.42145e+07	2.36302e+08	1.27321e+07	0.000152427	-18.5595	0.192286	-5.04351	0.0234444	3.67988	COG2086	C	Electron transfer flavoprotein, alpha and beta subunits	3.0031e+08	1.27388e+08	4.0976e+06	1.3774e+07	7.77446e+06	3.87079e+07	1.43351e+06	2.02302e+07	4.14467e+08	4.37351e+07	7.11672e+08	1.5795e+08	1.275e+06	2.22351e+07	9.5563e+06	1.49128e+06	6.85757e+07	1.75481e+08	1.71041e+08	3.54879e+08	4.0911e+06	0	4.71585e+06	6.66607e+07	2.55382e+08	8.19766e+06	2.01748e+08	2.7249e+08	2.00009e+06	5.03791e+06	7.99374e+06	1.49962e+07
7-8_GL0158153;S-Fe11_GL0058611;S-Fe12_GL0094500	7-8_GL0158153	1.03789e+07	1.21651e+08	6.59995e+06	0.0335575	-18.4321	0.632667	-1.57257	0.125415	11.721	COG3827	D	Cell pole-organizing protein PopZ	1.3762e+06	1.56149e+06	0	7.71472e+06	1.70279e+06	4.16697e+06	6.65089e+07	0	1.17301e+09	7.41293e+06	2.1509e+06	8.31113e+06	3.49679e+07	42445.3	6.1776e+06	2.87959e+06	7.43704e+07	7.02425e+07	1.59448e+07	3.0406e+07	1.47411e+06	2.65693e+06	0	6.49322e+06	4.23419e+07	1.7187e+07	1.11319e+07	7.30584e+06	3.24123e+06	1.1846e+07	664952	2.15551e+06
6-7_GL0096841;G1-5A_GL0207403;20_GL0179942	6-7_GL0096841	2.42574e+07	1.68718e+08	9.4318e+06	3.37313e-05	-17.8882	0.0609618	-2.57187	0.00508372	6.95531	COG4656	C	Na+-translocating ferredoxin:NAD+ oxidoreductase RNF, RnfC subunit	5.47356e+07	4.98632e+07	5.72664e+06	7.99227e+06	6.8897e+06	2.10392e+07	2.06239e+07	2.71888e+07	3.57273e+08	3.42728e+07	3.24153e+08	1.1614e+08	0	1.64699e+07	7.28769e+06	8.01715e+06	4.89948e+07	2.2008e+08	4.12933e+08	1.2694e+08	8.40562e+06	1.01899e+07	4.94652e+06	8.55697e+06	4.48363e+07	1.45811e+07	2.2943e+08	9.49795e+07	1.11779e+07	1.2942e+07	9.46324e+06	6.29303e+06
6-3_GL0079363;1-7_GL0085373;G1-5A_GL0101023;20_GL0037335;Group2-3A_GL0227436;3-1_GL0089465;6-4_GL0101434;20_GL0174977;Group2-8A_GL0075682;4-3_GL0069642;14_GL0070553	6-3_GL0079363	2.38323e+07	1.09447e+08	6.20824e+06	0.000287115	-17.6292	0.0341306	-3.83881	0.0457947	4.59237	COG1454	C	Alcohol dehydrogenase, class IV	3.40997e+07	9.57745e+07	3.98025e+06	9.37389e+06	1.50949e+07	1.62881e+07	1.60469e+07	0	9.00078e+07	3.6415e+07	3.15639e+08	6.49307e+07	1.98989e+06	100809	2.50952e+06	2.13811e+07	1.87379e+07	1.61002e+07	2.85411e+08	1.44881e+08	1.61968e+06	2.90503e+06	1.1146e+07	3.21299e+06	7.85941e+07	1.21141e+07	1.33749e+08	1.1678e+08	2.25559e+06	1.03851e+07	1.42449e+07	2.74827e+06
20_GL0098510	20_GL0098510	1.09358e+08	3.07072e+08	1.75507e+07	6.90887e-06	-17.4962	0.012776	-6.23099	0.0236828	2.80794	COG1882	C	Pyruvate-formate lyase	2.10199e+08	1.1769e+07	1.6636e+07	2.53052e+08	2.73162e+07	7.63572e+07	2.31553e+08	4.79855e+07	2.24321e+08	5.05464e+08	7.95994e+08	3.09072e+08	6.2696e+06	1.27741e+07	1.94989e+07	5.78136e+06	1.81021e+08	2.24652e+08	4.41225e+08	9.778e+07	0	0	1.72461e+07	3.02873e+07	5.44879e+07	4.03079e+08	2.56378e+08	1.9139e+08	7.80639e+06	6.49098e+06	6.51253e+07	4.22746e+06
6-2_GL0042119	6-2_GL0042119	7.51862e+06	1.85818e+08	1.07662e+07	0.00208361	-17.2594	0.850095	1.43194	0.00372725	24.7144				1.03691e+07	9.05753e+06	3.81892e+06	6.31641e+06	1.1947e+07	4.44212e+06	6.47769e+06	7.72023e+06	1.51269e+08	4.93253e+06	7.63853e+08	1.17579e+08	1.72191e+07	6.94241e+06	3.54479e+06	5.36822e+07	1.0051e+08	1.07609e+08	3.53818e+08	5.06314e+07	2.62972e+06	2.22838e+06	7.88588e+06	3.47728e+06	1.26261e+08	2.88071e+06	3.27273e+08	1.232e+08	8.44034e+06	1.2301e+06	1.32401e+07	8.67401e+06
S-Fe3_GL0160040;14_GL0043536	S-Fe3_GL0160040	1.90082e+07	1.35969e+08	8.16463e+06	0.0264112	-16.6534	0.825829	-2.32812	0.0834956	7.15316	COG1653	G	ABC-type glycerol-3-phosphate transport system, periplasmic component	1.81581e+06	2.38259e+07	1.11591e+08	4.65833e+06	0	1.00939e+06	6.41815e+06	2.74701e+06	3.69794e+06	4.48931e+08	2.5931e+07	5.09026e+08	8.52609e+06	1.29891e+07	0	4.63074e+06	2.40658e+06	9.38685e+07	1.76592e+07	1.19039e+08	0	1.66498e+06	1.39611e+06	9.47851e+06	4.5868e+06	1.4971e+08	6.77018e+07	1.89069e+08	1.80451e+06	1.72818e+06	2.02652e+07	1.91628e+07
6-7_GL0119670	6-7_GL0119670	7.48309e+07	1.89948e+08	1.15249e+07	0.000112705	-16.4815	0.0669601	-6.49296	0.0734442	2.53836	COG1960	I	Acyl-CoA dehydrogenase related to the alkylation response protein AidB	1.9048e+08	1.98322e+08	1.12681e+07	1.1341e+08	7.82564e+06	1.22129e+07	5.72796e+07	7.84946e+06	3.50494e+08	4.92538e+07	2.78862e+08	9.33727e+07	1.34351e+07	1.1172e+07	2.20232e+07	9.99655e+06	7.56275e+07	6.36151e+07	3.53378e+08	2.857e+08	0	9.46477e+06	0	9.18586e+06	2.5321e+08	1.24011e+07	1.28449e+08	3.35012e+08	0	1.51761e+07	6.24094e+06	7.02991e+06
MC-6-3_GL0059050	MC-6-3_GL0059050	7.6545e+08	8.69461e+07	5.39259e+06	0.0216751	-16.1232	1.93584e-05	-141.945	0.0158753	-8.80373	COG4733	X	Phage-related protein, tail component	2.89541e+08	4.13219e+08	2.65253e+09	4.84987e+08	7.43053e+06	1.39801e+09	3.19352e+08	5.58534e+08	2.44912e+07	2.74252e+07	4.87865e+07	1.55529e+07	1.3742e+06	5.21627e+06	2.06871e+06	4.09657e+06	8.13711e+07	4.15566e+08	1.5783e+06	1.99991e+06	2.08228e+06	6.32543e+06	2.91629e+06	5.66644e+06	3.34719e+07	5.36488e+06	3.81013e+08	6.73209e+06	155339	653672	3.35313e+06	3.08028e+07
MH-6-4_GL0148036;17_GL0071526	MH-6-4_GL0148036	1.49456e+07	6.72843e+07	4.2297e+06	0.00699198	-15.9076	0.104741	-3.53349	0.251874	4.50194	COG1653	G	ABC-type glycerol-3-phosphate transport system, periplasmic component	2.11149e+07	5.45507e+06	4.64826e+06	6.77688e+06	1.1762e+06	9.19369e+06	7.12e+07	0	6.39588e+06	1.31632e+08	3.62093e+08	4.495e+06	4.35011e+06	0	1.268e+06	1.7151e+07	2.86088e+06	7.18406e+07	6.32223e+07	3.27703e+07	4.51794e+06	2.53011e+06	3.24153e+06	1.57801e+06	1.0843e+07	0	4.48962e+07	9.07883e+06	1.92699e+06	1.8063e+06	3.9819e+06	4.17484e+06
Group2-3A_GL0151310	Group2-3A_GL0151310	3.16312e+07	1.96874e+08	1.25188e+07	0.00313554	-15.7262	0.0115582	-2.52668	0.22723	6.22406	COG0459	O	Chaperonin GroEL (HSP60 family)	1.66959e+07	1.06451e+07	2.31569e+07	3.69581e+07	2.99751e+07	5.05883e+07	3.32859e+07	5.1744e+07	4.89114e+07	4.25942e+07	6.97927e+07	3.75206e+08	1.56931e+06	4.75445e+07	1.0349e+07	1.0875e+07	7.29206e+06	1.31981e+08	1.70239e+08	1.04911e+09	2.83041e+06	1.24871e+06	2.0868e+06	1.87021e+06	3.40189e+07	7.12312e+06	2.53858e+07	4.00839e+08	2.49098e+06	1.40929e+07	5.39436e+07	1.32471e+06
S-Fe9_GL0020962	S-Fe9_GL0020962	2.50506e+07	1.38702e+08	9.01136e+06	0.00966832	-15.3919	0.167375	-2.77989	0.116393	5.53688	COG1151	PC	Hydroxylamine reductase (hybrid-cluster protein)	4.63383e+07	5.56045e+07	1.6602e+07	6.21799e+07	1.87871e+06	4.44836e+06	9.6128e+06	3.7399e+06	6.2722e+08	1.36421e+08	1.86969e+08	5.22577e+06	5.65575e+06	3.53183e+07	818597	0	7.2522e+07	6.29608e+06	4.50931e+07	2.65711e+07	2.53239e+06	4.27337e+06	4.69862e+06	5.73495e+06	5.75745e+07	4.0863e+08	8.37028e+06	8.35314e+07	0	51660.7	2.8827e+07	2.20288e+06
11_GL0126226	11_GL0126226	2.16984e+06	1.50531e+08	9.94338e+06	0.000255143	-15.1389	0.0609826	4.58253	6.29621e-06	69.3743	COG0214	H	Pyridoxal biosynthesis lyase PdxS	1.83891e+06	746707	0	2.88789e+06	3.99982e+06	2.75632e+06	3.39531e+06	1.7338e+06	4.409e+08	5.70571e+07	1.4281e+08	1.99049e+07	378940	6.52604e+06	2.43092e+06	4.99459e+06	6.88557e+07	1.81159e+08	8.57314e+07	3.84353e+08	2.30409e+07	2.46911e+07	7.48325e+06	2.04739e+07	5.57635e+07	3.3123e+07	3.07411e+07	3.05978e+08	8.10513e+06	8.50178e+06	6.12929e+06	6.56478e+06
5-8_GL0078938	5-8_GL0078938	2.94421e+07	3.10988e+09	2.08988e+08	0.00973352	-14.8806	0.414686	7.09829	0.000755283	105.627				2.19902e+08	825791	1.25461e+06	560996	5.69325e+06	5.34048e+06	417763	1.54149e+06	7.99466e+08	9.76203e+07	6.47485e+07	5.86624e+08	3.53053e+06	4.39734e+06	432723	393922	3.8507e+09	9.91791e+09	5.30078e+09	1.04251e+08	5.21099e+06	1.41309e+09	427415	0	5.38865e+09	7.27043e+09	3.93469e+09	2.68602e+06	2.64022e+06	7.03121e+08	2.44169e+07	1.41211e+08
5-7_GL0102373	5-7_GL0102373	5.96661e+08	1.42447e+09	9.67514e+07	5.24865e-05	-14.723	0.0106594	-6.16694	0.0847196	2.38741	COG1250	I	3-hydroxyacyl-CoA dehydrogenase	1.09931e+09	6.70147e+08	6.21155e+08	3.84574e+08	1.73768e+07	5.40169e+08	9.05545e+08	5.35008e+08	1.97802e+09	7.30416e+08	3.31742e+09	5.75705e+08	1.04349e+08	6.98248e+06	5.48201e+07	4.65543e+07	6.5925e+08	8.06251e+08	3.31108e+09	1.33681e+09	0	2.24828e+08	6.77595e+06	1.2245e+07	9.64806e+08	4.19112e+08	1.37388e+09	1.62091e+09	1.6176e+07	9.22678e+07	1.3411e+08	3.65157e+08
6-3_GL0040209;11_GL0026529;G1-5A_GL0015694	6-3_GL0040209	2.4923e+07	2.4381e+08	1.6601e+07	0.000712749	-14.6865	0.350844	-1.5013	0.00546987	9.78253	COG0522	J	Ribosomal protein S4 or related protein	4.52971e+07	4.80198e+07	1.22101e+07	9.51809e+06	6.30696e+06	5.2342e+07	8.20163e+06	1.74888e+07	3.07688e+08	1.22101e+08	6.90701e+08	3.36527e+08	5.02354e+06	3.35591e+07	1.49018e+07	2.6457e+07	7.60186e+07	1.078e+08	2.66907e+08	4.0143e+08	1.40369e+07	2.58309e+07	7.95426e+06	5.36389e+07	1.5738e+08	3.56049e+06	2.2774e+08	2.27871e+08	4.85143e+06	5.25884e+06	6.85173e+06	847227
6-2_GL0017797	6-2_GL0017797	2.20561e+07	9.38751e+07	6.39783e+06	0.00142027	-14.673	0.0989435	-3.44744	0.0390761	4.25619	COG0092	J	Ribosomal protein S3	1.053e+07	1.39521e+07	9.41478e+06	3.41138e+07	1.12621e+06	4.53983e+07	4.8952e+07	1.29619e+07	7.43088e+07	1.92132e+07	1.81359e+08	2.6838e+07	4.63789e+06	1.62289e+07	7.20477e+06	107880	4.12192e+07	2.48399e+07	6.23031e+07	1.70141e+08	848907	3.20812e+06	3.37e+06	0	4.93344e+07	1.17761e+07	3.61918e+08	1.0325e+08	0	1.71368e+07	0	4.83715e+06
S-Fe9_GL0224026;S-Fe6_GL0098967	S-Fe9_GL0224026	8.4721e+07	1.65132e+08	1.13003e+07	0.00241472	-14.6131	0.020604	-7.49723	0.478034	1.94913	COG1614	C	CO dehydrogenase/acetyl-CoA synthase beta subunit	2.4227e+08	9.89145e+07	1.66399e+07	2.21299e+08	9.46629e+06	6.99858e+06	6.75663e+07	1.4613e+07	8.64829e+08	6.03434e+07	2.23198e+08	1.42659e+07	2.88191e+07	1.04251e+07	4.13209e+06	5.26005e+06	1.6482e+08	7.88642e+06	7.46999e+07	5.50364e+07	1.09401e+07	0	5.13523e+06	4.16965e+06	6.76083e+07	3.47768e+08	1.69852e+07	8.41473e+07	6.24511e+06	5.84211e+06	2.90269e+07	1.4308e+07
23_GL0050004	23_GL0050004	8.54307e+07	1.3697e+08	9.38544e+06	0.00464467	-14.5939	2.66625e-05	-9.10247	0.46957	1.60329	COG2182	G	Maltose-binding periplasmic protein MalE	1.1306e+08	4.55995e+07	1.59129e+08	1.3386e+08	5.1738e+07	6.70394e+07	4.8653e+07	6.43665e+07	1.73121e+08	1.0727e+09	2.7185e+06	2.12129e+07	4.92674e+06	6.87781e+07	4.17071e+06	3.2496e+06	1.13381e+08	3.15261e+07	4.2775e+07	4.57467e+07	4.72389e+06	0	2.92119e+06	2.27081e+06	4.40535e+07	4.95975e+07	6.16354e+06	4.06378e+07	3.2147e+06	773713	5.53516e+06	2.67528e+06
G1-5A_GL0013886;4-2_GL0090163;Group2-1A_GL0100581;11_GL0139858	G1-5A_GL0013886	7.32818e+08	1.39634e+09	9.57897e+07	8.26859e-05	-14.5771	0.000535062	-7.65028	0.292934	1.90543	COG0222	J	Ribosomal protein L7/L12	8.28839e+08	1.37842e+09	3.63128e+08	8.70683e+08	4.00544e+08	8.28114e+08	2.79402e+08	9.13419e+08	1.00939e+09	1.12741e+09	2.77179e+09	1.44281e+09	1.5891e+07	5.01938e+06	4.95815e+07	3.25379e+07	6.90033e+08	5.51163e+08	5.42375e+08	1.36581e+09	4.3376e+06	5.70624e+07	1.25971e+08	9.70733e+07	1.47911e+09	1.58782e+08	1.6756e+09	3.94176e+09	2.18338e+07	1.22931e+08	4.78597e+08	1.3864e+08
2-2_GL0145401;S-Fe3_GL0009530;S-Fe9_GL0205870;S-Fe12_GL0136041;G1-5A_GL0088214;MC-6-1_GL0072845	2-2_GL0145401	2.37438e+08	2.53588e+08	1.75187e+07	2.11956e-05	-14.4753	7.15688e-06	-13.5534	0.835769	1.06802	COG0673	R	Predicted dehydrogenase	2.39718e+08	2.09513e+08	3.96114e+08	3.63463e+08	1.41729e+08	2.87813e+08	1.55571e+08	1.0558e+08	5.94621e+08	4.60055e+08	2.20851e+08	5.93978e+07	7.79597e+06	2.07162e+06	2.35212e+07	2.30128e+07	3.61743e+08	3.62602e+08	7.87626e+07	2.79679e+08	4.65468e+06	6.43932e+06	7.03947e+06	1.37069e+07	9.034e+07	2.80401e+08	1.96481e+08	5.81206e+07	2.14329e+07	9.56357e+06	4.09016e+07	5.00841e+07
1A-dyr3-07_GL0042950;1A-dyr3-06_GL0045832	1A-dyr3-07_GL0042950	9.68338e+06	4.07456e+07	2.86209e+06	0.00242009	-14.2363	0.0532801	-3.38332	0.0618751	4.20778	COG5263	G	Glucan-binding domain (YG repeat)	5.36686e+06	3.98602e+06	1.6493e+07	7.80315e+06	6.93729e+06	2.79209e+07	2.09161e+06	6.86815e+06	9.85667e+07	3.63689e+06	4.72335e+06	8.5929e+06	0	3.9204e+06	106439	3.90131e+06	1.18801e+08	8.90902e+07	1.13321e+07	1.93821e+07	0	2.33319e+06	4.03116e+06	1.71301e+06	4.04939e+07	2.35169e+07	2.80298e+07	4.27809e+07	2.56921e+06	0	3.72289e+06	3.46123e+06
MH-6-4_GL0125371	MH-6-4_GL0125371	2.27926e+08	9.32775e+07	6.60237e+06	0.00282863	-14.1279	3.99946e-05	-34.5218	0.295728	-2.44352	COG3842	E	ABC-type Fe3+/spermidine/putrescine transport systems, ATPase components	5.91385e+08	2.04371e+08	3.62953e+08	1.0293e+08	9.67966e+06	2.61921e+08	2.6124e+08	2.89261e+07	7.11492e+06	4.97405e+07	7.16853e+07	1.245e+07	2.68918e+06	8.75427e+06	7.36122e+06	5.27436e+06	1.46531e+08	5.59783e+07	1.68089e+08	1.4756e+08	5.15513e+06	6.66715e+06	0	4.00987e+06	1.25251e+08	1.9016e+06	2.66551e+08	6.64768e+07	2.72709e+06	1.02499e+07	1.28e+07	6.93793e+06
S-Fe6_GL0003653;8-5_GL0103045	S-Fe6_GL0003653	5.2791e+07	1.39809e+08	1.04028e+07	0.00609121	-13.4396	0.0151816	-5.07471	0.604951	2.64835	COG1143	C	Formate hydrogenlyase subunit 6/NADH:ubiquinone oxidoreductase 23 kD subunit (chain I)	2.28102e+07	8.11615e+07	7.65791e+07	9.88644e+07	4.17494e+06	1.1053e+08	7.85833e+06	2.03498e+07	9.31451e+08	8.94149e+07	4.44242e+07	1.022e+07	5.28786e+07	4.91938e+06	1.88991e+07	6.09607e+06	1.82751e+08	1.1852e+08	1.3964e+07	5.66265e+07	1.63591e+06	8.9898e+06	2.98648e+06	4.43844e+06	3.38213e+07	1.5823e+08	3.0121e+06	3.52752e+07	1.0054e+06	1.2024e+06	1.24271e+07	9.35449e+06
6-3_GL0051202;S-Fe9_GL0037529	6-3_GL0051202	6.89539e+06	1.22012e+08	9.22103e+06	0.0339885	-13.2319	0.833205	1.33728	0.0551476	17.6947	COG0330	O	Regulator of protease activity HflC, stomatin/prohibitin superfamily	2.18711e+07	1.5021e+06	3.61019e+06	1.14219e+07	0	4.6609e+06	4.59431e+06	7.50257e+06	6.77798e+07	7.10608e+06	4.13847e+08	2.72942e+08	0	1.1521e+06	2.78991e+06	843762	2.20612e+07	2.90282e+06	1.5064e+08	8.16056e+07	3.36233e+06	4.67951e+06	0	7.75193e+06	6.03837e+07	891826	2.78593e+08	1.0539e+08	9.20958e+06	4.23107e+06	1.71471e+07	4.10431e+07
S-Fe6_GL0193536;8-2_GL0111920;2-2_GL0118070;2-7_GL0072723	S-Fe6_GL0193536	1.10397e+07	5.35974e+07	4.06617e+06	0.00348229	-13.1813	0.12026	-2.71502	0.139719	4.85496	COG0126	G	3-phosphoglycerate kinase	1.72441e+06	1.37189e+07	1.28189e+07	3.17183e+07	3.002e+06	1.32099e+07	9.57194e+06	2.55352e+06	4.21774e+08	2.75861e+07	2.2559e+07	5.5743e+06	5.43025e+06	3.94603e+06	5.74844e+06	411851	4.22815e+07	3.63463e+07	1.29939e+07	2.92308e+06	1.30359e+06	3.4547e+06	4.8662e+06	3.24579e+06	2.201e+07	1.1913e+07	2.0166e+07	1.7042e+07	7.29038e+06	3.56952e+06	5.09753e+06	4.42976e+06
6-7_GL0007140;5-2_GL0018641;G1-5A_GL0004545	6-7_GL0007140	7.75848e+07	8.04714e+07	6.11211e+06	0.00357041	-13.1659	0.031947	-12.6936	0.795388	1.03721				2.05779e+08	2.27552e+08	1.96902e+06	5.20116e+06	1.148e+07	1.36861e+08	2.00641e+07	1.17731e+07	2.73621e+08	1.56138e+07	4.42364e+08	2.67288e+07	8.89222e+06	1.31009e+07	1.2116e+07	3.14673e+06	4.36747e+07	3.15232e+07	3.3411e+07	3.72357e+07	6.56523e+06	3.37132e+06	0	1.95348e+06	4.43864e+06	2.0631e+07	2.67221e+07	9.69192e+06	5.72545e+06	2.30202e+06	2.28929e+06	7.77052e+06
6-4_GL0053497	6-4_GL0053497	3.04322e+07	1.72044e+08	1.3127e+07	5.6055e-05	-13.1061	0.0312799	-2.31829	0.00207723	5.65334	COG1486	G	Alpha-galactosidase/6-phospho-beta-glucosidase, family 4 of glycosyl hydrolase	1.04109e+07	4.51762e+07	6.71151e+07	3.2484e+07	1.6984e+07	3.2227e+07	1.89732e+07	2.00872e+07	2.00678e+07	4.73587e+08	9.97011e+07	1.9045e+08	4.23926e+06	7.76104e+06	1.32069e+07	6.29999e+06	7.05212e+07	2.6418e+08	7.20726e+07	1.2878e+08	1.3394e+06	7.79148e+06	3.65671e+07	0	1.073e+08	8.70222e+07	2.37159e+08	3.13682e+08	3.71552e+07	1.81978e+07	5.30066e+06	6.53838e+06
4-7_GL0037278;1-8_GL0109392	4-7_GL0037278	7.3652e+08	7.58885e+08	5.85707e+07	0.000239671	-12.9567	0.00311393	-12.5749	0.905042	1.03036	COG1653	G	ABC-type glycerol-3-phosphate transport system, periplasmic component	1.5564e+09	7.06139e+08	8.4219e+08	6.9448e+08	8.84321e+06	8.35815e+08	9.66229e+08	2.82072e+08	1.7009e+08	5.24119e+08	1.8218e+09	1.0169e+08	2.52761e+07	6.05202e+07	1.61239e+07	6.22716e+07	9.64251e+08	4.57193e+08	1.7123e+09	2.51739e+08	2.23188e+07	1.0099e+08	1.11491e+08	5.26005e+06	4.10431e+08	3.81944e+08	2.12012e+09	1.90941e+08	3.63488e+07	2.23738e+08	3.25679e+07	5.94155e+06
MH-6-4_GL0069979	MH-6-4_GL0069979	3.2548e+07	1.28447e+08	9.91362e+06	0.0188213	-12.9566	0.0081234	-3.28316	0.589497	3.94639	COG5492	R	Uncharacterized conserved protein YjdB, contains Ig-like domain	5.87977e+07	5.88613e+07	4.94721e+07	2.33319e+07	0	1.25951e+07	2.3948e+07	3.3378e+07	1.09169e+06	1.0838e+07	5.85626e+07	7.07538e+08	2.42142e+07	2.61848e+06	1.09979e+07	1.60539e+06	4.048e+07	7.34548e+07	1.04419e+08	4.61201e+07	5.51125e+06	0	0	1.35139e+07	2.75708e+08	4.5414e+07	1.19509e+08	5.82277e+07	1.45499e+07	1.35089e+07	1.47442e+06	1.11419e+07
Group2-2A_GL0059794	Group2-2A_GL0059794	3.38279e+08	7.57431e+07	6.03832e+06	0.000379911	-12.5437	2.84024e-06	-56.022	0.00393847	-4.46613	COG4799	I	Acetyl-CoA carboxylase, carboxyltransferase component	4.14782e+08	3.97512e+08	7.04709e+07	5.20751e+08	2.21758e+08	5.74937e+08	2.49287e+08	2.56732e+08	1.98011e+07	1.75029e+08	2.26048e+07	5.17476e+07	0	8.14179e+06	1.3843e+06	1.0018e+06	8.70522e+07	4.0294e+07	2.93887e+07	1.31441e+08	2.66778e+06	1.238e+07	3.27567e+06	0	1.57699e+08	9.68746e+07	6.39573e+06	9.05899e+07	388920	2.5662e+07	2.55029e+06	2.93069e+06
7-5_GL0057439;8-2_GL0074621;1A-dyr4-07_GL0041810;Group2-6A_GL0069531;Group2-1A_GL0008475;Group2-3A_GL0015552;S-Fe3_GL0034332;G1-5A_GL0135467	7-5_GL0057439	9.68573e+06	2.13523e+08	1.70568e+07	0.00442178	-12.5183	0.869344	1.76103	0.00075685	22.0451	COG2033	C	Desulfoferrodoxin, superoxide reductase-like (SORL) domain	6.24051e+06	2.54478e+06	8.89181e+06	4.17244e+06	4.57499e+06	1.8626e+06	4.60988e+07	3.09992e+06	3.63722e+08	3.82349e+07	4.87012e+08	1.13621e+08	3.42547e+06	6.3119e+07	6.72574e+06	0	4.32663e+07	7.63291e+07	2.70153e+08	5.07446e+08	600302	8.87544e+06	0	984011	1.40799e+08	2.96613e+06	2.30951e+08	2.87773e+08	0	2.30781e+06	5.01788e+07	1.7295e+07
G1-5A_GL0013894;5-6_GL0021693	G1-5A_GL0013894	1.62229e+08	7.3949e+08	6.09821e+07	0.000460191	-12.1263	0.0167778	-2.66028	0.047834	4.5583	COG0050	J	Translation elongation factor EF-Tu, a GTPase	2.33851e+08	2.79853e+08	7.80944e+07	2.41468e+08	0	1.42298e+08	5.95388e+07	2.6273e+08	8.71084e+08	1.71049e+08	2.58512e+09	4.22474e+08	7.40815e+07	9.2933e+06	3.57298e+08	6.2454e+06	4.26403e+08	1.85349e+08	7.52853e+08	9.29416e+08	1.78419e+06	1.2128e+08	1.4389e+06	1.85579e+06	7.07229e+08	6.17234e+07	6.97381e+08	1.0638e+09	8.83426e+06	5.19015e+07	9.50605e+07	2.7125e+06
6-3_GL0099863	6-3_GL0099863	5.55755e+06	8.94231e+07	7.42771e+06	0.000581504	-12.0391	0.734331	1.33651	0.000196315	16.0904	COG3590	O	Predicted metalloendopeptidase	5.60557e+06	1.35519e+07	2.31238e+06	5.15098e+06	2.7381e+06	7.16259e+06	2.4507e+06	5.4882e+06	1.81978e+08	2.07238e+07	3.72623e+08	9.53389e+07	7.34903e+06	1.4264e+07	1.41299e+07	4.46005e+06	2.8545e+07	1.43001e+08	8.73273e+07	1.8289e+07	1.4908e+06	0	1.18141e+07	1.15521e+07	2.8178e+07	2.0193e+07	5.02366e+07	2.66428e+07	1.9433e+06	2.07931e+06	0	5.19457e+06
32_GL0088143	32_GL0088143	1.32636e+07	6.68375e+07	5.60861e+06	0.0038855	-11.9169	0.140094	-2.36486	0.0593413	5.03918	COG0334	E	Glutamate dehydrogenase/leucine dehydrogenase	2.04348e+07	2.79049e+07	7.43926e+06	1.38042e+07	3.14789e+06	6.48664e+06	2.48399e+07	2.05102e+06	1.55339e+07	3.72503e+07	4.1709e+07	9.52445e+06	0	5.71597e+06	1.26151e+07	1.2738e+06	2.87389e+08	1.0838e+07	8.56052e+07	3.69369e+07	4.33481e+06	3.49293e+06	0	6.84747e+06	1.38871e+08	3.8724e+06	9.70108e+07	3.75094e+07	0	1.66372e+06	1.3507e+07	1.02669e+06
MC-0-3_GL0039704;MC-0-1_GL0100033	MC-0-3_GL0039704	1.11963e+08	2.24347e+08	1.92305e+07	2.31388e-05	-11.6662	0.0340792	-5.82213	0.0665078	2.00377	COG1744	M	Basic membrane lipoprotein Med, periplasmic binding protein (PBP1-ABC) superfamily	4.80363e+08	1.08069e+08	8.39363e+07	1.1838e+08	1.2175e+07	2.93812e+07	5.59268e+07	7.46913e+06	0	2.20491e+08	1.33199e+08	6.0098e+07	4.38814e+06	3.0715e+07	1.10619e+07	4.09063e+07	1.0676e+08	3.36969e+08	1.72898e+08	1.83502e+08	1.57979e+07	1.05499e+07	3.1232e+07	7.55945e+06	5.95827e+07	4.96924e+08	2.23188e+08	4.74209e+08	4.26864e+06	3.23452e+07	3.04327e+07	1.15091e+07
6-3_GL0088664	6-3_GL0088664	4.80776e+07	1.2975e+08	1.14109e+07	0.00349088	-11.3707	0.017411	-4.21331	0.299558	2.69876	COG0443	O	Molecular chaperone DnaK (HSP70)	9.65028e+06	4.36456e+07	2.61361e+07	5.75188e+07	1.41981e+08	3.48193e+07	6.17533e+07	9.11675e+06	3.80592e+08	1.5708e+08	2.0854e+08	8.78679e+07	4.25716e+06	3.79743e+07	8.81698e+06	9.2619e+06	9.48025e+06	3.20642e+06	4.82037e+07	1.77378e+08	1.37639e+06	4.70024e+06	0	605160	1.3858e+08	4.08714e+07	1.3801e+08	1.6719e+08	1.27189e+07	1.7299e+07	4.51149e+06	2.39983e+07
MH-0-5_GL0062252	MH-0-5_GL0062252	6.2227e+08	1.03745e+08	9.18355e+06	0.00122681	-11.2968	3.0734e-05	-67.7592	0.0604146	-5.99808	COG5279	D	Cytokinesis protein 3, contains TGc (transglutaminase/protease-like) domain	5.17404e+08	1.28251e+09	4.10214e+08	2.93751e+08	9.22529e+06	1.2659e+09	1.1165e+09	8.26495e+07	8.49024e+07	1.01051e+08	1.91721e+08	3.86972e+07	5.23492e+07	6.73736e+06	1.1736e+07	1.20709e+07	5.99529e+06	2.98628e+07	3.87284e+08	1.04511e+08	2.2571e+06	5.72585e+06	4.78674e+06	1.46511e+06	1.32739e+07	9.4962e+06	1.96291e+08	8.18521e+07	2.08152e+06	2.95318e+06	3.31009e+06	4.72955e+06
MC-6-4_GL0074673	MC-6-4_GL0074673	2.62221e+08	2.95131e+08	2.6296e+07	9.98358e-06	-11.2234	0.00133573	-9.97189	0.717321	1.1255	COG0334	E	Glutamate dehydrogenase/leucine dehydrogenase	2.33432e+08	2.46899e+08	3.92509e+08	2.83217e+08	8.09245e+06	2.7966e+08	4.23497e+08	2.30462e+08	1.3192e+08	1.7372e+08	2.09021e+08	1.72421e+08	1.1348e+07	6.49426e+07	1.76771e+07	1.73229e+07	3.39078e+08	1.59592e+08	7.10346e+08	7.37632e+08	0	2.32322e+07	0	1.71969e+07	2.01679e+08	6.71553e+07	3.9279e+08	2.46218e+08	1.2636e+07	5.71176e+07	1.69852e+07	2.45019e+07
6-3_GL0006847	6-3_GL0006847	4.9724e+06	6.64952e+07	6.00429e+06	0.0180457	-11.0746	0.933281	1.20752	0.0315287	13.3729				6.46815e+06	2.71669e+06	0	2.59221e+06	1.05891e+07	5.24421e+06	4.04949e+06	8.11933e+06	6.41534e+07	6.77033e+06	1.21191e+08	9.6984e+07	3.97292e+06	5.21111e+06	6.67744e+06	1.89139e+06	3.6261e+07	3.10492e+08	1.0783e+08	2.59998e+07	3.22612e+06	1.6167e+07	5.32635e+06	2.03362e+06	1.28029e+07	4.93503e+06	5.06606e+06	5.4567e+06	0	0	1.09539e+07	4.583e+06
7-8_GL0027099	7-8_GL0027099	6.26787e+07	1.15744e+08	1.05138e+07	0.0434552	-11.0088	0.0531929	-5.96157	0.905872	1.84663				2.53169e+07	2.3614e+07	6.82072e+07	1.45291e+08	1.15819e+06	6.67283e+07	8.43548e+06	1.62678e+08	8.5204e+08	4.73446e+07	1.8205e+07	1.81238e+06	3.88553e+07	1.51621e+07	1.55099e+07	4.7076e+06	2.426e+08	8.24917e+07	1.64161e+07	2.98848e+07	1.20609e+07	7.10117e+06	5.21327e+06	2.5127e+06	4.31758e+07	2.59842e+07	1.80219e+07	1.09549e+07	5.48795e+06	5.21315e+06	9.35363e+06	4.98781e+06
1-1_GL0069134	1-1_GL0069134	6.55459e+08	3.25941e+08	2.97825e+07	0.000252147	-10.9441	2.45976e-05	-22.0082	0.330277	-2.01098	COG1879	G	ABC-type sugar transport system, periplasmic component, contains N-terminal xre family HTH domain	2.00979e+09	2.84761e+08	1.34651e+09	3.97521e+08	1.24039e+08	6.83738e+08	3.2375e+08	7.35631e+07	8.18559e+07	3.87284e+08	4.37935e+08	3.9121e+07	3.95194e+07	1.22391e+07	3.23393e+07	2.03868e+07	2.96661e+08	1.27891e+08	8.91744e+08	9.3968e+07	2.66772e+07	7.97591e+07	1.9937e+07	1.2031e+07	3.07638e+08	1.3638e+08	1.034e+09	7.68122e+07	7.62588e+06	4.96181e+07	2.0296e+07	3.69607e+07
1A-dyr3-07_GL0041659;Group2-2A_GL0042548	1A-dyr3-07_GL0041659	9.24412e+07	1.052e+08	1.00619e+07	5.35463e-05	-10.4553	1.04232e-05	-9.18723	0.965284	1.13802	COG0096	J	Ribosomal protein S8	6.01035e+07	1.24589e+08	6.51643e+07	6.53206e+07	1.57561e+08	7.41857e+07	1.2928e+08	6.33257e+07	1.82352e+08	8.0536e+07	2.24228e+08	9.31708e+07	3.47896e+06	4.91745e+06	2.28318e+06	1.85939e+07	4.12268e+07	8.55658e+07	1.4571e+08	1.017e+08	3.32392e+06	1.31429e+07	0	1.04299e+07	4.82014e+07	1.06999e+07	1.36811e+08	1.12199e+08	7.79812e+06	1.72409e+07	2.427e+07	5.202e+06
4-2_GL0081754	4-2_GL0081754	2.0222e+07	1.73382e+08	1.67363e+07	0.00136261	-10.3596	0.910811	-1.20827	0.00204152	8.57395	COG5275	R	BRCT domain type II	3.10849e+06	2.4973e+07	7.79489e+07	2.3576e+07	9.48833e+06	3.59071e+06	3.38353e+06	1.57069e+07	8.54673e+07	3.61526e+08	2.6013e+08	2.3051e+08	5.13145e+07	2.0594e+06	1.22391e+07	9.59268e+06	1.32401e+07	1.9588e+08	1.96359e+08	1.4054e+08	0	0	4.66058e+06	4.23828e+06	1.2347e+07	1.75809e+08	2.40088e+08	1.6869e+08	1.79842e+07	7.53182e+06	0	4.10062e+07
1-4_GL0020774;MH-6-5_GL0174176	1-4_GL0020774	1.66035e+08	1.25266e+09	1.21947e+08	0.0111305	-10.2722	0.310383	-1.36154	0.128758	7.54453				1.24621e+08	4.44949e+08	2.29219e+06	3.21033e+08	2.05599e+06	1.20781e+08	2.1355e+08	9.90011e+07	2.3135e+09	1.2392e+09	5.74659e+07	2.07019e+07	978746	1.0009e+06	3.85203e+06	1.06079e+08	3.24317e+09	3.90481e+08	2.03222e+09	1.28529e+08	2.57739e+06	1.1266e+08	6.5007e+07	4.14057e+06	2.81722e+09	1.10591e+08	2.65271e+09	2.61282e+07	8.20465e+06	1.34289e+08	1.0067e+09	1.7876e+07
41_GL0110576	41_GL0110576	1.38053e+07	9.69783e+07	9.46803e+06	0.0218255	-10.2427	0.146237	-1.4581	0.0847091	7.02469	COG3858	D	Spore germination protein YaaH	1.5767e+07	2.08622e+07	1.81539e+07	7.95371e+06	1.15539e+07	5.67675e+06	1.49331e+07	1.55421e+07	1.1998e+08	7.57373e+07	5.75745e+06	3.01009e+07	6.18159e+06	9.90718e+06	9.37821e+06	8.25715e+06	5.83082e+06	0	2.05149e+08	2.3882e+08	4.71259e+06	8.87422e+06	2.19488e+07	9.89874e+06	1.01489e+07	1.5373e+07	2.43972e+08	1.15891e+08	3.57676e+06	1.19451e+07	0	0
6-7_GL0111905	6-7_GL0111905	1.6576e+07	1.75264e+08	1.72006e+07	0.00215366	-10.1894	0.823508	1.03768	0.00515039	10.5733	COG0427	C	Acyl-CoA hydrolase	7.19797e+07	1.24119e+07	4.3466e+06	5.97957e+06	1.47788e+07	7.26156e+06	1.51869e+07	663117	2.5456e+08	4.47713e+06	4.346e+08	1.02589e+08	4.12202e+06	7.99172e+07	1.4219e+07	2.02428e+06	5.21567e+07	1.05e+08	4.07793e+08	1.61161e+08	2.063e+07	1.0627e+07	3.65426e+07	5.11823e+06	9.41499e+07	1.54259e+07	3.2276e+08	1.48491e+08	4.80895e+06	1.53342e+07	9.76652e+06	3.29701e+06
6-3_GL0076585	6-3_GL0076585	4.18149e+07	9.25212e+07	9.08077e+06	0.00774124	-10.1887	0.208045	-4.60477	0.262105	2.21264				2.72132e+08	1.1206e+07	7.13576e+06	9.34351e+06	7.35072e+06	2.28628e+07	0	4.48807e+06	1.0959e+07	6.00662e+06	1.73181e+07	5.30994e+07	2.4119e+06	6.28521e+06	2.7955e+06	1.02471e+07	4.83126e+07	3.09621e+07	1.3462e+08	8.24347e+07	3.71056e+06	1.13381e+07	7.59819e+06	3.9554e+06	3.59542e+08	1.29781e+07	3.42358e+08	1.16641e+07	1.7392e+07	3.02441e+06	1.0058e+07	3.0153e+07
1-1_GL0051570	1-1_GL0051570	1.1326e+08	1.60078e+08	1.5796e+07	0.0100377	-10.1341	0.0991486	-7.17018	0.505329	1.41337	COG1653	G	ABC-type glycerol-3-phosphate transport system, periplasmic component	4.47136e+08	5.45846e+07	2.74202e+06	1.89278e+07	1.46369e+07	3.16628e+08	2.96333e+07	2.17891e+07	3.21322e+07	6.34585e+07	5.53465e+08	4.17667e+07	1.96472e+07	1.55382e+07	6.06094e+06	4.92572e+06	3.09321e+08	1.2889e+08	4.49531e+08	4.54946e+07	1.4314e+07	6.19113e+06	5.23902e+07	2.11329e+07	7.57583e+07	6.62354e+06	2.08252e+08	6.24353e+06	1.0211e+07	2.65473e+07	7.97903e+06	4.61392e+06
6-7_GL0102966;2A-dyr14-07_GL0047092	6-7_GL0102966	7.15511e+07	2.64645e+08	2.6116e+07	3.69075e-05	-10.1334	0.0447446	-2.73974	0.0028745	3.69868	COG0192	H	S-adenosylmethionine synthetase	8.8042e+07	8.43257e+07	3.5443e+07	1.40059e+08	1.23489e+07	1.14541e+08	7.74854e+07	2.01642e+07	3.25267e+08	1.3436e+08	5.43926e+08	3.46003e+08	3.27341e+07	7.45178e+06	1.69648e+07	4.89666e+07	1.27779e+08	1.09031e+08	5.07762e+08	3.41484e+08	1.3531e+07	8.09525e+06	5.52065e+07	2.10102e+06	1.70809e+08	1.09119e+08	2.11368e+08	2.48828e+08	4.18929e+06	2.40608e+07	7.41481e+07	2.5943e+07
6-2_GL0027220;G1-5A_GL0136953;11_GL0056693	6-2_GL0027220	5.21003e+07	8.11526e+07	8.29202e+06	0.00448231	-9.78683	0.00899407	-6.28319	0.692447	1.55762	COG0176	G	Transaldolase	6.66178e+07	1.9066e+08	1.20759e+07	1.67359e+07	4.97898e+06	4.91134e+07	2.274e+07	5.38803e+07	8.95282e+07	2.92193e+07	4.28795e+08	4.9488e+07	5.28275e+06	2.4748e+06	1.1587e+07	3.41672e+06	1.78612e+07	2.2695e+07	7.31341e+07	2.81391e+07	9.36785e+06	2.42242e+06	1.72488e+07	5.00553e+06	7.89914e+07	2.30468e+06	3.63739e+07	1.17301e+08	1.01559e+07	1.45221e+06	2.27982e+07	0
1A-dyr3-06_GL0034635	1A-dyr3-06_GL0034635	2.2285e+07	1.46626e+08	1.49918e+07	0.0115058	-9.78042	0.250618	-1.48648	0.0984641	6.57959	COG0760	O	Parvulin-like peptidyl-prolyl isomerase	4.59346e+06	2.76242e+07	8.40021e+06	3.08361e+07	5.5063e+07	1.0261e+07	1.47911e+07	2.6711e+07	1.67021e+07	1.962e+08	4.8827e+07	6.33505e+07	6.26758e+06	6.67575e+06	7.16556e+06	3.83619e+07	3.52777e+06	6.90383e+08	4.94186e+07	1.0879e+08	5.87719e+06	4.39592e+06	2.46928e+06	7.49394e+06	1.09001e+07	4.1547e+08	7.93323e+07	7.66143e+07	5.56365e+07	1.48419e+07	2.72439e+07	3.47248e+06
6-7_GL0013749;7-7_GL0112140;8-1_GL0099089;3-8_GL0005586;1A-dyr4-07_GL0032658;8-5_GL0055582;MC-6-4_GL0060644;20_GL0173552;8-1_GL0108273;MC-6-1_GL0024896;29_GL0035025;35_GL0055661;20_GL0107296;7-8_GL0030043;5-8_GL0031964;1-1_GL0141855;G1-2A_GL0071494;6-5_GL0017174;6-7_GL0047674;1-8_GL0059541;MH-6-5_GL0006313	6-7_GL0013749	1.52934e+07	1.19422e+08	1.22188e+07	0.00242022	-9.77357	0.707175	-1.25163	0.0241486	7.80869	COG2221	P	Dissimilatory sulfite reductase (desulfoviridin), alpha and beta subunits	4.27563e+06	7.33466e+06	2.14689e+07	2.9755e+07	281812	1.68e+07	1.40841e+07	2.83472e+07	4.98953e+07	2.75493e+07	3.60637e+08	2.20399e+08	1.36912e+06	2.4568e+07	4.44079e+06	3.80794e+06	6.53176e+06	2.3899e+08	1.99982e+08	5.99902e+07	0	5.633e+06	3.78173e+06	4.8952e+06	2.97283e+07	9.11528e+06	1.36678e+08	9.35621e+07	1.0166e+07	8.44092e+06	6.44867e+07	2.81767e+06
6-2_GL0028479;2-6_GL0010329	6-2_GL0028479	4.22232e+06	6.22065e+08	6.36705e+07	0.0233763	-9.77007	0.00307053	15.0795	8.46568e-05	147.328	COG0071	O	Molecular chaperone IbpA, HSP20 family	2.80408e+06	2.81877e+06	1.34589e+06	9.35406e+06	2.1458e+06	4.91066e+06	6.22415e+06	4.17513e+06	2.6421e+09	3.1986e+07	3.93904e+08	5.29981e+08	1.47659e+08	1.50751e+08	1.6892e+08	1.16161e+07	1.99959e+08	7.29844e+07	2.77e+08	1.0676e+09	6.49756e+06	5.87665e+07	1.06999e+07	3.13293e+06	4.04352e+08	5.41539e+06	1.37009e+09	4.69397e+08	3.06267e+07	4.44672e+07	1.21781e+08	9.12788e+06
7-8_GL0137946	7-8_GL0137946	4.67049e+06	1.68088e+08	1.73454e+07	0.0302211	-9.69065	0.535782	3.71383	0.00580267	35.9894	COG0747	E	ABC-type transport system, periplasmic component	6.51538e+06	0	5.65653e+06	0	3.46282e+06	1.20279e+07	3.48057e+06	6.22071e+06	4.45215e+08	6.50639e+07	5.64313e+07	2.7964e+08	2.20242e+07	3.29367e+07	211120	3.092e+07	6.1786e+06	3.20649e+07	2.65821e+08	3.94539e+08	2.3418e+07	1.3938e+07	876335	0	3.76348e+06	1.1846e+08	1.031e+08	2.4678e+08	2.08771e+07	1.34141e+07	1.26e+07	1.95839e+07
6-3_GL0074355	6-3_GL0074355	2.39854e+08	6.54362e+08	6.81775e+07	5.12139e-05	-9.59792	0.0599244	-3.51808	0.0993463	2.72817	COG1080	G	Phosphoenolpyruvate-protein kinase (PTS system EI component in bacteria)	3.28609e+08	3.31757e+08	2.84879e+08	2.28649e+08	7.16226e+06	4.11898e+08	1.28449e+08	1.97429e+08	8.569e+08	2.12349e+08	1.9354e+09	3.7686e+08	1.40841e+08	1.1229e+08	1.08141e+08	3.98722e+07	1.55021e+08	3.93233e+08	5.71558e+08	6.51223e+08	2.40359e+07	5.25473e+07	2.0407e+07	6.78516e+07	4.33361e+08	1.0834e+08	1.009e+09	1.14911e+09	5.55316e+07	4.88315e+07	9.27065e+07	5.50744e+07
6-7_GL0033541	6-7_GL0033541	4.40627e+07	1.84135e+08	1.94486e+07	5.04539e-05	-9.46774	0.116288	-2.2656	0.00591444	4.17892	COG2972	T	Sensor histidine kinase YesM	7.21772e+07	4.94129e+07	5.08967e+07	5.20919e+07	0	1.04561e+08	4.23224e+06	1.91298e+07	2.7753e+08	5.53414e+07	4.27268e+08	1.57739e+08	1.17641e+07	2.56702e+07	1.6272e+07	1.06741e+07	1.07359e+08	9.86189e+07	2.24569e+08	9.69929e+07	757792	7.44098e+07	2.58077e+07	6.51103e+06	1.26069e+08	2.05698e+08	2.39018e+08	1.9341e+08	7.70247e+06	1.21891e+07	2.4868e+07	1.67571e+07
4-2_GL0084916;6-5_GL0061757	4-2_GL0084916	3.19211e+07	5.60545e+07	5.93155e+06	0.000272157	-9.45023	0.00318986	-5.38158	0.449095	1.75603	COG3842	E	ABC-type Fe3+/spermidine/putrescine transport systems, ATPase components	2.29192e+07	3.17278e+07	1.06829e+08	0	5.22047e+07	5.81782e+06	2.231e+07	1.356e+07	1.36641e+08	9.80618e+06	9.6086e+07	4.52512e+07	5.07224e+06	3.98492e+06	648515	1.84519e+06	5.29164e+07	3.84778e+07	4.18736e+07	4.73304e+07	2.33238e+06	5.44766e+06	2.11329e+07	5.69495e+06	4.47682e+07	4.50288e+06	9.83966e+07	5.66044e+07	4.05537e+06	1.4859e+06	1.19699e+07	7.50862e+06
52_GL0105401	52_GL0105401	2.33969e+07	1.07428e+08	1.14297e+07	0.0020748	-9.39901	0.0562675	-2.04703	0.0752129	4.59153	COG3250	G	Beta-galactosidase/beta-glucuronidase	7.15122e+06	8.41628e+06	2.5698e+07	1.78049e+07	5.86692e+07	1.47819e+07	4.3459e+07	1.11949e+07	5.69495e+07	2.50323e+08	6.37808e+07	2.93981e+07	1.80181e+06	2.53811e+06	1.36339e+07	4.5437e+06	7.29323e+06	3.11853e+08	5.91425e+07	1.7591e+07	3.20819e+06	3.26513e+06	3.37489e+07	5.05964e+06	1.21739e+07	2.9468e+08	1.13431e+08	7.2517e+07	4.91949e+07	1.3084e+06	1.20731e+06	1.76462e+07
34_GL0065152	34_GL0065152	9.37528e+09	1.99205e+10	2.14537e+09	0.00486007	-9.28535	0.026844	-4.37001	0.568469	2.12479	COG1196	D	Chromosome segregation ATPase	1.18631e+10	1.53851e+10	2.57573e+09	6.28825e+08	1.60251e+10	1.05828e+10	1.7108e+08	1.77705e+10	6.6896e+10	1.09461e+09	1.90546e+10	6.13395e+08	7.15007e+07	3.78913e+08	2.07062e+08	8.28896e+08	3.28625e+10	2.04781e+09	3.21514e+10	6.68344e+08	3.3266e+08	7.96196e+07	1.61002e+08	8.99125e+08	2.87475e+10	1.20448e+10	3.25612e+10	1.03039e+10	6.61957e+09	2.9816e+08	4.18909e+08	1.5449e+10
S-Fe6_GL0229356	S-Fe6_GL0229356	3.32283e+08	8.26671e+07	8.91972e+06	0.00452193	-9.2679	9.37726e-06	-37.2526	0.0566832	-4.01953	COG0791	M	Cell wall-associated hydrolase, NlpC family	6.81067e+08	1.66031e+08	3.45613e+08	3.46051e+08	1.00309e+07	2.86761e+08	3.20052e+08	5.02655e+08	7.23119e+06	1.75029e+08	2.28139e+08	9.1323e+07	4.89835e+06	1.31359e+07	7.04579e+06	1.4952e+07	7.90515e+06	4.91145e+06	1.26119e+08	3.92509e+07	3.61302e+06	3.6211e+06	2.85062e+06	6.68359e+06	1.96232e+07	8.75447e+07	1.17419e+08	8.75085e+07	1.3277e+07	7.56415e+06	1.96011e+07	9.794e+06
S-Fe9_GL0070783	S-Fe9_GL0070783	1.63705e+08	1.04769e+08	1.14154e+07	0.0202104	-9.17791	0.0150887	-14.3407	0.932898	-1.56253	COG1638	G	TRAP-type C4-dicarboxylate transport system, periplasmic component	3.75751e+08	9.02797e+07	1.7559e+07	6.65227e+06	7.79094e+06	6.32514e+08	1.59041e+08	2.00498e+07	5.47785e+08	2.02181e+08	1.0244e+08	876173	8.74883e+06	1.9787e+07	4.8197e+06	1.3202e+07	8.16225e+07	5.19254e+07	1.0778e+07	3.98199e+07	2.50259e+06	2.70882e+07	2.7472e+06	4.58828e+06	9.00762e+07	4.32952e+07	3.69003e+07	4.95325e+07	3.48498e+06	3.2425e+07	3.08063e+06	1.45101e+07
1-1_GL0116983	1-1_GL0116983	1.37012e+08	7.01995e+07	7.71562e+06	0.000753976	-9.09835	0.000169407	-17.7577	0.273338	-1.95175	COG1024	I	Enoyl-CoA hydratase/carnithine racemase	7.36682e+07	1.35881e+08	1.6807e+08	1.78258e+08	8.86258e+06	3.13401e+08	1.3699e+08	8.09636e+07	2.14788e+07	1.14929e+08	4.89317e+07	4.97016e+07	0	1.11949e+07	5.26854e+06	1.72191e+06	1.09119e+08	2.07358e+07	3.10192e+07	1.12559e+08	0	2.16098e+06	3.80636e+06	1.05599e+07	1.81138e+08	3.19198e+07	8.14198e+06	1.1272e+08	7.41413e+06	0	2.3557e+07	3.7569e+06
MH-6-1_GL0124745	MH-6-1_GL0124745	8.65794e+09	2.13989e+09	2.36899e+08	0.0421352	-9.03291	0.00621733	-36.547	0.440052	-4.04598	COG1657	I	Squalene cyclase	4.12857e+10	4.84094e+09	1.62368e+10	1.83181e+09	4.2552e+07	3.2805e+09	1.1804e+09	5.64768e+08	4.80541e+08	7.37191e+08	3.54748e+09	3.00082e+07	1.8913e+08	4.26413e+08	1.67799e+08	1.83088e+08	4.20397e+09	1.19231e+09	2.39332e+09	2.1972e+08	1.69469e+08	4.61222e+08	3.45494e+07	2.27358e+08	2.37088e+09	2.88091e+08	9.85871e+09	3.5641e+08	9.06901e+07	3.37917e+08	1.91832e+08	3.63321e+08
MH-0-5_GL0053551	MH-0-5_GL0053551	3.58829e+08	1.36467e+08	1.5348e+07	0.00119194	-8.89155	9.25991e-05	-23.3795	0.0871119	-2.62941	COG2235	E	Arginine deiminase	4.22017e+08	3.08397e+08	6.13762e+08	3.89377e+08	2.19518e+07	5.03257e+08	4.86138e+08	1.2573e+08	2.46888e+07	1.26099e+08	1.81021e+07	2.51658e+07	5.47936e+06	1.6807e+06	6.81397e+06	1.2175e+08	2.3877e+08	1.05611e+08	3.11372e+07	4.58026e+07	4.27573e+06	1.1105e+06	1.22549e+07	6.41416e+06	3.0715e+08	2.1357e+08	4.32016e+07	4.58311e+08	159100	3.7424e+06	1.6768e+06	1.88178e+07
2_GL0120065	2_GL0120065	8.28113e+07	4.33372e+07	4.88221e+06	0.00598999	-8.87654	0.000497897	-16.9618	0.458742	-1.91086	COG3210	U	Large exoprotein involved in heme utilization or adhesion	7.17497e+07	6.61866e+07	4.48394e+07	2.15909e+07	1.3749e+08	3.06267e+06	1.6694e+07	3.00878e+08	8.6808e+06	3.75267e+06	2.39911e+07	5.06991e+06	5.89468e+06	1.12269e+07	2.10931e+06	8.66463e+06	2.79789e+07	6.65212e+07	3.72546e+07	5.57969e+07	4.0023e+06	4.79778e+06	4.26246e+06	6.30536e+06	3.05943e+06	3.00193e+07	2.1302e+08	4.49014e+07	3.48057e+06	3.10957e+06	1.69899e+06	3.03403e+06
23_GL0145115;MH-6-3_GL0112972	23_GL0145115	2.93851e+07	9.21682e+07	1.04578e+07	0.000381231	-8.81338	0.00107423	-2.80988	0.117958	3.13657	COG4166	E	ABC-type oligopeptide transport system, periplasmic component	5.0837e+07	1.78509e+07	3.80417e+07	4.13628e+07	1.41091e+07	2.10669e+07	1.59291e+07	3.58831e+07	1.88031e+07	3.05183e+08	1.44401e+08	2.1167e+08	4.74351e+06	1.34261e+07	8.77183e+06	2.5626e+07	1.36499e+07	5.48593e+07	2.22972e+07	5.1996e+07	7.51952e+06	9.0444e+06	4.83359e+06	1.2376e+07	2.2474e+07	8.46564e+07	6.43576e+07	1.11671e+08	7.15122e+06	8.5848e+06	1.60122e+07	7.40406e+06
11_GL0100148	11_GL0100148	9.7943e+07	1.12105e+08	1.27275e+07	0.00196901	-8.80812	0.106328	-7.69539	0.43076	1.1446	COG0280	C	Phosphotransacetylase	934050	1.82579e+07	2.55288e+07	1.92039e+07	4.85825e+07	7.62606e+07	2.08632e+08	3.86145e+08	9.54399e+06	2.54783e+08	7.51069e+07	2.28971e+08	2.85608e+06	2.3101e+07	1.28979e+06	1.53081e+07	2.54021e+07	1.38839e+08	1.41671e+08	2.24523e+08	1.16359e+07	1.59709e+07	2.1683e+07	2.16068e+07	1.6594e+07	1.20329e+08	3.61052e+07	7.33956e+07	0	1.4615e+07	5.04766e+06	6.88811e+06
6-2_GL0017790	6-2_GL0017790	1.30702e+07	1.32193e+08	1.52464e+07	0.00179292	-8.67043	0.855411	1.1665	0.00496862	10.114	COG0051	J	Ribosomal protein S10	1.09091e+07	3.22939e+07	1.096e+07	9.99171e+06	6.05215e+06	1.71581e+07	1.4142e+07	3.05478e+06	1.0833e+08	8.55283e+06	2.02778e+08	3.3833e+08	6.39941e+06	1.23791e+07	1.4713e+07	1.3292e+07	1.45171e+07	2.45443e+07	2.5398e+08	1.81288e+08	5.08885e+06	8.92504e+06	6.13253e+06	6.50714e+06	3.07532e+07	4.66069e+07	1.29241e+08	2.47389e+08	8.41996e+07	6.35946e+06	1.5734e+07	3.22626e+06
6-7_GL0009137	6-7_GL0009137	8.32303e+07	4.69067e+08	5.41549e+07	3.57908e-05	-8.66159	0.719061	-1.53689	0.0056057	5.63578	COG0480	J	Translation elongation factor EF-G, a GTPase	8.13786e+07	1.075e+08	2.17761e+08	7.09937e+07	1.63961e+06	8.55658e+07	3.47176e+07	6.62857e+07	7.43122e+08	1.42949e+08	8.24442e+08	5.02158e+08	2.43349e+08	6.48246e+07	5.58354e+07	2.6996e+07	1.10329e+08	3.5093e+08	6.75741e+08	7.16473e+08	4.44314e+07	4.48043e+07	1.34311e+07	4.01356e+07	2.17942e+08	1.18621e+08	6.42066e+08	5.84037e+08	3.39188e+07	3.37917e+07	3.01669e+07	1.81731e+07
G1-7A_GL0071243;S-Fe20_GL0132941	G1-7A_GL0071243	5.41915e+07	1.4646e+08	1.69284e+07	2.75039e-05	-8.65175	0.00562258	-3.20122	0.00689009	2.70264	COG1012	C	Acyl-CoA reductase or other NAD-dependent aldehyde dehydrogenase	1.12001e+08	2.09108e+07	2.037e+07	7.01875e+07	6.34162e+07	3.49607e+07	7.39793e+07	3.77068e+07	1.26389e+08	2.64661e+08	1.78201e+08	6.67191e+07	2.27028e+07	7.08011e+07	9.96208e+06	1.41381e+07	7.55284e+07	1.0887e+08	3.68876e+08	8.05212e+07	7.77052e+06	0	4.76903e+06	9.87188e+06	1.15449e+08	1.93798e+08	1.00531e+08	7.79776e+07	0	5.69272e+06	0	6.64722e+06
Group2-3A_GL0019463	Group2-3A_GL0019463	6.86037e+08	4.30362e+07	5.0612e+06	0.0223205	-8.50316	7.91304e-07	-135.548	0.00101781	-15.9409	COG1629	P	Outer membrane receptor proteins, mostly Fe transport	1.6864e+07	2.52639e+08	3.8068e+08	3.84158e+08	1.02709e+09	6.81397e+08	4.68166e+08	2.2773e+09	1.36959e+07	1.60129e+07	5.87882e+06	8.84179e+07	1.52841e+06	1.08181e+07	4.27386e+06	4.8156e+06	4.01587e+06	1.0778e+07	6.75865e+06	2.62712e+08	4.27032e+06	3.36891e+06	1.5838e+06	3.34788e+06	5.15146e+06	1.38989e+07	1.4171e+07	7.49428e+07	5.00945e+06	4.76025e+06	9.3362e+06	7.62167e+06
2B-dyr24-06_GL0065236	2B-dyr24-06_GL0065236	1.24156e+08	1.97638e+08	2.33612e+07	2.93198e-06	-8.46011	0.000185193	-5.31464	0.133537	1.59185	COG5263	G	Glucan-binding domain (YG repeat)	1.73201e+08	8.31955e+07	9.38815e+07	8.39769e+07	3.82957e+08	4.26864e+07	6.94496e+07	6.39013e+07	3.55623e+08	1.91201e+08	2.49569e+08	1.44441e+08	1.91241e+07	3.287e+07	1.42561e+07	1.2545e+07	2.89608e+08	1.46329e+08	3.08397e+08	1.71021e+08	1.1555e+07	1.36239e+07	2.30081e+07	8.86115e+06	1.81849e+08	4.68511e+07	2.09459e+08	7.7309e+07	2.1695e+07	2.84833e+07	7.60484e+07	1.82642e+07
41_GL0016879;G1-5A_GL0208320	41_GL0016879	7.15317e+07	4.21415e+07	5.08963e+06	0.00462025	-8.27986	0.0153763	-14.0544	0.984333	-1.69742				6.48366e+07	5.38084e+06	1.2337e+07	2.60148e+07	1.1021e+07	3.18031e+08	3.04299e+06	1.31589e+08	6.92771e+07	2.3827e+07	1.16461e+08	6.75134e+06	1.00909e+06	1.2928e+07	1.12839e+06	6.39543e+06	9.60993e+06	2.52679e+07	2.97132e+07	6.89366e+07	676410	5.43926e+06	0	0	1.06089e+07	2.63172e+06	4.71292e+07	9.54839e+07	3.95877e+06	1.3648e+07	2.80027e+06	2.91273e+06
35_GL0116072;S-Fe3_GL0180018	35_GL0116072	2.39471e+07	1.35378e+09	1.65646e+08	0.00845995	-8.1727	0.416846	6.91717	0.000289932	56.532	COG1653	G	ABC-type glycerol-3-phosphate transport system, periplasmic component	1.21331e+07	1.43229e+07	8.4417e+07	2.53017e+07	1.91911e+07	1.2664e+07	4.81981e+06	1.87271e+07	1.0843e+08	2.1752e+09	1.74598e+09	2.1015e+09	8.17448e+06	4.56815e+08	1.36361e+08	4.13019e+06	5.37626e+07	1.68791e+09	2.02381e+09	1.5355e+09	2.30919e+06	1.92008e+08	1.90621e+07	2.97468e+07	2.09841e+07	2.07381e+09	1.7374e+09	9.81002e+08	2.89508e+06	6.52319e+07	9.69728e+08	1.01291e+08
MH-6-2_GL0004372;MH-6-5_GL0056132;MC-6-3_GL0015926;41_GL0105562;MH-0-5_GL0072042;22_GL0014015;S-Fe1_GL0183667;2-2_GL0109298;MC-6-2_GL0090886;MC-0-1_GL0017142;5-8_GL0012475;1-2_GL0010012;32_GL0071816;54_GL0143696;MH-6-4_GL0120442;MH-6-5_GL0176528;1-1_GL0039024;1-1_GL0016185;MH-6-5_GL0152213;35_GL0084155;MH-6-4_GL0078925;5-7_GL0026030	MH-6-2_GL0004372	1.46923e+08	8.08858e+07	9.90962e+06	0.0385847	-8.16236	1.4905e-05	-14.8263	0.103985	-1.81642	COG3842	E	ABC-type Fe3+/spermidine/putrescine transport systems, ATPase components	1.4772e+08	1.95528e+08	2.20059e+08	1.30641e+08	2.20648e+08	1.38551e+08	4.5733e+07	7.64997e+07	5.40904e+06	1.42449e+08	7.35834e+07	3.89413e+07	3.60662e+06	1.9971e+06	1.24059e+07	4.94129e+07	1.501e+07	2.10688e+08	2.74739e+06	4.52929e+07	4.18842e+06	0	6.15446e+06	0	3.51407e+06	2.1048e+08	3.97933e+07	1.82722e+08	0	2.98738e+06	3.16497e+06	5.26878e+06
6-7_GL0055526;20_GL0115411;S-Fe12_GL0104925	6-7_GL0055526	3.60656e+07	1.45281e+08	1.81557e+07	0.0200688	-8.00195	0.0468604	-1.98647	0.262126	4.02823	COG2770	T	HAMP domain	5.77006e+07	2.8178e+07	6.22917e+07	4.26138e+07	3.76938e+07	2.78093e+07	1.68869e+07	1.53511e+07	2.68102e+08	9.38448e+07	4.46529e+08	4.37966e+07	0	7.88098e+07	7.6243e+06	9.42627e+06	1.1433e+08	1.23771e+08	4.02346e+08	3.45199e+07	0	2.8501e+07	3.65183e+06	3.9874e+06	1.14319e+08	1.49661e+06	6.33184e+07	3.69947e+07	1.00441e+06	7.39656e+06	2.36679e+07	1.74872e+07
1-1_GL0119592	1-1_GL0119592	1.89366e+07	6.85059e+07	8.71217e+06	0.0109624	-7.86324	0.132287	-2.17358	0.169039	3.61764	COG1638	G	TRAP-type C4-dicarboxylate transport system, periplasmic component	2.10562e+07	1.41299e+07	7.31122e+07	9.71002e+06	5.78429e+06	1.39531e+07	9.77327e+06	3.97375e+06	1.32401e+07	8.046e+06	2.79763e+08	4.02754e+06	2.91052e+06	8.77769e+06	1.1603e+07	1.25441e+07	3.22753e+07	3.95248e+07	2.1679e+08	1.0989e+07	1.68229e+06	3.57594e+07	2.43299e+06	3.28587e+06	3.65191e+07	8.41395e+07	6.99117e+07	2.68442e+07	4.35331e+06	1.08901e+07	1.5947e+06	0
6-7_GL0097614;G1-5A_GL0155678;Group2-3A_GL0212098;20_GL0030346	6-7_GL0097614	9.44006e+06	3.67717e+07	4.67682e+06	0.00419831	-7.86255	0.116177	-2.01848	0.0576674	3.89529	COG3848	T	Phosphohistidine swiveling domain of PEP-utilizing enzymes	5.83768e+06	1.5531e+07	3.44548e+06	2.77121e+06	5.69076e+06	2.07568e+07	1.3311e+07	8.17655e+06	6.72992e+07	3.28867e+06	1.00679e+08	4.1462e+07	1.93531e+06	5.49199e+06	0	1.04239e+07	9.28539e+06	1.31701e+07	4.97508e+07	2.21498e+07	0	2.5064e+06	4.90738e+06	2.95563e+06	3.4853e+07	4.59907e+06	7.11852e+07	2.3538e+07	2.48989e+06	6.21184e+06	0	5.16904e+06
S-Fe3_GL0175094	S-Fe3_GL0175094	8.55892e+07	1.14311e+08	1.45586e+07	8.57666e-05	-7.85177	0.00208817	-5.87893	0.505374	1.33558	COG2759	F	Formyltetrahydrofolate synthetase	8.17994e+07	1.96499e+08	4.37502e+07	1.57551e+08	6.22644e+06	5.65418e+07	1.02539e+08	3.98071e+07	2.20628e+08	2.23702e+08	1.8004e+08	4.06921e+07	1.0087e+07	6.10141e+06	8.08165e+06	6.22859e+06	1.08141e+08	2.1002e+07	4.43527e+07	6.85978e+07	6.26196e+06	5.32635e+06	7.74622e+06	7.53043e+06	8.9929e+07	2.23152e+08	4.4456e+07	1.07041e+08	2.0751e+06	4.76212e+06	2.90643e+07	8.14385e+07
G1-6A_GL0033450;Group2-3A_GL0051519;S-Fe20_GL0107084	G1-6A_GL0033450	2.02777e+07	9.61189e+07	1.22569e+07	0.00751279	-7.84204	0.132198	-1.6544	0.0999616	4.74012	COG0444	EP	ABC-type dipeptide/oligopeptide/nickel transport system, ATPase component	3.67468e+07	1.14359e+07	2.76001e+07	1.56762e+07	2.8228e+07	5.98687e+06	2.19018e+07	1.4646e+07	3.36001e+07	1.69879e+07	7.00955e+07	6.80613e+07	8.82023e+06	1.32571e+07	1.86819e+07	3.19161e+07	2.28139e+07	6.5731e+07	7.50378e+07	3.96826e+08	2.06348e+07	4.98024e+06	3.10849e+06	6.51568e+06	6.82684e+06	1.6099e+07	4.43159e+07	3.37031e+08	6.51853e+06	1.35469e+06	2.37493e+07	7.54536e+06
16_GL0010993;1_GL0002330;1-5_GL0021796;S-Fe6_GL0059151	16_GL0010993	5.36928e+07	3.94402e+07	5.05011e+06	0.00575451	-7.80978	0.000160555	-10.632	0.478244	-1.36137				1.8448e+07	8.9487e+07	8.30348e+07	6.8281e+07	1.31659e+07	8.45707e+07	5.95772e+07	1.29781e+07	1.92389e+07	7.38312e+07	5.51049e+07	7.98509e+07	0	8.50883e+06	3.29648e+06	973599	2.4011e+06	3.42381e+06	7.8098e+06	9.04649e+07	1.12119e+07	3.21092e+06	3.25162e+06	3.4272e+06	3.913e+07	4.05621e+07	3.20391e+07	2.94259e+07	1.8769e+06	1.19961e+07	2.74751e+06	0
3-3_GL0055114	3-3_GL0055114	1.64701e+08	1.46349e+08	1.90432e+07	0.00859664	-7.68509	0.00389095	-8.64878	0.777737	-1.1254	COG0747	E	ABC-type transport system, periplasmic component	1.52971e+08	8.17241e+07	6.14285e+08	6.01603e+07	7.82402e+06	1.11181e+08	1.36531e+08	1.52929e+08	3.03879e+07	6.09537e+08	9.82019e+07	5.29334e+06	2.29361e+07	8.21089e+06	3.0425e+06	3.73611e+06	6.58855e+07	8.32779e+07	5.63339e+07	3.39617e+07	0	7.42968e+06	4.36968e+07	7.81088e+06	8.95282e+07	2.94463e+08	3.49148e+08	4.01698e+07	5.38419e+06	0	8.67102e+07	1.47499e+06
2-7_GL0012400;G1-7A_GL0047557	2-7_GL0012400	7.73397e+07	7.41123e+07	9.66677e+06	0.0120974	-7.66671	0.000568227	-8.00058	0.530895	-1.04355	COG5016	C	Pyruvate/oxaloacetate carboxyltransferase	1.10951e+08	3.80934e+07	8.78112e+07	2.38952e+07	1.91329e+08	1.20351e+08	2.31889e+07	2.30988e+07	5.94826e+07	2.63937e+07	4.40241e+07	6.95777e+06	996506	1.41599e+07	6.07295e+06	2.11592e+07	1.2067e+08	7.3151e+06	2.44771e+07	6.56644e+07	6.82025e+06	1.45151e+07	0	7.09006e+06	4.46293e+08	1.60679e+07	3.14167e+07	4.05854e+07	1.2013e+07	1.23501e+07	6.446e+06	4.7114e+06
1A-dyr3-06_GL0044350	1A-dyr3-06_GL0044350	1.00497e+08	1.96858e+08	2.61399e+07	0.000385126	-7.53094	0.00206936	-3.8446	0.250527	1.95884				5.40505e+07	1.0173e+08	7.42797e+07	9.19772e+07	1.37711e+08	9.00762e+07	6.83943e+07	1.85759e+08	1.54028e+08	4.43384e+08	1.52279e+08	8.5106e+07	1.882e+07	4.10516e+06	1.42959e+07	2.56442e+07	8.24119e+07	4.16639e+08	1.91611e+08	4.39117e+07	1.76121e+07	2.52191e+06	1.00679e+08	7.15352e+06	1.1222e+08	4.63682e+08	6.26297e+07	1.5439e+08	5.12295e+07	3.72924e+06	5.73245e+07	1.05631e+07
10_GL0076695	10_GL0076695	4.86923e+07	5.14511e+07	6.85546e+06	0.00959877	-7.50513	0.000266713	-7.10271	0.730915	1.05666	COG0547	E	Anthranilate phosphoribosyltransferase	6.24784e+07	6.33476e+07	4.40524e+07	2.96893e+07	5.16738e+07	4.35161e+07	6.98602e+06	8.7795e+07	2.97043e+07	1.33561e+07	6.94097e+07	3.58204e+07	5.61281e+06	1.93019e+07	4.45769e+06	1.29259e+06	5.377e+07	0	1.59661e+08	2.17751e+06	4.42813e+06	7.22404e+06	0	4.46313e+06	2.48462e+07	1.0981e+08	9.39096e+06	5.80163e+07	0	8.99477e+06	8.44773e+06	4.33182e+06
1A-dyr3-06_GL0006936	1A-dyr3-06_GL0006936	6.04715e+09	2.1588e+10	3.05588e+09	0.00432943	-7.06442	0.0445807	-1.97886	0.131332	3.56994				2.68968e+09	7.43002e+09	5.87828e+09	1.13449e+10	7.02668e+09	6.30725e+09	2.66128e+09	5.03918e+09	2.78163e+10	3.63496e+10	7.47309e+09	2.74031e+10	3.0486e+08	6.89382e+08	2.1924e+09	7.41276e+09	2.7686e+09	6.76083e+10	3.15341e+09	1.32434e+10	6.14101e+09	9.32202e+08	5.60673e+09	1.93241e+09	7.84585e+09	3.69828e+10	2.33169e+09	2.60795e+10	7.52489e+09	1.03309e+09	2.15139e+09	7.49376e+08
2-1_GL0020736;Group2-7A_GL0157990	2-1_GL0020736	1.16397e+09	2.45864e+08	3.48163e+07	0.0164597	-7.06173	7.06032e-07	-33.4318	0.00194758	-4.73422	COG2407	G	L-fucose isomerase or related protein	1.02369e+09	9.5563e+08	1.59008e+09	1.1251e+09	1.51429e+09	1.52111e+09	6.73721e+08	9.08155e+08	4.3397e+08	7.02037e+08	2.63312e+07	1.97342e+07	2.5405e+06	6.41904e+06	7.14167e+06	9.1641e+06	4.00931e+08	1.92061e+07	7.05164e+07	2.1355e+07	4.17571e+06	4.64943e+07	5.84777e+06	3.90598e+06	1.1004e+09	8.39595e+07	4.04781e+07	3.14449e+07	2.05982e+07	2.8154e+08	1.65059e+07	1.34629e+07
Group2-1A_GL0059216;MC-0-3_GL0104180;G1-1A_GL0092956	Group2-1A_GL0059216	5.11748e+07	2.40848e+08	3.43889e+07	0.00139223	-7.00367	0.642102	-1.48812	0.00953229	4.70638	COG5010	UW	Flp pilus assembly protein TadD, contains TPR repeats	3.54038e+06	2.32279e+07	5.75294e+07	5.58547e+07	1.239e+08	2.81352e+07	3.34103e+06	1.1387e+08	2.72057e+08	3.88347e+08	2.18751e+08	1.6128e+08	5.01383e+06	4.26501e+06	1.181e+07	5.70926e+07	4.32922e+07	5.20787e+08	2.20729e+08	2.05121e+08	4.67746e+07	2.72439e+07	7.2721e+07	2.41113e+06	2.76172e+07	4.21434e+08	3.04523e+08	1.0624e+08	8.56722e+07	3.78643e+06	6.67006e+07	2.91749e+07
G1-8A_GL0081441;8-3_GL0118793	G1-8A_GL0081441	9.46753e+07	3.97783e+07	5.79457e+06	0.0143519	-6.86476	0.00167601	-16.3386	0.183979	-2.38008	COG0081	J	Ribosomal protein L1	5.32035e+07	1.119e+08	1.04549e+08	6.76254e+07	1.6623e+07	2.30829e+08	1.61689e+08	1.0984e+07	1.30701e+07	1.8174e+07	1.56121e+07	9.03878e+06	2.83028e+06	55182.3	4.14333e+06	1.0886e+07	2.81799e+07	7.52298e+07	0	1.08991e+08	6.29898e+06	7.01617e+06	8.33297e+06	5.73905e+06	4.06097e+07	7.28752e+07	4.32892e+06	5.14517e+07	5.33937e+06	1.26751e+07	0	423789
52_GL0104684	52_GL0104684	5.89886e+07	2.12537e+08	3.10398e+07	0.000751134	-6.84724	0.138973	-1.90042	0.0121854	3.60302	COG0673	R	Predicted dehydrogenase	2.57057e+07	7.42506e+07	5.55265e+07	6.34556e+07	4.91654e+07	4.0911e+07	7.01375e+06	1.5588e+08	1.21619e+08	3.27559e+08	1.36889e+08	1.2341e+08	5.17071e+06	1.58281e+07	2.57128e+07	3.85212e+07	7.91553e+07	5.22902e+08	1.59228e+08	4.82336e+07	6.20683e+06	1.24609e+07	9.94718e+07	1.76518e+06	8.07198e+07	5.27206e+08	1.54149e+08	2.6937e+08	9.22147e+07	3.63279e+06	3.69871e+07	3.45048e+07
1-3_GL0015466;MH-0-4_GL0077767;23_GL0110111	1-3_GL0015466	1.60487e+08	1.29536e+08	1.89316e+07	0.00278002	-6.84234	0.00735325	-8.47718	0.938655	-1.23893	COG1653	G	ABC-type glycerol-3-phosphate transport system, periplasmic component	4.1262e+08	7.40287e+07	1.80788e+08	2.45731e+08	4.65372e+06	2.16048e+08	2.31238e+07	1.269e+08	2.63742e+07	1.90889e+08	1.10149e+08	3.0638e+07	2.40193e+07	8.38803e+06	1.27321e+07	6.36576e+07	4.38208e+07	2.1327e+08	1.11761e+08	2.20989e+07	2.70508e+07	3.33188e+06	2.22982e+07	1.05099e+07	1.57939e+07	3.70553e+08	2.13599e+08	2.0549e+08	2.52982e+07	5.67701e+06	1.56099e+07	8.60617e+06
20_GL0105377	20_GL0105377	9.75318e+07	3.03697e+08	4.45022e+07	0.000742037	-6.82432	0.0507762	-2.19162	0.0260612	3.11383	COG5275	R	BRCT domain type II	1.52721e+08	2.35191e+08	1.21529e+08	1.0666e+08	3.8707e+07	3.68629e+07	5.77099e+07	3.08738e+07	1.66188e+08	8.67881e+08	4.54025e+08	4.3443e+08	6.45119e+07	1.78488e+08	2.04099e+07	1.18771e+07	5.12885e+07	3.1227e+08	1.5954e+08	2.1859e+08	2.60309e+06	6.52905e+06	3.70254e+07	1.49479e+07	6.58264e+07	1.88708e+08	3.43471e+08	3.82147e+08	6.69607e+06	5.28372e+06	1.3517e+08	5.04836e+07
5-4_GL0002315;5-7_GL0078026;11_GL0113746;11_GL0044792	5-4_GL0002315	1.00431e+07	6.08875e+07	8.957e+06	0.00447008	-6.79776	0.753311	-1.12125	0.00661701	6.06264	COG0186	J	Ribosomal protein S17	1.82289e+07	9.75911e+06	2.34029e+06	6.30507e+06	2.00129e+07	5.83754e+06	1.3273e+07	4.58765e+06	4.66606e+07	1.19421e+07	1.49331e+08	2.41668e+07	802528	8.03101e+06	5.21039e+06	0	1.37899e+07	5.83176e+07	6.66086e+07	2.0764e+08	3.66978e+06	1.27509e+07	6.60663e+06	7.25705e+06	2.45833e+07	8.6149e+06	7.21606e+07	4.68349e+07	0	9.00202e+06	1.88669e+07	1.73728e+07
2_GL0064196;MC-6-5_GL0119635;MH-0-3_GL0052076	2_GL0064196	3.98636e+07	2.65193e+07	3.9145e+06	0.000532635	-6.77463	0.000240816	-10.1836	0.601524	-1.50319	COG0055	C	FoF1-type ATP synthase, beta subunit	7.29172e+07	1.10009e+07	5.11635e+07	2.66091e+07	2.01062e+07	5.05999e+06	2.93022e+07	1.0275e+08	9.9275e+06	1.2125e+07	7.38227e+07	1.77799e+07	5.09683e+06	1.06559e+06	0	3.59029e+06	0	5.73997e+06	6.14186e+07	0	3.55369e+06	2.21682e+06	3.70792e+06	3.22248e+06	1.99692e+07	2.06419e+07	2.65901e+07	1.71779e+07	6.39897e+06	1.0345e+07	2.70689e+06	1.15499e+06
1A-dyr3-06_GL0001407	1A-dyr3-06_GL0001407	9.08529e+07	1.35157e+08	2.01333e+07	0.00862552	-6.71311	0.0279545	-4.51256	0.579365	1.48765	COG0848	U	Biopolymer transport protein ExbD	1.2106e+07	3.11918e+07	1.10281e+08	9.47851e+07	3.34372e+08	4.9776e+07	2.46428e+07	6.96691e+07	5.81795e+07	4.28578e+08	1.93879e+08	1.29449e+08	1.17209e+06	6.75585e+06	0	3.33611e+07	1.43731e+07	2.3245e+08	1.4021e+08	4.74919e+07	1.27559e+07	1.22659e+07	1.2942e+07	0	1.42718e+07	2.54929e+08	3.91516e+07	6.89255e+07	3.28277e+07	2.7588e+06	6.47993e+07	2.1695e+07
19_GL0024876	19_GL0024876	3.31057e+08	2.07959e+08	3.1004e+07	9.00875e-05	-6.70749	5.53421e-06	-10.6779	0.187589	-1.59193	COG1879	G	ABC-type sugar transport system, periplasmic component, contains N-terminal xre family HTH domain	2.25819e+08	5.23697e+08	3.65991e+08	2.45109e+08	6.97782e+08	2.88463e+08	2.01818e+08	9.97746e+07	1.22309e+08	4.39947e+08	2.14171e+08	4.82236e+07	1.67861e+07	1.5355e+07	2.08449e+07	2.59681e+07	1.94169e+08	9.62077e+07	1.7396e+08	1.3527e+08	9.00554e+06	8.73575e+07	1.92212e+07	2.90282e+07	5.94593e+08	2.69979e+08	1.05789e+08	1.0089e+08	0	5.71123e+07	3.3325e+07	2.70402e+07
MH-6-4_GL0047256	MH-6-4_GL0047256	1.0165e+08	1.43135e+08	2.14322e+07	0.0499839	-6.67847	0.0606114	-4.74284	0.953511	1.40812	COG1653	G	ABC-type glycerol-3-phosphate transport system, periplasmic component	5.05184e+07	9.02797e+07	6.52589e+07	2.17621e+08	2.63572e+06	2.0199e+08	4.52251e+07	1.39669e+08	8.38706e+08	1.00321e+08	5.19422e+06	2.2136e+07	5.465e+07	4.06237e+06	333204	2.35462e+07	3.36721e+07	6.6385e+07	7.61342e+07	2.25678e+07	5.15905e+07	1.4713e+07	709545	0	1.8426e+08	1.10349e+08	2.17781e+08	4.01098e+07	0	2.58857e+07	2.51849e+07	1.36471e+07
19_GL0033324;S-Fe11_GL0116705	19_GL0033324	2.91615e+06	2.37537e+07	3.56845e+06	0.0415218	-6.65658	0.475632	1.22369	0.0596767	8.14558				2.5083e+06	3.33273e+06	3.6919e+06	3.17797e+06	1.0508e+06	1.93402e+06	1.8772e+06	5.75625e+06	2.34861e+07	5.80457e+06	7.07473e+07	3.42681e+07	839093	1.76449e+07	0	895303	1.48071e+06	7.24436e+06	9.5918e+06	969081	0	1.33999e+06	0	4.26363e+06	5.52001e+06	3.57347e+06	9.94718e+07	2.28871e+07	1.23751e+06	406659	628362	4.8606e+06
1A-dyr3-06_GL0011542	1A-dyr3-06_GL0011542	3.60157e+08	1.1285e+09	1.71e+08	0.00406635	-6.59942	0.0394501	-2.10618	0.125704	3.13335				1.11091e+08	2.90068e+08	2.62029e+08	3.98373e+08	4.98368e+08	3.29481e+08	3.42941e+08	6.48903e+08	8.42791e+08	2.34639e+09	3.79883e+08	7.94841e+08	2.98133e+06	3.78373e+07	7.23686e+07	3.23177e+08	2.69588e+08	2.5432e+09	6.23534e+08	4.73195e+08	1.84519e+08	5.89576e+07	5.10564e+07	2.77901e+07	8.27199e+07	3.17001e+09	6.61744e+08	1.3541e+09	7.91407e+08	5.90242e+07	3.92401e+06	4.38955e+08
1A-dyr2-07_GL0001247	1A-dyr2-07_GL0001247	2.38228e+07	3.10786e+08	4.72189e+07	0.00542741	-6.5818	0.097931	1.98209	0.00260136	13.0457	COG0089	J	Ribosomal protein L23	3.49213e+07	1.64729e+07	7.29306e+07	2.53583e+07	0	1.26081e+07	1.08171e+07	1.74739e+07	4.78895e+07	6.95985e+08	1.80352e+08	5.00714e+08	3.57117e+07	4.41337e+07	3.13581e+07	2.52581e+07	3.01967e+07	3.80566e+08	7.86013e+07	7.77463e+08	1.1494e+07	6.40516e+07	4.16006e+07	6.35316e+07	4.38601e+07	2.49597e+08	1.95799e+08	5.48403e+08	2.16172e+07	8.64629e+07	7.92136e+07	6.21942e+07
14_GL0061946;6-2_GL0090424	14_GL0061946	3.50082e+07	5.07252e+07	7.71033e+06	0.00357693	-6.57886	0.00100503	-4.54042	0.565916	1.44895	COG0103	J	Ribosomal protein S9	2.78619e+07	3.31742e+07	9.84782e+07	3.37186e+07	0	4.91768e+07	0	3.76556e+07	1.91942e+07	4.01532e+07	1.63712e+08	2.04409e+07	9.87211e+06	1.2897e+07	1.89998e+06	1.275e+07	1.4021e+07	1.90121e+07	3.3676e+07	2.16262e+07	2.74391e+06	8.77385e+06	5.17798e+06	1.25089e+07	1.71262e+07	1.34859e+07	2.24368e+08	2.18872e+07	796783	2.31228e+06	1.2536e+07	1.02551e+07
Group2-1A_GL0066321	Group2-1A_GL0066321	7.97276e+08	2.25532e+09	3.42884e+08	0.00207836	-6.5775	0.0187674	-2.32521	0.149879	2.82878				3.40157e+08	5.02458e+08	7.00084e+08	9.23719e+08	1.2314e+09	7.45607e+08	4.72868e+08	1.46191e+09	1.7757e+09	3.7022e+09	7.72574e+08	1.69231e+09	3.93378e+07	7.67786e+07	1.45312e+08	6.07156e+08	5.27983e+08	6.03684e+09	1.30581e+09	8.83914e+08	5.70834e+08	5.93554e+07	5.05452e+07	4.44294e+07	2.18801e+08	6.23075e+09	1.1746e+09	2.74233e+09	1.46791e+09	8.16376e+07	1.28579e+07	9.58451e+08
16_GL0087177	16_GL0087177	2.32109e+07	1.85478e+07	2.82168e+06	0.0151144	-6.57333	0.0745377	-8.22592	0.726981	-1.25141	COG0078	E	Ornithine carbamoyltransferase	2.98312e+07	4.36616e+06	1.96241e+07	3.03159e+06	802639	4.87742e+06	1.19751e+08	3.40291e+06	2.65479e+06	5.165e+06	2.59012e+07	2.66919e+06	2.44039e+06	3.03033e+06	3.9413e+06	506629	2.37378e+06	6.56236e+06	1.90889e+07	2.42521e+07	0	786249	1.2868e+06	0	3.66606e+07	8.73796e+06	7.62132e+07	1.2295e+07	1.96282e+06	6.3119e+06	7.81862e+06	131759
10_GL0076696	10_GL0076696	1.03491e+08	7.22083e+07	1.1113e+07	0.0251151	-6.49766	0.000119064	-9.31267	0.298387	-1.43323	COG1629	P	Outer membrane receptor proteins, mostly Fe transport	2.6496e+07	1.47252e+08	1.13891e+08	4.91541e+07	1.18389e+08	2.29551e+08	7.00003e+07	7.31981e+07	8.65068e+07	4.14582e+07	1.35201e+08	7.19631e+07	5.60144e+06	3.97182e+07	4.2711e+06	6.45253e+06	3.71364e+07	3.10292e+06	1.92642e+08	2.4876e+06	3.88079e+06	1.88378e+07	2.39458e+06	1.8053e+07	4.85534e+07	1.242e+08	6.92006e+06	1.1633e+08	5.31667e+06	2.55841e+07	1.6788e+06	1.56661e+06
6-3_GL0006048	6-3_GL0006048	3.64612e+07	5.2788e+07	8.14069e+06	0.0222072	-6.48447	0.0107931	-4.47889	0.924631	1.44779	COG0055	C	FoF1-type ATP synthase, beta subunit	4.71563e+07	3.22359e+07	5.75678e+06	2.98463e+07	6.70023e+06	5.05731e+07	8.79792e+07	3.1442e+07	3.80006e+07	1.29051e+07	2.05069e+08	2.40088e+07	1.47601e+06	9.78881e+06	7.10968e+06	1.0832e+07	2.60369e+06	4.181e+07	6.53356e+07	1.0778e+08	1.21851e+06	6.14384e+06	1.93268e+07	7.78467e+06	1.2562e+07	5.75294e+06	2.90128e+07	8.86156e+07	2.97948e+06	0	8.67461e+06	1.42131e+07
1-1_GL0111814	1-1_GL0111814	9.50359e+07	8.18621e+07	1.28468e+07	0.0421195	-6.3722	0.00158397	-7.39765	0.533401	-1.16093	COG0522	J	Ribosomal protein S4 or related protein	6.24727e+07	5.70532e+07	5.49769e+07	1.76962e+07	3.44953e+07	1.33881e+08	2.67652e+08	1.3206e+08	1.26759e+07	2.61607e+08	1.4286e+08	1.25701e+08	1.60251e+06	1.07761e+07	2.47133e+07	1.40249e+07	1.23021e+07	4.7063e+07	9.10731e+07	6.03087e+07	2.37121e+06	2.17871e+07	0	5.74315e+06	1.0466e+07	3.94684e+07	2.06101e+06	1.76758e+08	6.71846e+06	2.68831e+07	1.55779e+06	2.51368e+07
22_GL0083630;43_GL0095424;S-Fe16_GL0007221	22_GL0083630	3.35142e+08	2.12245e+08	3.34482e+07	0.00422489	-6.34548	0.00273724	-10.0197	0.549399	-1.57903	COG1960	I	Acyl-CoA dehydrogenase related to the alkylation response protein AidB	4.06032e+08	4.26344e+08	3.92292e+08	2.8835e+08	8.70984e+06	6.61515e+08	3.58344e+08	1.3955e+08	1.1834e+07	2.06229e+08	4.75817e+08	1.28301e+08	5.20823e+07	1.53862e+07	4.5296e+06	5.22204e+07	1.4804e+08	1.03431e+08	8.16451e+08	1.376e+08	1.29381e+08	3.35243e+06	2.41279e+07	1.1371e+07	9.02132e+07	2.35348e+08	7.03445e+07	1.2333e+08	5.4275e+07	6.44837e+06	0	1.4756e+07
6-3_GL0037259	6-3_GL0037259	6.98841e+06	5.11671e+07	8.09461e+06	0.0090519	-6.32113	0.345511	1.15829	0.0285515	7.32171	COG1932	HE	Phosphoserine aminotransferase	7.43036e+06	5.9084e+06	8.70482e+06	1.37661e+07	0	9.00534e+06	2.58893e+06	8.50335e+06	1.50991e+08	4.41845e+07	1.25049e+08	8.51765e+06	4.10412e+06	3.58608e+07	6.8182e+06	1.82629e+06	3.50873e+06	3.00372e+07	6.12336e+07	4.96684e+07	0	3.36271e+06	2.08838e+07	0	1.6192e+07	6.53356e+06	7.15517e+07	4.65382e+07	1.84612e+06	2.46292e+06	3.49567e+06	285463
S-Fe1_GL0020217	S-Fe1_GL0020217	7.78444e+06	8.35879e+07	1.32473e+07	0.0236102	-6.30979	0.876813	1.70177	0.0392936	10.7378	COG4774	P	Outer membrane receptor for monomeric catechols	2.67861e+07	9.19158e+06	0	1.29161e+07	7.83935e+06	2.9338e+06	0	2.60862e+06	1.554e+07	2.23599e+08	9.42562e+07	1.87858e+07	1.79242e+07	2.03559e+07	3.84008e+06	5.6846e+07	8.23872e+06	4.59484e+08	3.36581e+07	4.11803e+07	2.32702e+07	884688	1.79589e+06	1.75768e+06	1.6756e+07	4.81504e+07	1.09789e+07	3.2428e+07	9.02901e+06	5.14719e+06	4.8699e+06	0
1A-dyr3-06_GL0022657;MH-0-3_GL0092946;MH-0-5_GL0035672	1A-dyr3-06_GL0022657	1.51422e+07	5.11803e+07	8.13978e+06	0.0335571	-6.28768	0.120012	-1.86028	0.47768	3.37997	COG0697	GER	Permease of the drug/metabolite transporter (DMT) superfamily	6.29274e+06	3.33219e+07	0	6.14356e+06	4.86407e+07	0	1.98582e+07	6.88082e+06	7.7992e+06	4.7457e+07	1.14559e+08	3.23787e+07	5.70086e+06	0	4.07183e+06	3.28927e+06	4.1114e+06	1.27609e+08	3.85816e+06	1.1691e+07	9.12746e+06	3.16439e+06	1.2993e+07	3.90032e+06	2.78471e+07	1.5954e+08	1.2104e+07	6.52094e+07	2.05968e+07	3.12363e+06	1.28861e+07	1.06839e+07
41_GL0005537	41_GL0005537	4.45251e+07	1.58897e+08	2.54415e+07	0.00180058	-6.24559	0.183161	-1.7501	0.0701682	3.5687	COG1653	G	ABC-type glycerol-3-phosphate transport system, periplasmic component	5.43238e+07	6.56478e+07	1.35991e+08	3.09407e+07	0	4.67994e+07	1.5047e+07	7.45161e+06	3.67096e+07	2.44748e+08	2.42148e+08	3.74171e+07	1.4963e+07	4.07483e+07	1.96142e+07	2.11549e+07	4.51378e+07	4.21764e+07	4.66112e+08	1.63968e+08	6.90176e+06	3.57932e+07	1.03419e+08	6.07799e+06	5.08159e+07	9.95039e+07	3.30187e+08	1.47839e+08	6.75165e+06	1.93861e+07	5.04615e+06	0
2-2_GL0095024	2-2_GL0095024	2.77689e+08	7.66764e+07	1.24288e+07	0.00956421	-6.16927	0.00245431	-22.3425	0.312505	-3.62157	COG2972	T	Sensor histidine kinase YesM	2.0029e+08	7.50412e+07	9.10311e+07	7.08794e+08	2.14358e+06	3.07383e+08	5.91957e+08	2.44872e+08	1.68818e+08	1.21719e+08	1.45101e+07	2.05859e+07	1.8046e+07	1.3284e+07	1.4476e+07	9.63053e+06	8.66024e+07	1.1353e+08	1.01349e+08	6.6876e+07	3.67384e+06	9.3754e+06	2.64442e+07	0	1.19961e+08	6.00911e+07	4.37411e+07	2.33179e+06	6.56825e+06	4.80474e+06	2.32359e+07	7.17745e+06
1A-dyr3-06_GL0021983	1A-dyr3-06_GL0021983	9.39763e+07	3.32566e+08	5.63849e+07	0.0143633	-5.89814	0.18944	-1.66669	0.00363649	3.53883				5.71505e+07	9.9924e+07	1.0662e+08	8.29755e+07	6.15234e+07	7.87825e+07	6.42436e+07	2.0059e+08	2.15968e+08	5.05627e+08	2.51571e+08	1.84948e+08	24198	2.06638e+07	7.21207e+06	1.03641e+08	9.53455e+07	7.43635e+08	3.71492e+08	1.11081e+08	5.66513e+07	1.66249e+07	1.58511e+08	1.28339e+07	1.24119e+08	5.85814e+08	4.50174e+08	3.51018e+08	1.47069e+08	1.95592e+07	4.65157e+07	8.73132e+07
Group2-1A_GL0036527	Group2-1A_GL0036527	2.77212e+07	6.74988e+07	1.14494e+07	0.00532844	-5.89542	0.182597	-2.4212	0.0337302	2.43492				1.83e+07	8.64012e+07	5.04801e+07	1.03641e+07	1.43691e+07	3.53794e+06	7.13543e+06	3.11817e+07	5.84306e+07	9.04045e+07	3.85949e+07	5.23396e+07	1.11171e+07	30855.3	2.7867e+06	5.17941e+07	1.89858e+07	1.7378e+08	4.70295e+07	2.58e+07	6.21484e+06	3.5582e+06	4.66853e+06	8.45318e+06	3.23102e+07	1.67371e+08	5.17023e+07	5.32378e+07	1.44631e+07	1.2312e+07	3.54887e+06	1.84451e+07
1A-dyr4-07_GL0040096;6-3_GL0120612;G1-5A_GL0086560;1A-dyr4-07_GL0075010	1A-dyr4-07_GL0040096	1.71639e+07	3.65086e+07	6.19955e+06	0.0131096	-5.8889	0.0419769	-2.76856	0.45024	2.12706	COG0629	L	Single-stranded DNA-binding protein	4.08931e+07	8.63376e+06	3.29929e+07	2.27101e+07	6.76176e+06	1.06611e+07	1.06571e+07	4.00111e+06	7.62729e+07	1.96232e+07	1.5803e+08	1.74181e+07	453816	4.81083e+06	2.26079e+06	7.30029e+06	1.63362e+07	1.6349e+06	6.13197e+06	1.81589e+07	3.88821e+06	8.52177e+06	4.49118e+06	2.4149e+06	2.87521e+07	2.24068e+07	4.55365e+07	2.7801e+07	1.5783e+07	1.99228e+06	1.49568e+07	7.52073e+06
1-2_GL0034329	1-2_GL0034329	1.64092e+08	3.59175e+07	6.10652e+06	0.0208095	-5.88182	0.00281451	-26.8715	0.149848	-4.56858	COG1264	G	Phosphotransferase system IIB components	5.20571e+07	4.27592e+08	8.41105e+06	6.38793e+07	4.42945e+06	3.18757e+08	3.35877e+08	1.0173e+08	3.99558e+07	1.4973e+08	3.14398e+07	4.44949e+06	743515	7.75443e+06	3.37528e+06	2.35099e+07	6.94992e+07	1.128e+07	4.91485e+06	7.24336e+06	0	1.1891e+06	2.2584e+06	0	5.05708e+07	4.12563e+07	7.41157e+06	1.32581e+07	0	6.65457e+06	1.98788e+06	7.48566e+06
20_GL0059666	20_GL0059666	6.20749e+08	7.00701e+07	1.19177e+07	0.00191625	-5.87949	9.34139e-06	-52.0862	0.00631446	-8.85897				5.1688e+08	1.25661e+08	1.4831e+09	3.42839e+08	1.21619e+09	7.12558e+07	9.72613e+07	1.11281e+09	8.50687e+07	9.78318e+07	7.17877e+07	8.56979e+07	4.8845e+07	9.61679e+06	4.77463e+06	4.77793e+06	1.40369e+08	1.30909e+07	0	1.17301e+08	0	1.09091e+07	1.15189e+07	1.86561e+06	8.60082e+07	1.99719e+07	9.90171e+06	4.37431e+07	1.5564e+07	1.2424e+07	4.04241e+06	6.75663e+06
S-Fe3_GL0095770	S-Fe3_GL0095770	8.2893e+07	6.28859e+08	1.07408e+08	0.00400077	-5.85488	0.900348	1.29574	0.00242484	7.5864	COG1454	C	Alcohol dehydrogenase, class IV	4.16466e+07	4.5905e+07	7.96636e+07	6.56281e+07	2.334e+08	8.40562e+07	6.68375e+07	4.60076e+07	1.1752e+08	1.0422e+09	4.29883e+08	1.0759e+09	2.6603e+08	1.07159e+08	1.51981e+08	2.93373e+07	1.1575e+08	7.48256e+08	1.34051e+08	1.41491e+09	2.3334e+08	4.31529e+07	3.2643e+07	1.45831e+07	1.1174e+08	1.0865e+09	3.17117e+08	9.52489e+08	2.03981e+08	7.32504e+07	9.74114e+07	3.60238e+07
5-8_GL0055932	5-8_GL0055932	1.86855e+08	6.91268e+08	1.18207e+08	0.0333332	-5.84793	0.200417	-1.58075	0.321953	3.69948				6.32528e+07	3.79673e+08	1.7334e+08	5.47419e+08	5.27618e+06	9.99632e+07	1.30389e+08	9.553e+07	1.24641e+08	1.0015e+09	4.35652e+09	6.63743e+07	9.40546e+06	2.21467e+07	4.39016e+08	5.18991e+06	2.34942e+08	5.27716e+07	2.25699e+08	6.17135e+08	1.02939e+06	8.99974e+06	3.83769e+08	1.56978e+07	2.6238e+07	1.07471e+09	3.74128e+08	1.40559e+08	5.92134e+06	7.86502e+07	3.8234e+08	6.63208e+07
8-6_GL0089478	8-6_GL0089478	1.5238e+08	5.89498e+07	1.01485e+07	0.00508607	-5.80871	5.59905e-08	-15.015	0.0363571	-2.58491	COG1080	G	Phosphoenolpyruvate-protein kinase (PTS system EI component in bacteria)	8.11428e+07	1.05361e+08	9.46869e+07	9.41434e+07	2.3319e+08	2.53928e+08	1.80318e+08	1.76271e+08	6.30275e+07	1.10499e+08	8.44715e+07	8.5426e+07	1.07399e+07	1.0074e+07	1.0864e+07	4.69635e+06	9.64895e+07	8.84871e+07	2.77728e+06	6.45654e+07	1.1386e+07	5.80871e+06	7.70176e+06	4.30279e+06	1.6254e+07	7.95463e+06	2.99488e+07	5.74963e+07	7.07017e+06	8.62224e+06	3.40808e+07	6.43561e+06
Group2-7A_GL0049495	Group2-7A_GL0049495	4.4714e+08	9.90938e+08	1.70986e+08	4.0206e-05	-5.79545	0.0109828	-2.61507	0.00994255	2.21617	COG4577	QC	Carboxysome shell and ethanolamine utilization microcompartment protein CcmL/EutN	8.63098e+08	2.05338e+08	3.97274e+08	7.11557e+08	2.06172e+08	4.65865e+08	2.98662e+08	4.29151e+08	1.26611e+09	2.1132e+09	1.52069e+09	1.2362e+09	3.33657e+07	3.58352e+08	2.76898e+08	1.5531e+08	6.67037e+08	6.40133e+08	4.77749e+08	5.99363e+08	1.62499e+08	2.47908e+08	1.3984e+08	3.09649e+07	7.13691e+08	1.21669e+09	8.83629e+08	5.56775e+08	1.81359e+08	1.9702e+08	1.5861e+08	1.09701e+08
54_GL0136531	54_GL0136531	8.27388e+07	2.16525e+08	3.78349e+07	0.0127264	-5.7229	0.170063	-2.18684	0.154805	2.61698				4.6944e+07	4.16179e+07	3.96506e+07	1.8593e+08	1.4157e+08	4.9815e+07	5.79149e+06	1.50591e+08	1.78579e+08	3.51269e+08	2.31681e+08	1.1794e+08	1.04479e+07	334672	8.30023e+06	7.06952e+07	4.28055e+07	5.86624e+08	1.7229e+08	1.35781e+08	3.54519e+07	1.1081e+07	7.62272e+07	1.4389e+07	1.76181e+07	4.55208e+08	2.71219e+08	3.72889e+07	6.55677e+07	1.5244e+06	1.18239e+08	4.17609e+07
1A-dyr3-06_GL0059797	1A-dyr3-06_GL0059797	7.51647e+06	5.87804e+07	1.03287e+07	0.0296028	-5.69099	0.428876	1.37414	0.0114423	7.82021	COG0706	M	Membrane protein insertase Oxa1/YidC/SpoIIIJ, required for the localization of integral membrane proteins	3.15777e+06	9.51831e+06	4.5036e+06	1.48641e+06	9.36224e+06	6.2084e+06	8.18295e+06	1.77121e+07	1.58041e+07	1.02589e+08	5.89196e+07	1.36871e+07	7.47842e+06	5.42975e+06	6.02324e+06	7.37174e+06	7.96104e+06	1.65878e+08	2.7077e+07	6.71135e+06	0	3.05169e+07	1.59731e+07	0	1.06601e+07	2.07601e+08	5.59887e+07	3.24878e+07	1.1876e+07	6.00316e+06	9.54509e+06	3.06938e+06
MH-6-2_GL0094168;10_GL0021140;Group2-7A_GL0161902	MH-6-2_GL0094168	5.91983e+07	5.11084e+07	8.98599e+06	0.00586242	-5.68757	0.000199323	-6.58784	0.380957	-1.15829	COG2825	MO	Periplasmic chaperone for outer membrane proteins, Skp family	4.68091e+07	9.16938e+07	2.51437e+07	4.82381e+07	1.1504e+08	4.03311e+07	4.06659e+07	6.56644e+07	1.49321e+07	3.96954e+07	1.7451e+07	7.52974e+07	5.67715e+06	4.57446e+06	1.5314e+06	4.92448e+07	9.81522e+06	0	6.52935e+07	1.41919e+08	3.75284e+06	1.72441e+06	1.18269e+07	7.75372e+06	7.98105e+06	1.06101e+07	1.2388e+08	5.53184e+07	0	3.62961e+06	921319	8.20937e+06
Group2-6A_GL0067249	Group2-6A_GL0067249	8.65124e+07	1.07632e+08	1.8985e+07	0.0480661	-5.66933	0.246417	-4.55687	0.471849	1.24413	COG1879	G	ABC-type sugar transport system, periplasmic component, contains N-terminal xre family HTH domain	3.63028e+07	5.34404e+08	2.32879e+07	3.4853e+07	1.66729e+07	1.25291e+07	1.84778e+07	1.55711e+07	1.67591e+07	2.52901e+07	6.32033e+07	2.96183e+08	2.7984e+07	1.88638e+07	0	1.78929e+07	4.6237e+07	3.57956e+07	0	9.4962e+07	2.72151e+06	0	1.03641e+07	1.59809e+07	4.68134e+07	1.69212e+07	2.4817e+07	5.16976e+08	1.30819e+07	3.44683e+07	2.2252e+07	2.6241e+07
Group2-4A_GL0080743	Group2-4A_GL0080743	1.10414e+08	8.32309e+07	1.47129e+07	0.0435798	-5.657	0.000480935	-7.50459	0.274464	-1.3266	COG1080	G	Phosphoenolpyruvate-protein kinase (PTS system EI component in bacteria)	5.00334e+07	9.24613e+07	1.4474e+08	1.9002e+08	9.26488e+07	1.86939e+08	1.1408e+08	1.23911e+07	4.37835e+08	5.19984e+07	8.04285e+07	4.06668e+06	2.99082e+07	1.56419e+07	2.60819e+07	9.08657e+06	2.10528e+08	4.72193e+07	1.80722e+07	6.1529e+07	1.07009e+07	7.36173e+06	1.61168e+07	6.42407e+06	1.98089e+07	2.1675e+07	2.13599e+07	2.42499e+07	1.51761e+06	7.02457e+06	3.51706e+07	1.15199e+07
54_GL0051671	54_GL0051671	7.09187e+06	7.89128e+07	1.40234e+07	0.0114267	-5.62724	0.948903	1.97739	0.0167232	11.1272				0	1.25811e+07	8.20408e+06	7.55858e+06	0	9.10794e+06	3.58831e+06	1.5695e+07	5.80805e+07	6.48142e+07	4.12724e+07	3.25829e+07	1.4012e+07	5.44503e+06	4.86474e+06	1.18209e+07	9.61967e+06	2.76987e+08	6.07827e+07	8.93244e+06	4.31937e+06	0	5.18669e+07	3.9194e+06	9.60373e+06	2.18419e+08	6.60891e+07	9.977e+07	4.11832e+07	1.28769e+06	5.93349e+06	9.60439e+06
1-3_GL0005317	1-3_GL0005317	4.19872e+08	3.24844e+08	5.79032e+07	0.0216814	-5.61012	0.0013644	-7.25126	0.535427	-1.29253	COG1840	P	ABC-type Fe3+ transport system, periplasmic component	4.81915e+08	4.24796e+08	7.72645e+08	3.10699e+08	6.95392e+07	8.9553e+08	2.94368e+08	1.09481e+08	6.19085e+06	7.54797e+08	3.64326e+08	1.75489e+08	4.25118e+07	1.11681e+07	3.18009e+07	2.01669e+08	1.76868e+08	1.29849e+08	3.88606e+08	2.17962e+08	1.34999e+08	3.70612e+06	9.16579e+07	2.7448e+07	2.0254e+08	8.22925e+08	4.49386e+07	6.13635e+08	8.69101e+07	8.30998e+06	1.7463e+07	3.71946e+07
38_GL0153831;MH-6-5_GL0012212	38_GL0153831	1.1792e+08	6.41677e+07	1.14444e+07	0.0299783	-5.60688	0.000890172	-10.3037	0.311992	-1.83769	COG1653	G	ABC-type glycerol-3-phosphate transport system, periplasmic component	5.73073e+07	9.84963e+07	7.22287e+07	1.2521e+08	8.11166e+06	1.27541e+08	3.6488e+08	8.9586e+07	2.96367e+07	8.91969e+07	1.69512e+08	6.98586e+06	2.34688e+07	1.5481e+06	1.49689e+07	9.4304e+06	1.96399e+07	7.16671e+07	8.36257e+07	3.84176e+07	2.05149e+07	1.0117e+07	1.65189e+07	1.9533e+06	3.23363e+07	2.63033e+06	1.9154e+08	3.48233e+07	0	1.17471e+07	1.17679e+07	3.85372e+06
G1-5A_GL0010775;S-Fe20_GL0069372	G1-5A_GL0010775	8.55651e+07	9.09267e+07	1.62682e+07	0.0164345	-5.58922	0.0127244	-5.25964	0.89146	1.06266	COG1638	G	TRAP-type C4-dicarboxylate transport system, periplasmic component	4.88934e+07	2.46178e+08	6.75258e+06	1.19009e+08	7.33973e+06	1.59331e+08	7.92666e+07	1.77501e+07	1.17831e+07	1.0158e+07	1.4012e+07	5.28798e+07	3.18449e+06	1.12429e+07	7.39112e+06	7.66179e+06	1.92229e+08	3.8883e+07	2.10068e+07	3.55173e+08	4.55491e+06	3.27733e+06	1.45549e+08	1.41501e+06	3.06817e+08	4.56152e+07	4.08122e+06	3.84813e+07	3.30491e+06	3.21692e+06	4.3465e+06	73583.4
1-1_GL0109952	1-1_GL0109952	3.61935e+08	3.02518e+08	5.46264e+07	0.00198052	-5.53795	0.00310375	-6.62564	0.841411	-1.19641	COG1653	G	ABC-type glycerol-3-phosphate transport system, periplasmic component	8.38861e+08	2.89668e+08	1.4031e+08	5.58072e+08	3.43013e+07	1.87129e+08	5.58059e+08	2.89081e+08	3.48361e+08	5.06384e+08	1.0727e+09	4.13571e+07	8.21107e+06	1.08009e+08	3.87882e+07	8.53945e+07	1.63241e+08	2.11232e+08	3.32522e+08	1.62259e+08	1.12839e+07	1.16751e+08	7.33635e+06	8.8249e+06	2.94524e+08	1.89858e+08	1.87008e+08	1.2077e+08	1.37221e+07	1.1206e+08	5.50478e+07	9.00886e+07
Group2-1A_GL0059528	Group2-1A_GL0059528	7.5774e+07	1.28583e+08	2.32885e+07	0.0384191	-5.52131	0.0593483	-3.25371	0.690356	1.69693	COG0183	I	Acetyl-CoA acetyltransferase	9.49577e+07	2.24781e+08	2.57763e+07	2.82677e+07	4.09374e+06	1.23441e+08	5.70191e+07	4.78553e+07	1.9977e+08	3.94721e+06	1.15899e+08	1.32379e+08	4.9023e+06	5.11847e+06	0	4.75697e+07	1.0301e+08	4.05005e+07	1.1123e+08	3.85629e+08	1.65951e+07	2.2075e+06	4.72923e+06	2.19321e+06	1.14309e+08	5.23299e+06	2.3551e+07	3.07539e+08	7.10608e+07	5.94005e+06	7.25688e+07	0
Group2-2A_GL0100133	Group2-2A_GL0100133	3.21352e+07	8.74745e+07	1.58695e+07	0.00444204	-5.51211	0.0691494	-2.02496	0.14727	2.72208	COG3669	G	Alpha-L-fucosidase	2.58881e+07	1.76722e+07	2.33008e+07	1.9772e+07	8.03859e+07	1.0399e+07	3.5101e+07	4.45625e+07	4.5712e+07	8.83934e+07	6.69993e+07	3.53183e+07	2.5844e+07	2.04019e+07	1.81652e+07	1.19509e+07	9.15377e+06	2.34202e+08	9.87757e+07	2.58512e+07	1.0275e+07	2.44839e+06	2.30712e+07	1.20171e+07	1.96531e+07	2.8165e+08	7.58543e+07	6.81318e+07	1.89378e+07	2.12868e+07	1.11661e+07	1.487e+07
S-Fe10_GL0155217	S-Fe10_GL0155217	8.82837e+07	1.6201e+08	3.01144e+07	0.0127363	-5.37981	0.641647	-2.93161	0.102238	1.83511	COG0614	P	ABC-type Fe3+-hydroxamate transport system, periplasmic component	6.44466e+07	3.7627e+07	1.64471e+08	7.87209e+06	4.17946e+08	4.39309e+06	6.18144e+06	3.33212e+06	1.1685e+07	1.56408e+07	1.79519e+08	2.09271e+08	1.45091e+07	844131	2.84093e+06	4.02698e+07	6.81146e+07	7.81412e+07	3.22381e+08	1.77452e+08	2.08728e+07	1.7295e+07	1.92238e+07	9.86779e+06	2.39172e+08	3.93088e+07	3.19602e+08	2.83831e+08	9.10899e+07	3.81189e+07	5.86152e+06	1.0058e+08
6-7_GL0002413;2-2_GL0054277	6-7_GL0002413	5.93095e+08	1.16731e+09	2.17322e+08	6.02423e-05	-5.37133	0.187886	-2.72911	0.168252	1.96816	COG1145	C	Ferredoxin	6.77064e+08	8.17165e+08	4.47528e+08	7.42865e+08	1.45061e+07	9.81567e+08	5.85679e+08	4.78388e+08	8.63873e+08	5.84198e+08	2.72603e+09	7.58962e+08	1.12569e+08	2.19371e+08	2.53519e+08	3.06711e+08	6.12068e+08	6.04116e+08	1.2426e+09	2.09002e+09	1.06101e+08	2.00152e+08	2.66152e+08	3.22263e+08	9.43235e+08	2.51802e+08	1.16019e+09	2.1706e+09	1.51241e+08	2.66901e+08	2.59741e+08	1.4314e+08
6-5_GL0030383	6-5_GL0030383	1.43844e+07	3.70521e+07	6.96708e+06	0.00725506	-5.31817	0.116169	-2.06462	0.205294	2.57586	COG0191	G	Fructose/tagatose bisphosphate aldolase	8.21864e+06	1.42161e+07	5.19015e+07	3.88249e+06	8.36643e+06	9.99217e+06	0	1.84978e+07	2.90322e+06	1.1622e+08	1.05349e+07	3.03921e+07	6.36884e+06	4.05079e+06	9.44061e+06	6.7414e+06	2.862e+07	5.58239e+07	3.20959e+07	4.51149e+07	2.08641e+06	1.84642e+07	8.54181e+06	5.16036e+06	6.53296e+07	1.1324e+07	1.5993e+07	3.0274e+07	0	7.51467e+06	0	1.3017e+06
6-3_GL0042063	6-3_GL0042063	1.31019e+08	9.88993e+08	1.86655e+08	0.0154016	-5.2985	0.677675	1.42464	0.0392976	7.54844	COG2373	R	Uncharacterized conserved protein YfaS, alpha-2-macroglobulin family	9.92293e+07	2.80873e+08	9.1365e+06	2.45708e+08	4.74493e+06	1.0878e+08	2.15919e+08	8.37645e+07	1.24251e+09	1.09001e+09	9.4443e+07	1.59049e+08	4.93958e+06	9.31901e+06	9.78656e+06	1.58362e+08	2.67559e+09	3.4168e+08	8.29411e+08	1.29241e+08	3.9483e+07	1.2448e+08	1.27979e+08	1.71459e+07	3.04789e+09	1.37448e+08	2.06049e+09	6.01478e+07	5.21375e+06	2.66318e+08	1.42341e+09	5.34269e+07
1A-dyr2-07_GL0050981	1A-dyr2-07_GL0050981	2.02779e+07	1.32975e+08	2.54262e+07	0.00581948	-5.22985	0.861383	1.25389	0.010102	6.55763	COG4105	M	Outer membrane protein assembly factor BamD, BamD/ComL family	1.45031e+07	2.03948e+07	1.13739e+07	2.54871e+06	5.10623e+07	6.28058e+06	2.13649e+07	3.46952e+07	5.31802e+07	3.13321e+08	6.05759e+07	6.42969e+07	9.70063e+06	7.58647e+06	1.4389e+08	1.85221e+07	2.02502e+07	4.58807e+08	6.09439e+07	3.53151e+07	9.25124e+06	1.67452e+07	2.13821e+07	6.28956e+06	2.0072e+07	3.59087e+08	8.16131e+07	6.82386e+07	2.72239e+07	8.70322e+06	1.45261e+07	2.12941e+07
52_GL0074996	52_GL0074996	9.15814e+08	2.45411e+09	4.7139e+08	0.00494596	-5.20611	0.0504342	-1.9428	0.186082	2.6797	COG1629	P	Outer membrane receptor proteins, mostly Fe transport	2.46888e+08	5.98053e+08	7.85471e+08	8.02786e+08	1.49479e+09	9.77958e+08	6.35272e+08	1.7853e+09	2.27971e+09	4.89001e+09	8.33163e+08	1.82949e+09	3.84796e+08	2.39712e+08	1.60229e+08	6.35346e+08	4.92232e+08	6.90319e+09	1.0652e+09	1.2362e+09	6.50894e+08	1.0387e+08	1.94809e+08	1.61652e+08	2.53081e+08	5.81755e+09	1.09099e+09	2.75848e+09	1.66679e+09	3.08958e+08	1.28029e+08	1.0216e+09
8-5_GL0024738	8-5_GL0024738	1.06822e+08	4.83927e+07	9.37501e+06	0.00277787	-5.16188	1.50204e-05	-11.3943	0.0321187	-2.2074	COG0822	O	NifU homolog involved in Fe-S cluster formation	1.0447e+08	6.81538e+07	7.48342e+07	1.44461e+08	0	1.55779e+08	2.62029e+08	4.48497e+07	1.87189e+08	7.70336e+07	1.28399e+07	5.95182e+06	5.61255e+06	6.2306e+06	7.76372e+06	2.22331e+06	4.13323e+07	3.76756e+07	2.68708e+07	3.86349e+07	3.26701e+06	2.31462e+07	4.04949e+06	0	5.26914e+07	5.36364e+07	2.30839e+07	2.37728e+07	1.86578e+07	7.99135e+06	1.97088e+07	4.47435e+06
Group2-5A_GL0155438	Group2-5A_GL0155438	6.38437e+08	3.88102e+08	7.54208e+07	0.0335153	-5.14581	0.0107799	-8.46499	0.548386	-1.64502	COG1657	I	Squalene cyclase	8.14329e+08	3.36954e+08	1.3616e+08	1.3119e+09	1.00881e+07	1.02169e+09	4.60872e+08	1.0155e+09	3.43692e+07	1.1403e+09	3.12608e+08	2.01461e+08	1.8756e+07	5.5372e+07	6.38734e+07	9.7499e+06	2.32611e+07	1.17071e+09	3.87552e+08	1.88018e+08	5.88302e+06	2.47189e+08	2.10979e+08	9.84328e+06	4.04641e+07	1.5691e+08	1.31801e+08	8.69761e+08	4.21308e+06	1.48501e+08	1.17319e+08	1.337e+07
Group2-2A_GL0057264	Group2-2A_GL0057264	7.3505e+06	3.40918e+07	6.63875e+06	0.0144385	-5.13528	0.897527	-1.10721	0.0370418	4.63803	COG3525	G	N-acetyl-beta-hexosaminidase	5.71387e+06	7.71507e+06	0	3.32767e+06	7.11164e+06	5.54856e+06	1.61499e+06	2.77722e+07	2.70919e+07	1.53752e+07	1.8788e+07	1.24131e+07	6.30144e+06	1.05989e+06	0	5.63975e+06	6.95008e+06	1.5869e+08	3.04551e+07	5.95429e+06	3.22003e+06	3.43772e+06	1.05039e+07	0	8.43879e+06	5.92434e+07	4.74821e+07	1.82201e+07	9.1622e+06	1.10721e+07	9.75529e+06	6.23519e+06
Group2-1A_GL0074614;17_GL0022478	Group2-1A_GL0074614	1.00306e+08	6.06925e+07	1.19128e+07	0.0110544	-5.09471	0.0441216	-8.41998	0.939992	-1.65269	COG0205	G	6-phosphofructokinase	1.56329e+08	3.58146e+08	4.1281e+06	1.03719e+07	0	7.45933e+07	1.90349e+08	8.53002e+06	7.02684e+07	1.761e+07	1.80451e+08	1.66089e+07	1.46369e+07	3.6181e+07	5.93035e+06	6.14724e+06	1.60961e+07	8.39209e+07	1.2865e+08	7.10019e+07	0	2.61812e+07	2.97119e+06	1.7031e+06	5.73865e+07	4.65457e+06	2.23929e+07	5.9268e+07	9.70443e+06	1.0837e+07	6.78375e+06	9.96506e+06
Group2-3A_GL0150367	Group2-3A_GL0150367	1.1391e+08	9.05518e+06	1.77852e+06	0.0381516	-5.09141	0.00372411	-64.0477	0.1234	-12.5796	COG3391	R	DNA-binding beta-propeller fold protein YncE	1.52929e+08	1.40491e+06	8.65705e+06	1.2718e+08	1.66391e+07	5.94128e+08	3.56418e+06	6.77985e+06	1.7344e+06	5.07867e+07	3.56082e+06	9.26126e+06	1.9635e+06	3.94839e+06	384459	869721	2.03812e+06	4.72085e+06	3.09828e+06	0	1.20069e+06	1.57609e+06	2.78702e+06	1.5826e+06	1.80368e+06	1.277e+07	1.79209e+06	8.04081e+06	2.49e+06	746861	2.01442e+06	0
1A-dyr3-06_GL0053767	1A-dyr3-06_GL0053767	2.49447e+08	7.99631e+08	1.57841e+08	0.000866283	-5.06607	0.159407	-1.58037	0.00688303	3.20561				8.30922e+07	1.5621e+08	1.385e+08	2.67781e+08	7.26976e+08	2.81747e+08	7.07685e+07	2.70502e+08	7.26089e+08	1.44401e+09	4.2604e+08	4.99091e+08	1.59581e+07	1.9893e+07	5.5469e+07	1.9215e+08	2.47531e+08	1.47999e+09	8.6457e+08	4.3432e+08	2.6606e+07	8.26723e+07	5.78189e+08	3.01842e+07	2.1458e+08	1.5485e+09	8.11503e+08	8.99353e+08	1.47289e+08	6.30435e+07	5.33544e+08	1.49091e+08
32_GL0135097	32_GL0135097	1.00976e+08	1.62493e+08	3.25448e+07	0.0293823	-4.9929	0.00293479	-3.10269	0.978286	1.60922	COG2866	M	Murein tripeptide amidase MpaA	2.5626e+08	4.25197e+07	8.12157e+07	1.0837e+08	0	1.17131e+08	8.77849e+07	1.1453e+08	4.22698e+08	1.3038e+08	2.15442e+07	5.21591e+07	1.5028e+07	5.03802e+07	5.07797e+07	0	3.30499e+08	7.98307e+07	3.24781e+08	4.71542e+07	1.73189e+07	3.66379e+07	6.35433e+07	6.87575e+06	2.67122e+08	9.67899e+06	1.86879e+08	7.71898e+07	3.28662e+07	5.5044e+07	1.58409e+07	1.36779e+07
1-3_GL0050211	1-3_GL0050211	4.10846e+07	5.88929e+07	1.18189e+07	0.0419938	-4.98294	0.0329508	-3.47618	0.847124	1.43345	COG1664	Z	Cytoskeletal protein CcmA, bactofilin family	9.95428e+07	1.82121e+07	9.06025e+07	4.12686e+07	5.54294e+06	2.84407e+07	3.56878e+07	9.37951e+06	1.4115e+07	1.08131e+08	2.03972e+07	2.87349e+07	1.58402e+07	3.3911e+07	1.3622e+07	1.43179e+07	0	6.73364e+07	8.97615e+06	1.6332e+07	7.87644e+06	1.06979e+07	2.1419e+07	3.42973e+06	6.39573e+06	1.57431e+08	0	1.61079e+08	4.26285e+06	7.98031e+06	1.761e+06	6.70842e+06
MC-6-1_GL0007395;1-7_GL0102750	MC-6-1_GL0007395	7.87037e+07	8.24341e+07	1.65463e+07	0.000136322	-4.98204	0.00217887	-4.75659	0.799759	1.0474	COG1653	G	ABC-type glycerol-3-phosphate transport system, periplasmic component	8.91271e+07	6.15574e+07	1.11181e+08	6.26325e+07	8.74017e+06	1.81991e+08	8.50335e+07	2.9367e+07	5.60209e+07	9.74159e+07	5.07481e+07	3.71801e+07	1.10499e+07	4.85691e+06	1.41179e+07	1.2953e+07	2.9742e+07	1.4312e+08	1.73548e+08	3.27869e+07	1.51029e+07	1.3964e+07	1.55579e+07	3.1012e+07	4.57099e+07	1.5439e+08	1.22301e+08	4.62466e+07	2.99158e+07	1.2629e+07	2.82859e+07	9.10982e+06
3-5_GL0125111	3-5_GL0125111	1.26016e+08	4.71399e+07	9.51625e+06	0.0450971	-4.95362	0.00104091	-13.2422	0.0501623	-2.67324	COG0081	J	Ribosomal protein L1	3.17168e+07	3.49792e+07	3.07411e+08	7.26993e+07	2.09672e+08	1.22039e+08	1.5574e+07	2.14038e+08	0	3.35846e+08	3.039e+07	1.69871e+07	0	220141	4.69635e+06	1.82398e+06	1.07211e+07	2.25149e+07	2.53869e+07	2.38451e+07	3.26032e+06	6.49965e+06	0	2.21101e+06	3.66927e+06	8.23341e+06	2.1389e+07	1.9556e+07	1.706e+07	805416	7.22387e+06	5.13618e+07
G1-5A_GL0113515;MH-6-4_GL0118043	G1-5A_GL0113515	6.54294e+07	1.6064e+08	3.25246e+07	0.0201767	-4.93904	0.140629	-2.01169	0.362031	2.45517	COG1274	C	Phosphoenolpyruvate carboxykinase, GTP-dependent	6.76706e+07	7.17034e+07	8.67381e+07	1.12241e+08	7.02781e+06	3.12219e+07	1.1078e+08	3.60529e+07	8.80664e+08	5.79656e+07	1.63508e+08	7.91389e+07	9.83785e+06	5.33544e+07	8.64689e+07	2.9836e+07	2.97831e+08	6.64661e+07	1.05361e+07	8.26837e+07	8.20805e+06	3.39547e+07	1.71151e+07	1.81372e+07	6.21284e+07	7.04904e+07	6.69854e+07	8.92874e+07	9.57922e+06	5.37824e+07	5.70479e+07	1.29739e+07
1-1_GL0088345	1-1_GL0088345	1.1712e+08	7.42299e+07	1.50939e+07	0.00371097	-4.91787	0.00335391	-7.75945	0.64634	-1.57781	COG3221	P	ABC-type phosphate/phosphonate transport system, periplasmic component	2.52732e+08	2.03142e+08	1.00189e+07	1.07619e+08	2.32611e+07	8.69681e+07	1.99779e+08	5.34429e+07	1.16681e+08	1.65421e+08	3.40573e+07	1.86299e+07	0	1.99701e+07	1.28549e+07	2.2876e+07	6.20941e+07	1.0678e+07	1.19231e+08	8.94746e+07	0	8.16601e+06	0	1.0502e+07	7.60239e+07	7.5504e+07	1.01209e+08	2.1755e+07	2.52011e+07	1.26261e+07	1.4088e+07	9.56093e+06
Group2-2A_GL0044589	Group2-2A_GL0044589	7.51114e+06	7.65393e+08	1.58471e+08	0.00975827	-4.82987	0.0430871	21.0981	1.73005e-07	101.901				2.54021e+06	1.0189e+06	3.93958e+06	1.12029e+07	1.66242e+07	6.11773e+06	1.69672e+07	1.67842e+06	4.77386e+08	9.29673e+08	6.14243e+08	5.75188e+08	3.37668e+06	1.153e+06	8.02823e+07	2.33512e+08	2.0172e+08	2.37651e+09	8.45707e+08	1.72922e+08	1.66008e+08	9.2423e+06	4.19904e+08	9.6703e+06	1.73448e+08	1.48981e+09	5.64274e+08	7.63836e+08	4.63639e+08	3.112e+06	2.87448e+08	2.243e+08
S-Fe11_GL0117798;S-Fe10_GL0155215	S-Fe11_GL0117798	5.75442e+07	8.11979e+07	1.68804e+07	0.0271152	-4.81018	0.065152	-3.40893	0.812168	1.41105	COG1435	F	Thymidine kinase	5.01003e+07	2.42521e+07	1.11471e+08	0	1.508e+08	1.0216e+08	1.7488e+07	4.08319e+06	5.85423e+06	8.17128e+06	6.88573e+07	1.238e+08	8.4752e+06	1.11061e+06	2.751e+06	2.13221e+07	1.94949e+07	2.87098e+07	2.48462e+08	3.99098e+07	1.1966e+07	0	2.2429e+07	7.46036e+06	1.62349e+08	4.10327e+07	9.27534e+07	1.3498e+08	6.74311e+07	1.25939e+07	2.48359e+06	2.76618e+07
11_GL0074670	11_GL0074670	1.48546e+07	1.88181e+08	3.94187e+07	0.00380608	-4.77391	0.405733	2.65363	0.000268417	12.6682	COG1653	G	ABC-type glycerol-3-phosphate transport system, periplasmic component	2.15169e+07	4.1419e+07	2.30049e+06	3.57553e+07	3.45223e+06	4.48776e+06	3.83884e+06	6.06625e+06	2.42818e+08	3.80952e+07	4.11131e+08	3.12579e+08	5.03535e+07	2.4996e+08	8.59647e+06	1.09539e+07	7.18936e+07	4.12705e+07	3.05471e+08	8.42869e+07	9.62476e+06	4.89024e+07	1.33641e+07	885727	3.95203e+07	8.86298e+07	2.9731e+08	3.2517e+08	8.33931e+06	1.1145e+07	5.17035e+07	9.1956e+06
Group2-3A_GL0177573	Group2-3A_GL0177573	2.62965e+07	2.97777e+08	6.25473e+07	0.0337758	-4.76084	0.102419	2.37854	0.00251526	11.3238	COG1145	C	Ferredoxin	2.2078e+07	4.5481e+07	3.6557e+07	3.145e+07	2.41429e+07	9.91608e+06	2.4996e+07	1.57511e+07	6.82747e+07	1.33009e+08	1.83181e+08	8.52354e+08	3.14594e+07	8.57986e+07	3.60969e+07	1.60838e+08	4.75412e+07	1.77791e+08	1.7911e+08	8.20862e+08	1.67128e+07	1.37221e+08	9.96346e+07	5.71373e+07	2.87038e+07	8.49376e+07	1.0354e+08	8.94026e+08	1.39229e+07	6.31931e+07	2.53379e+07	2.32151e+07
1A-dyr4-07_GL0098684;3B-dyr31-06_GL0017621	1A-dyr4-07_GL0098684	2.90618e+07	9.53766e+07	2.05152e+07	0.0475617	-4.64907	0.586893	-1.4166	0.237444	3.28185	COG3250	G	Beta-galactosidase/beta-glucuronidase	0	4.75817e+07	5.08265e+07	1.56892e+07	9.14134e+07	3.28579e+06	1.50411e+07	8.65665e+06	1.3441e+07	1.75408e+07	3.4205e+07	3.29579e+07	2.13481e+07	1.57329e+07	1.29411e+07	5.72704e+07	7.18787e+07	3.48723e+08	3.69683e+08	1.42761e+07	2.4872e+06	2.89241e+07	7.34852e+06	6.98184e+06	2.464e+07	7.86213e+07	1.09749e+08	2.88032e+07	7.29122e+06	4.30477e+07	8.11802e+06	3.46913e+07
19_GL0083101;2B-dyr23-07_GL0051567;1-7_GL0073696;1-1_GL0121118;Group2-8A_GL0035917;4-7_GL0139742;MH-6-4_GL0002289;8-5_GL0044614;47_GL0048360;MC-6-1_GL0121034;MC-6-5_GL0057223;MH-6-5_GL0125002;Group2-7A_GL0080531;MH-0-4_GL0076835;1-1_GL0024967;1-8_GL0091934	19_GL0083101	1.48876e+08	1.71929e+08	3.70829e+07	0.000356883	-4.63634	3.53079e-05	-4.01469	0.690026	1.15484	COG0524	G	Sugar or nucleoside kinase, ribokinase family	1.94809e+08	1.64138e+08	1.70762e+08	1.14731e+08	0	2.9128e+08	1.45851e+08	1.09441e+08	6.18785e+07	1.48522e+08	4.28144e+08	1.76738e+08	1.7766e+07	4.44611e+07	4.54119e+07	1.70141e+07	1.18291e+08	7.84061e+07	7.06025e+07	4.55344e+08	3.1322e+07	4.00691e+07	5.39921e+07	1.72322e+07	1.89369e+08	8.87115e+07	7.60922e+07	1.71049e+08	1.88769e+07	2.46161e+07	1.07349e+08	2.68838e+07
6-4_GL0072087	6-4_GL0072087	1.1728e+08	6.78291e+07	1.47341e+07	0.0187305	-4.60355	7.1319e-05	-7.95975	0.248908	-1.72905	COG2222	M	Fructoselysine-6-P-deglycase FrlB and related proteins with duplicated sugar isomerase (SIS) domain	1.9084e+08	1.8584e+08	1.42449e+08	1.48929e+08	1.67479e+07	8.56288e+07	1.0399e+08	6.38117e+07	7.93433e+07	6.28985e+07	1.3904e+08	9.8159e+06	3.74447e+07	1.6904e+07	6.15049e+06	9.19242e+06	9.86416e+07	5.65015e+07	1.64699e+08	7.3558e+07	1.1529e+07	7.96324e+06	1.73249e+07	1.46211e+07	5.47444e+07	2.65638e+07	3.39672e+06	4.47466e+07	0	1.3093e+07	2.2346e+07	5.50617e+06
6-7_GL0098750	6-7_GL0098750	9.94544e+07	2.52267e+08	5.49475e+07	0.00494136	-4.59105	0.439593	-1.80999	0.0548944	2.53651	COG0448	G	ADP-glucose pyrophosphorylase	1.09959e+08	1.10431e+08	6.76893e+06	1.2823e+08	1.98299e+07	1.50699e+08	2.65589e+08	4.12914e+06	2.11072e+08	1.1164e+08	6.53672e+08	1.91289e+08	1.11391e+07	3.04138e+07	4.78256e+07	2.16411e+07	3.56533e+07	7.49704e+07	2.72822e+08	1.58351e+08	1.43248e+06	2.69569e+06	7.92866e+06	5.44942e+07	1.97338e+08	4.1863e+08	3.459e+08	3.55869e+08	1.89872e+07	1.355e+08	1.81451e+08	1.45861e+08
5-8_GL0150376;7-5_GL0107296;S-Fe8_GL0172655	5-8_GL0150376	7.98161e+07	7.18914e+07	1.59496e+07	0.00183273	-4.5074	0.0490858	-5.00426	0.651963	-1.11023	COG2972	T	Sensor histidine kinase YesM	1.60409e+08	2.48743e+07	2.56401e+07	1.4906e+08	3.29488e+06	4.05761e+07	2.18479e+08	1.6195e+07	5.52739e+07	1.90362e+08	3.39883e+07	7.02312e+06	1.71751e+07	1.44281e+07	8.85421e+06	6.15049e+06	5.02181e+07	1.4203e+08	8.05008e+07	8.09525e+07	3.28503e+06	2.6174e+07	5.95415e+07	1.81409e+07	4.74155e+07	4.37875e+07	7.15286e+07	5.9617e+07	8.49533e+06	1.3938e+07	4.51981e+06	1.0693e+07
2B-dyr24-06_GL0032129	2B-dyr24-06_GL0032129	2.84655e+07	1.89683e+08	4.20845e+07	0.00342705	-4.50719	0.866096	1.47844	0.000899927	6.66361	COG3637	M	Opacity protein and related surface antigens	2.37662e+07	2.91837e+07	6.14087e+07	1.14009e+07	2.0048e+07	2.82989e+07	3.85656e+06	4.97611e+07	2.0584e+08	2.19568e+08	2.00041e+08	7.98197e+07	2.16292e+06	4.41225e+06	1.1775e+07	2.85917e+07	4.11623e+07	4.44232e+08	2.88902e+08	7.31779e+07	6.36121e+06	2.55629e+07	1.0141e+08	1.4172e+07	4.78817e+07	3.6493e+08	1.77791e+08	1.3285e+08	1.04879e+08	4.38319e+06	1.54351e+08	4.69526e+07
1-6_GL0007650	1-6_GL0007650	1.65837e+08	8.20416e+07	1.83407e+07	0.00574864	-4.4732	0.00422676	-9.04204	0.554156	-2.02138	COG0148	G	Enolase	1.76929e+08	2.12202e+08	6.13268e+07	4.59632e+08	4.43364e+06	1.11771e+08	2.31782e+08	6.86215e+07	5.67976e+07	8.73092e+07	1.4961e+08	4.86687e+07	1.34419e+07	5.53847e+07	2.23162e+07	9.16917e+06	6.94752e+07	4.76958e+07	1.52989e+08	1.72659e+08	1.79618e+07	1.456e+07	2.33421e+06	7.28585e+06	4.58279e+06	9.31987e+07	4.04352e+07	6.10773e+07	7.50482e+06	2.2816e+07	1.7591e+07	2.97228e+07
Group2-5A_GL0078523	Group2-5A_GL0078523	3.80548e+07	1.74401e+08	3.90261e+07	0.0118821	-4.46884	0.535156	1.02552	0.00465042	4.5829	COG1470	S	Uncharacterized membrane protein	1.38781e+07	3.65603e+07	5.26769e+07	1.71439e+07	9.03754e+07	1.6669e+07	2.73552e+07	4.97794e+07	2.36162e+08	2.36952e+08	1.31671e+08	9.85394e+07	771010	1.7876e+07	1.3896e+07	9.49883e+07	3.14949e+07	4.25902e+08	1.5275e+08	5.24131e+07	2.40918e+07	0	8.179e+07	0	4.77342e+07	4.13838e+08	1.4393e+08	1.21431e+08	8.58559e+07	6.03254e+06	5.7597e+07	7.36224e+06
2-1_GL0102242;32_GL0021706;REV__40_GL0021019	2-1_GL0102242	1.79372e+08	1.03855e+08	2.34395e+07	0.0044537	-4.43077	0.000124527	-7.65253	0.076049	-1.72713	COG0052	J	Ribosomal protein S2	1.23831e+08	3.35946e+08	1.5496e+08	2.29842e+08	6.42836e+07	2.25242e+08	1.50789e+08	1.50079e+08	9.00181e+07	2.40841e+08	4.59462e+07	4.86788e+07	4.06612e+06	3.76011e+07	2.88962e+07	1.60491e+07	1.78628e+08	3.60911e+07	4.91428e+07	5.17226e+07	2.22177e+06	2.66827e+07	2.99102e+07	1.1258e+07	3.0226e+08	1.1391e+08	3.15777e+07	5.7446e+07	6.62995e+06	3.1232e+07	5.61345e+07	3.05929e+07
31_GL0030244	31_GL0030244	1.83624e+08	1.35653e+07	3.06372e+06	0.0361959	-4.42771	0.00345268	-59.935	0.10003	-13.5363	COG0737	FV	2',3'-cyclic-nucleotide 2'-phosphodiesterase/5'- or 3'-nucleotidase, 5'-nucleotidase family	1.03531e+09	1.38439e+07	2.197e+08	4.1735e+07	0	1.46659e+08	1.0148e+07	1.59809e+06	3.97384e+06	2.36532e+06	6.15545e+06	4.12629e+06	4.82325e+06	0	2.71631e+06	3.27778e+06	4.9673e+07	9.5801e+06	3.64427e+07	6.62842e+06	5.48416e+06	2.54859e+06	4.53607e+06	1.85242e+06	3.25972e+06	0	2.27662e+07	4.24727e+06	1.26669e+06	2.32959e+06	3.09578e+06	1.77031e+06
1-3_GL0047813;1-6_GL0001135	1-3_GL0047813	1.70003e+08	1.01023e+08	2.31402e+07	0.043528	-4.36568	0.00838078	-7.34665	0.389718	-1.68282	COG2972	T	Sensor histidine kinase YesM	2.27049e+08	1.36179e+08	1.72028e+08	1.17739e+08	1.81589e+07	4.5006e+08	2.22351e+08	1.64581e+07	1.84179e+07	3.1471e+07	1.99099e+08	1.0928e+08	2.83851e+06	1.06699e+07	1.3093e+07	1.8804e+07	9.41803e+06	1.47031e+08	3.77433e+08	1.95411e+08	0	0	1.1068e+08	0	3.20059e+07	2.52872e+07	2.29578e+07	4.44601e+07	2.31121e+07	1.04631e+06	2.50219e+07	2.99578e+06
Group2-1A_GL0014557;52_GL0113427	Group2-1A_GL0014557	1.21811e+08	2.58307e+08	5.91928e+07	0.00348934	-4.36382	0.0501422	-2.05787	0.105748	2.12055	COG1082	G	Sugar phosphate isomerase/epimerase	3.69343e+07	1.35719e+08	9.79693e+07	1.0584e+08	2.12579e+08	8.24822e+07	8.93079e+07	2.13658e+08	1.12119e+08	3.1617e+08	3.18229e+08	1.92602e+08	1.44981e+07	1.6401e+07	2.49523e+07	9.51065e+07	1.09931e+08	5.6321e+08	3.74636e+08	7.57687e+07	9.941e+06	5.22853e+06	1.711e+08	0	5.54996e+07	3.52639e+08	3.38938e+08	2.89941e+08	1.09671e+08	9.96988e+06	1.1847e+08	7.57827e+07
S-Fe6_GL0073324;17_GL0057695	S-Fe6_GL0073324	9.43599e+07	4.49829e+07	1.0569e+07	0.000814326	-4.25612	3.72106e-05	-8.92801	0.106782	-2.09769	COG0148	G	Enolase	7.11623e+07	5.05429e+07	8.28724e+07	1.79639e+08	2.63481e+07	1.8215e+08	1.34809e+08	2.73552e+07	5.59435e+07	1.16281e+08	8.57472e+07	1.80119e+07	6.20112e+06	6.94544e+06	1.08201e+07	9.29608e+06	2.64162e+07	1.28831e+07	3.55902e+07	6.14823e+07	3.14217e+06	2.91917e+07	6.32456e+06	2.29398e+07	1.75521e+07	2.59567e+07	5.54741e+07	2.84557e+07	4.19537e+06	1.1596e+07	1.12339e+07	4.9414e+06
S-Fe8_GL0089285;8-6_GL0025121;MH-6-2_GL0033040;G1-1A_GL0104718;3-1_GL0008721;4-8_GL0045621;S-Fe9_GL0051682;7-3_GL0006361;7-2_GL0052099;5-3_GL0057426;S-Fe8_GL0282120	S-Fe8_GL0089285	2.69785e+08	1.17885e+08	2.77314e+07	0.00118807	-4.25098	2.58945e-06	-9.72849	0.0090037	-2.28853	COG3842	E	ABC-type Fe3+/spermidine/putrescine transport systems, ATPase components	1.567e+08	1.74912e+08	3.06309e+08	3.85319e+08	4.04017e+08	1.9246e+08	2.9744e+08	2.41118e+08	2.94741e+08	1.72238e+08	2.30261e+08	3.72778e+07	8.54496e+06	2.0339e+07	4.71129e+07	1.76661e+07	1.3285e+08	1.62559e+08	5.46865e+07	8.92113e+07	3.52152e+07	7.83394e+06	1.67359e+07	8.75689e+06	3.68731e+07	6.88763e+07	6.84526e+07	6.65994e+07	2.14971e+07	2.83113e+07	7.65879e+07	4.41754e+07
6-3_GL0072880;11_GL0102217;G1-5A_GL0017765	6-3_GL0072880	3.04783e+07	2.10927e+08	4.99053e+07	0.00541655	-4.22653	0.798205	1.63741	0.000341385	6.92056	COG0544	O	FKBP-type peptidyl-prolyl cis-trans isomerase (trigger factor)	1.4785e+07	1.74221e+07	8.43121e+06	4.08639e+07	4.12819e+07	4.39339e+07	5.58252e+07	2.12829e+07	1.45338e+08	5.04452e+07	3.24123e+08	9.33835e+07	6.59144e+06	5.11635e+06	1.94729e+07	7.94164e+06	6.43902e+07	1.5175e+08	4.1206e+08	4.64547e+08	7.18836e+06	1.3754e+08	0	1.3014e+08	1.23339e+08	1.1641e+08	1.7559e+08	4.09742e+08	0	3.06119e+06	7.89223e+07	1.03079e+08
S-Fe20_GL0018987	S-Fe20_GL0018987	2.12553e+08	2.52232e+08	6.00695e+07	0.00140548	-4.199	0.0183263	-3.53845	0.542008	1.18668	COG2759	F	Formyltetrahydrofolate synthetase	2.69898e+08	3.8445e+08	1.48929e+08	3.48458e+08	2.59352e+07	8.8038e+07	3.21944e+08	1.12769e+08	5.58097e+08	3.36954e+08	3.00608e+08	1.3788e+08	5.87625e+07	3.77946e+07	2.89548e+07	9.37778e+07	2.69228e+08	9.69416e+07	1.20659e+08	2.01679e+08	2.66938e+07	2.38462e+07	5.24264e+06	1.2331e+08	1.7447e+08	4.99574e+08	1.08161e+08	2.22531e+08	9.68389e+06	3.18493e+07	1.0713e+08	1.73788e+08
1-5_GL0056289	1-5_GL0056289	1.00618e+08	1.92873e+08	4.66115e+07	0.00253719	-4.13789	0.045146	-2.15864	0.220736	1.91689	COG1592	C	Rubrerythrin	1.00381e+08	8.52472e+07	1.068e+08	1.588e+08	2.016e+07	9.83694e+07	1.78431e+08	5.67532e+07	5.64482e+07	1.25369e+08	1.33589e+08	2.88443e+08	1.27659e+07	4.90445e+07	4.72814e+07	5.76222e+07	4.8277e+07	1.47289e+08	8.25924e+07	6.10436e+08	9.36311e+07	1.58369e+07	1.0486e+08	1.5029e+07	1.29521e+08	1.25291e+08	1.95191e+08	3.72032e+08	3.9668e+07	1.56239e+07	8.73494e+07	2.06258e+07
MH-6-2_GL0065650;Group2-3A_GL0063224;1A-dyr3-07_GL0048234;Group2-5A_GL0043523;S-Fe11_GL0034284;2B-dyr19-06_GL0035331;1A-dyr3-06_GL0058402	MH-6-2_GL0065650	1.19542e+07	2.51637e+07	6.12679e+06	0.034491	-4.10715	0.0499209	-1.95113	0.706582	2.10501	COG1390	C	Archaeal/vacuolar-type H+-ATPase subunit E/Vma4	0	9.04836e+06	1.73348e+07	0	4.5525e+07	8.81455e+06	4.5007e+06	1.041e+07	7.58368e+06	1.31641e+07	4.58765e+06	7.87082e+07	3.5841e+06	4.87461e+06	2.77888e+06	1.32321e+07	1.05721e+07	4.75795e+07	4.80198e+06	5.78735e+07	1.0189e+07	4.87158e+06	2.97331e+06	7.10313e+06	7.71578e+06	7.60519e+06	1.63931e+07	4.53795e+07	0	8.20257e+06	4.87697e+06	4.70847e+06
1A-dyr3-06_GL0040141;S-Fe1_GL0161122;S-Fe10_GL0029119;MH-6-1_GL0105292;MH-0-5_GL0041305;40_GL0064850;31_GL0013418;1-1_GL0036580;MC-6-4_GL0004817;G1-1A_GL0068700;MC-6-3_GL0102002;1B-dyr12-07_GL0013599;S-Fe11_GL0103539;1A-dyr4-07_GL0092893;1-1_GL0008041;S-Fe11_GL0142561;MC-6-3_GL0093530;MC-0-1_GL0097531;7-1_GL0038958;20_GL0037830;MC-6-5_GL0016827;MC-0-1_GL0110835;37_GL0054239;1B-dyr12-07_GL0006065;…	1A-dyr3-06_GL0040141	1.34593e+07	1.32605e+07	3.22928e+06	0.0470425	-4.10633	0.0523653	-4.16789	0.937998	-1.01499	COG0052	J	Ribosomal protein S2	5.27461e+06	6.88478e+06	7.97609e+06	3.25552e+06	7.00503e+07	3.87552e+06	3.48546e+06	6.87179e+06	4.49552e+06	2.78208e+06	3.07058e+06	3.98006e+06	371321	8.76032e+06	2.78048e+06	3.51998e+06	4.53639e+06	7.57234e+07	4.56625e+06	1.29521e+07	1.88912e+06	3.76513e+06	0	0	4.44979e+06	1.12429e+07	9.21658e+06	2.21101e+07	7.62992e+06	1.2016e+06	1.3065e+06	1.06839e+06
Group2-1A_GL0045312	Group2-1A_GL0045312	7.96262e+06	9.18435e+07	2.2511e+07	0.00242496	-4.07993	0.249112	2.82709	0.000318048	11.5343	COG0845	MV	Multidrug efflux pump subunit AcrA (membrane-fusion protein)	1.50401e+07	1.49211e+07	3.75033e+06	0	5.42325e+06	1.37911e+07	0	1.07751e+07	6.41032e+07	1.75001e+08	5.02944e+07	5.51087e+07	4.63586e+06	1.02951e+07	2.09349e+07	4.63618e+07	2.06039e+07	1.5799e+08	1.19531e+08	7.29122e+07	2.00951e+07	1.53359e+07	3.71022e+07	4.55135e+06	2.17911e+07	1.65539e+08	1.18839e+08	8.04081e+07	5.18704e+07	6.35185e+06	3.66691e+07	1.59291e+07
1-1_GL0136841	1-1_GL0136841	1.78015e+08	4.59531e+07	1.12699e+07	0.0390921	-4.07752	0.000578021	-15.7956	0.0449683	-3.87383	COG2086	C	Electron transfer flavoprotein, alpha and beta subunits	1.17899e+08	7.59154e+07	2.3915e+08	1.2042e+08	2.04998e+07	7.26424e+08	6.82779e+07	5.55329e+07	2.35548e+07	1.13999e+07	1.00039e+07	2.59012e+07	1.54142e+07	310692	1.32041e+07	1.66621e+07	5.26235e+07	1.35631e+07	1.096e+07	1.05589e+08	1.26491e+07	1.3774e+07	4.79314e+06	8.32799e+06	2.9871e+07	9.80257e+07	2.47942e+07	1.45151e+08	5.69089e+06	1.32651e+07	1.4645e+07	1.65021e+07
MH-6-4_GL0023184	MH-6-4_GL0023184	5.72989e+07	5.85586e+07	1.45057e+07	0.000296137	-4.03694	0.00133497	-3.9501	0.822858	1.02198	COG0334	E	Glutamate dehydrogenase/leucine dehydrogenase	6.66454e+07	4.77178e+07	1.44251e+08	2.93211e+07	1.90349e+07	6.21613e+07	5.10305e+07	3.82287e+07	6.84684e+07	4.12098e+07	6.06094e+07	1.74121e+07	1.3341e+07	1.75501e+07	1.50831e+07	3.22471e+06	5.23721e+07	8.30673e+07	8.15774e+07	3.11882e+07	2.76172e+07	2.63797e+07	1.19481e+07	0	3.98731e+07	5.5856e+07	1.1081e+08	6.02587e+07	0	9.82019e+06	1.13201e+07	8.77263e+06
37_GL0029410;40_GL0038693	37_GL0029410	3.52063e+07	2.05887e+08	5.20189e+07	0.0165	-3.95792	0.586453	1.47755	0.00334833	5.84802	COG4771	P	Outer membrane receptor for ferrienterochelin and colicins	1.83929e+07	1.95921e+07	6.16027e+06	1.87241e+07	1.62641e+08	2.32563e+06	2.0066e+07	3.37482e+07	2.24218e+08	3.85745e+08	4.47105e+07	2.84021e+08	5.55751e+07	6.23189e+07	3.91102e+07	2.6421e+08	2.00632e+08	3.47432e+08	5.24155e+07	3.5059e+07	4.0693e+07	3.18941e+07	4.55198e+07	2.18198e+07	1.82071e+08	3.539e+08	3.85683e+07	3.2187e+08	3.90032e+06	2.14699e+07	3.63622e+07	1.3526e+06
G1-5A_GL0032261;6-1_GL0048675;8-8_GL0099081;8-3_GL0089406;5-8_GL0157865;2_GL0067928	G1-5A_GL0032261	1.74031e+08	1.1873e+08	3.01699e+07	0.000936672	-3.93537	0.00240621	-5.76835	0.712003	-1.46577	COG0103	J	Ribosomal protein S9	2.47172e+08	1.3151e+08	2.08622e+08	2.02628e+08	2.0192e+08	3.79603e+07	3.43384e+08	1.90471e+07	6.66408e+07	1.3014e+08	1.3476e+08	1.29039e+08	1.42341e+08	7.92593e+06	6.59629e+06	5.0973e+07	1.37091e+08	1.0315e+08	1.89378e+08	2.35277e+08	3.62051e+07	1.32501e+07	4.10469e+06	8.32895e+06	1.1222e+08	2.4006e+07	9.21319e+07	7.09218e+07	3.16308e+07	1.61091e+07	1.6664e+07	2.791e+07
S-Fe1_GL0178724	S-Fe1_GL0178724	3.75715e+06	2.69846e+08	6.86227e+07	0.0072815	-3.93231	0.174388	18.2646	1.59686e-05	71.822	COG4822	H	Cobalamin biosynthesis protein CbiK, Co2+ chelatase	2.10741e+06	9.05628e+06	1.38829e+06	3.8952e+06	3.3136e+06	4.138e+06	1.92039e+06	4.23799e+06	5.0458e+07	6.2296e+08	3.01891e+08	1.84149e+08	5.52294e+07	2.33781e+08	1.96449e+06	4.74909e+08	1.20929e+08	7.7922e+08	3.32928e+08	6.11364e+06	1.35881e+07	2.15849e+06	2.61078e+06	5.13109e+06	2.86741e+08	2.60148e+08	5.94895e+07	2.3312e+08	2.24109e+07	987416	4.69224e+06	6.00925e+06
10_GL0074844	10_GL0074844	1.22764e+07	3.47576e+08	8.85151e+07	0.0136245	-3.92674	0.561508	7.2102	0.000265036	28.3126	COG4771	P	Outer membrane receptor for ferrienterochelin and colicins	1.8053e+07	1.04409e+07	8.92011e+06	3.61119e+07	4.56752e+06	6.44585e+06	6.0717e+06	7.59994e+06	8.85584e+08	1.07179e+08	5.19481e+07	1.42659e+08	7.79058e+07	6.16723e+07	2.00821e+06	7.28937e+08	1.00051e+09	3.93387e+07	3.04607e+08	8.9452e+07	1.0274e+08	6.66362e+06	2.86411e+06	7.60536e+06	9.49008e+08	3.08752e+07	4.70804e+08	9.89487e+07	4.68889e+06	7.65473e+06	2.14561e+06	5.72954e+07
Group2-7A_GL0107287	Group2-7A_GL0107287	1.59226e+07	1.01047e+08	2.59301e+07	0.0448154	-3.89688	0.650216	1.62851	0.011224	6.34613				7.23686e+06	1.7299e+07	1.43979e+07	1.24609e+07	2.7567e+07	1.0962e+07	1.25539e+07	2.49029e+07	6.76363e+07	1.89278e+08	7.89842e+07	3.07058e+07	9.02443e+06	2.39972e+07	7.28518e+06	4.38389e+07	3.6942e+07	2.73458e+08	2.62821e+07	1.37091e+07	1.09119e+07	7.96398e+06	5.39113e+07	0	1.20351e+07	2.82573e+08	6.9637e+07	1.3132e+08	6.06345e+07	6.33097e+06	5.03582e+07	1.09749e+07
1A-dyr3-06_GL0003594	1A-dyr3-06_GL0003594	2.14152e+07	6.34447e+07	1.6313e+07	0.00118347	-3.88921	0.268487	-1.31277	0.00152502	2.96261				1.53451e+07	1.8151e+07	2.80169e+07	2.2826e+07	1.02009e+07	2.45952e+07	1.08071e+07	4.1379e+07	8.66184e+07	7.80405e+07	5.90595e+07	4.02726e+07	3.72846e+06	1.1164e+07	5.4805e+06	1.89972e+07	6.11646e+07	8.57966e+07	8.73736e+07	2.09199e+07	1.4789e+07	4.21862e+06	3.80277e+07	0	3.6368e+07	1.22611e+08	3.96652e+07	4.3446e+07	2.94571e+07	2.60651e+06	2.75321e+07	2.34417e+07
Group2-1A_GL0009822;54_GL0111952;52_GL0075037;MC-6-1_GL0013098;G1-1A_GL0002593	Group2-1A_GL0009822	3.35964e+07	1.03566e+08	2.66328e+07	0.0399126	-3.88866	0.48325	-1.26147	0.123544	3.08265	COG4946	S	Uncharacterized N-terminal domain of tricorn protease	7.68847e+06	1.57601e+07	2.16591e+07	2.01558e+07	8.35141e+07	2.68918e+07	2.05599e+07	7.25421e+07	7.52627e+07	8.90082e+07	9.53938e+07	2.93812e+07	1.17869e+07	5.51976e+07	3.20967e+07	3.03851e+07	1.00519e+07	3.84946e+08	1.53402e+08	3.72743e+07	1.2161e+07	1.50932e+07	1.34221e+07	3.04348e+06	2.06781e+07	1.68291e+08	1.5691e+08	2.21942e+07	7.17117e+07	2.36761e+06	6.19056e+07	1.04229e+07
1-1_GL0005013;3-4_GL0054562;1-1_GL0028376;52_GL0119288;MC-0-3_GL0000343;S-Fe6_GL0207410;S-Fe9_GL0202924;MH-6-5_GL0051957;8-3_GL0051172	1-1_GL0005013	1.26155e+08	3.27163e+07	8.43451e+06	0.029845	-3.87886	0.00484281	-14.957	0.124402	-3.85605	COG0057	G	Glyceraldehyde-3-phosphate dehydrogenase/erythrose-4-phosphate dehydrogenase	2.74758e+08	3.47616e+07	3.57503e+08	6.96194e+07	4.07652e+06	3.06323e+07	1.3965e+08	9.82426e+07	2.20831e+07	1.83692e+07	1.214e+07	1.25959e+07	9.76023e+06	5.43939e+06	6.55194e+06	9.45105e+06	8.30176e+07	1.32541e+07	5.88532e+07	1.0141e+07	81329.9	1.8197e+07	8.8828e+06	1.59772e+07	2.65222e+07	2.97982e+07	9.46586e+07	1.11619e+07	725220	1.85699e+07	4.50765e+06	3.07044e+06
7-7_GL0114229;1-2_GL0029216	7-7_GL0114229	1.0545e+08	1.76444e+07	4.56038e+06	0.0413665	-3.86907	5.94102e-06	-23.1231	0.000806035	-5.9764	COG0057	G	Glyceraldehyde-3-phosphate dehydrogenase/erythrose-4-phosphate dehydrogenase	9.67052e+07	1.5917e+08	2.98277e+07	1.16049e+08	9.7753e+07	1.08121e+08	1.98372e+08	3.76036e+07	5.06711e+06	1.76868e+07	2.08439e+06	5.55201e+06	4.05742e+06	2.89581e+06	0	1.1144e+07	7.42335e+07	7.52315e+06	7.66832e+06	1.83189e+07	1.8853e+06	1.94379e+06	0	1.04381e+07	2.0042e+07	3.70971e+07	4.16764e+06	1.22919e+07	941781	9.12599e+06	2.16342e+06	1.00821e+06
20_GL0057763	20_GL0057763	5.33624e+07	7.22308e+07	1.87461e+07	0.0188221	-3.85312	0.124753	-2.84659	0.47782	1.35359	COG0330	O	Regulator of protease activity HflC, stomatin/prohibitin superfamily	5.50985e+07	2.00979e+08	9.93436e+06	1.26809e+07	2.95189e+07	4.2778e+07	1.33079e+07	6.26023e+07	6.24482e+07	1.3074e+07	7.4266e+07	5.30774e+07	2.62597e+07	1.3688e+07	1.0275e+07	3.78556e+07	8.98794e+07	5.03605e+07	6.97638e+07	4.37673e+07	6.38925e+06	0	2.49758e+06	2.90329e+07	2.8178e+08	8.38205e+06	7.99834e+07	3.9988e+07	1.90301e+07	3.41547e+07	7.97132e+06	1.90529e+07
1A-dyr2-07_GL0016498	1A-dyr2-07_GL0016498	3.06763e+07	2.45832e+08	6.39575e+07	0.00575619	-3.84367	0.298783	2.08492	0.000246727	8.01374	COG0480	J	Translation elongation factor EF-G, a GTPase	5.33556e+07	1.53282e+07	1.5002e+07	5.31215e+07	7.78287e+06	4.18292e+07	4.3458e+06	5.46449e+07	1.2911e+08	2.84728e+08	3.37621e+08	6.01603e+08	1.04441e+07	1.96861e+08	9.03525e+07	1.16161e+08	8.77425e+07	1.6659e+08	1.44651e+08	1.76462e+08	3.27627e+07	5.72994e+06	0	0	5.45004e+07	3.54691e+08	4.02189e+08	2.10092e+08	2.7614e+07	6.33242e+07	4.27396e+07	5.35858e+07
5-8_GL0090554	5-8_GL0090554	3.33411e+07	4.58308e+07	1.19269e+07	0.0235627	-3.84263	0.0567648	-2.79545	0.63604	1.3746	COG1609	K	DNA-binding transcriptional regulator, LacI/PurR family	5.39076e+07	8.76052e+07	1.79539e+07	4.30973e+07	1.0169e+07	3.76227e+07	7.05716e+06	9.31601e+06	9.24592e+07	6.46562e+07	8.79205e+07	3.26783e+07	9.69795e+06	3.32269e+07	9.68657e+06	5.03246e+06	6.46517e+06	5.21171e+06	3.73577e+07	6.64814e+07	1.24799e+07	4.3455e+06	2.47868e+07	0	8.6278e+07	3.89852e+07	1.37581e+07	1.77178e+07	3.76149e+06	8.37703e+06	9.61369e+06	1.0188e+07
2-2_GL0129672	2-2_GL0129672	1.7624e+08	1.81012e+08	4.73145e+07	0.00312971	-3.82573	0.0344644	-3.72487	0.73189	1.02708	COG0057	G	Glyceraldehyde-3-phosphate dehydrogenase/erythrose-4-phosphate dehydrogenase	1.99678e+08	9.69059e+07	2.10431e+08	5.45708e+08	9.39291e+06	1.28579e+08	8.76375e+07	1.31589e+08	1.77722e+08	1.67359e+08	3.6394e+08	1.2452e+08	1.24031e+08	3.01079e+07	2.0267e+07	2.0531e+07	7.38584e+07	8.8113e+07	9.78588e+07	3.9374e+08	3.57701e+07	1.3822e+07	9.35815e+06	6.30231e+07	1.2238e+08	4.23117e+07	1.02169e+08	4.18177e+08	2.73779e+07	1.1375e+08	1.26401e+07	9.70957e+07
52_GL0120191;G1-3A_GL0024345	52_GL0120191	2.07106e+08	5.85897e+08	1.53949e+08	0.0040947	-3.80579	0.26432	-1.34529	0.0195949	2.82898	COG0612	R	Predicted Zn-dependent peptidase	5.88966e+07	1.75679e+08	1.85648e+08	1.63629e+08	4.69505e+08	9.40286e+07	1.71068e+08	3.38392e+08	3.89287e+08	7.63678e+08	6.13635e+08	3.34249e+08	2.09662e+07	3.22887e+07	6.3891e+07	1.33039e+08	1.77141e+08	1.2428e+09	7.00713e+08	1.79469e+08	1.12199e+08	6.15049e+07	4.00894e+08	1.52468e+07	1.75671e+08	1.03631e+09	8.6892e+08	5.48896e+08	3.42082e+08	6.1813e+07	4.12202e+08	1.91258e+08
10_GL0021073;MH-6-2_GL0096853;S-Fe10_GL0006240;Group2-5A_GL0006285;MC-0-1_GL0115115	10_GL0021073	6.53347e+07	5.09872e+07	1.34e+07	0.0113046	-3.80502	0.120019	-4.87573	0.604411	-1.28139	COG0021	G	Transketolase	6.97959e+06	1.6656e+07	5.51176e+07	6.97252e+06	3.61926e+08	2.90777e+07	9.72255e+06	3.62251e+07	1.9088e+07	0	0	2.6759e+07	4.6565e+06	2.88297e+06	1.0586e+07	4.76585e+07	1.56369e+08	7.26842e+07	3.41507e+07	4.71064e+07	1.00631e+07	1.45121e+07	1.98628e+07	4.07211e+06	1.9177e+07	8.15061e+06	4.42782e+07	8.21089e+07	1.8014e+07	7.52558e+06	9.71404e+06	1.1252e+07
Group2-7A_GL0019388	Group2-7A_GL0019388	6.01805e+07	2.02016e+08	5.3488e+07	0.0110533	-3.77685	0.321411	-1.12512	0.018305	3.35684	COG3525	G	N-acetyl-beta-hexosaminidase	3.30484e+07	4.83426e+07	5.28384e+07	6.55949e+07	6.54938e+07	7.59434e+07	3.1232e+07	1.08951e+08	1.83899e+08	3.00739e+08	1.20099e+08	9.56908e+07	1.4088e+07	4.83927e+07	2.12368e+07	7.17778e+07	5.20331e+07	4.79005e+08	2.35147e+08	4.59156e+07	3.9158e+07	3.02266e+07	1.50921e+08	2.47719e+06	6.28695e+07	4.54779e+08	2.24068e+08	1.6995e+08	1.37531e+08	5.36846e+06	9.4393e+07	2.62851e+07
7-5_GL0132438	7-5_GL0132438	3.05749e+07	5.77406e+07	1.53228e+07	0.00349779	-3.76828	0.0135208	-1.99538	0.226188	1.8885	COG0626	E	Cystathionine beta-lyase/cystathionine gamma-synthase	3.33811e+07	1.5979e+07	2.00789e+07	3.88132e+07	3.42208e+07	3.15791e+07	3.6919e+07	3.36279e+07	1.8635e+07	5.90895e+07	1.34909e+07	1.62978e+07	2.26339e+07	5.80403e+06	4.23204e+06	6.12703e+06	4.40697e+07	1.36971e+08	7.80171e+07	5.65562e+07	2.06272e+07	1.8988e+07	3.91958e+07	9.30165e+06	8.89222e+07	7.06757e+07	7.67538e+07	3.3408e+07	1.2868e+07	0	1.26981e+07	1.6075e+07
Group2-1A_GL0020558	Group2-1A_GL0020558	8.31002e+06	2.57511e+07	6.84897e+06	0.0154926	-3.75985	0.285627	-1.21332	0.0806215	3.0988	COG0517	T	CBS domain	4.16985e+06	1.70569e+06	1.22239e+07	8.44228e+06	3.08951e+07	2.751e+06	3.07539e+06	3.21692e+06	2.70371e+07	3.03879e+07	1.2418e+07	2.47982e+07	199991	4.65008e+06	252912	3.74438e+06	1.42791e+06	2.88317e+06	2.38858e+07	1.00219e+07	559564	1.47649e+06	2.30839e+06	4.1079e+06	2.24399e+07	6.62995e+07	6.55224e+07	2.18912e+07	3.02538e+07	1.92562e+06	3.13199e+07	1.38861e+06
6-3_GL0077178;5-5_GL0014515;MC-6-2_GL0066153;8-5_GL0033311	6-3_GL0077178	1.2086e+08	7.2969e+07	1.94941e+07	5.17131e-05	-3.74312	0.00284519	-6.19979	0.707789	-1.65632	COG0081	J	Ribosomal protein L1	1.8448e+08	8.50335e+07	4.81238e+07	1.7885e+08	6.84432e+06	1.97329e+08	2.0879e+08	5.74262e+07	1.39701e+08	1.00661e+08	8.62224e+07	4.47157e+07	2.8086e+07	3.69029e+07	1.7223e+07	1.35759e+07	4.40372e+07	8.20427e+07	4.44979e+07	8.66702e+07	2.66312e+07	2.13929e+07	1.486e+07	1.2967e+07	8.00276e+07	7.54918e+07	6.00385e+07	3.15217e+07	7.89442e+06	3.45112e+07	9.7212e+06	1.01639e+07
7-5_GL0141731	7-5_GL0141731	3.81743e+07	1.10546e+08	2.96539e+07	0.00229598	-3.72789	0.507342	-1.28733	0.00487995	2.89583	COG0480	J	Translation elongation factor EF-G, a GTPase	2.26308e+07	4.81238e+07	7.75336e+07	3.41452e+07	1.42531e+07	7.65843e+06	6.61363e+07	3.49132e+07	4.51835e+07	2.12168e+08	1.0113e+08	1.5884e+08	2.0172e+07	8.03748e+07	2.98202e+07	1.98541e+06	3.23043e+07	1.2398e+08	9.34329e+07	1.25531e+08	0	2.216e+07	9.7174e+06	9.30379e+06	8.46077e+07	1.36899e+08	8.87503e+07	1.23729e+08	5.91126e+07	2.55252e+07	4.00203e+07	2.80008e+07
MH-6-2_GL0019118	MH-6-2_GL0019118	2.93047e+07	6.20678e+07	1.6651e+07	0.0255537	-3.72758	0.267745	-1.75994	0.475319	2.11802				1.99352e+07	3.31146e+07	4.14028e+07	2.33878e+07	1.13279e+08	0	0	3.3178e+06	1.03791e+07	1.12621e+07	4.15327e+07	7.37887e+07	1.3038e+07	7.59836e+06	5.06967e+06	1.24451e+07	4.66069e+07	1.3125e+07	2.1168e+08	8.73635e+07	1.1712e+07	1.18051e+07	1.5857e+07	0	9.67743e+07	1.88178e+07	6.34834e+07	7.00003e+07	4.2714e+07	1.25751e+07	9.32889e+06	4.10176e+07
1A-dyr2-07_GL0038252	1A-dyr2-07_GL0038252	1.56722e+07	6.28184e+07	1.68609e+07	0.0448017	-3.72569	0.482716	1.07585	0.0534792	4.00828	COG2193	P	Bacterioferritin (cytochrome b1)	5.12554e+06	9.14934e+06	1.41059e+07	9.93963e+06	1.51778e+07	1.35111e+07	1.69918e+07	4.13761e+07	4.33511e+07	8.8369e+07	4.72825e+07	1.2716e+07	3.57174e+06	659584	346729	1.48102e+07	1.32419e+07	2.42438e+08	7.73606e+07	2.59108e+07	2.36739e+07	1.1236e+07	4.469e+07	3.24243e+06	6.78641e+06	1.14871e+08	6.29956e+07	1.84991e+07	3.3714e+07	3.37334e+06	4.74581e+07	1.5555e+07
Group2-7A_GL0093627	Group2-7A_GL0093627	4.53934e+07	1.51087e+08	4.11997e+07	0.00995083	-3.66718	0.572786	-1.10179	0.0101866	3.32838	COG2869	C	Na+-transporting NADH:ubiquinone oxidoreductase, subunit NqrC	3.98584e+07	2.3926e+07	3.87882e+07	5.13086e+07	1.18239e+08	2.96258e+07	7.51588e+06	5.38853e+07	8.3543e+07	2.7313e+08	1.70079e+08	1.05699e+08	3.28852e+07	2.44281e+07	1.6744e+06	9.27791e+07	3.95558e+07	1.80368e+08	2.20678e+08	5.04964e+07	2.1687e+07	3.21351e+07	1.10301e+08	4.24659e+06	5.49655e+07	3.64032e+08	1.74109e+08	9.63829e+07	5.03744e+07	6.67175e+06	7.14233e+07	4.57899e+07
MH-6-1_GL0005620	MH-6-1_GL0005620	8.37887e+07	8.15979e+07	2.23856e+07	0.00267219	-3.64511	0.0246037	-3.74298	0.794975	-1.02685	COG0448	G	ADP-glucose pyrophosphorylase	9.84056e+07	1.26759e+08	7.99797e+07	7.43687e+07	1.07669e+07	2.24089e+08	3.81452e+07	1.77951e+07	4.19073e+07	4.08912e+07	8.32089e+07	7.95884e+07	1.10159e+07	7.44321e+06	1.32489e+07	0	7.30348e+07	8.31228e+07	8.74299e+07	2.07812e+08	2.22398e+07	0	7.40747e+07	1.67741e+07	1.6062e+08	4.6931e+07	1.5029e+07	5.95991e+07	1.24331e+07	1.29721e+07	3.18119e+07	2.18419e+07
Group2-1A_GL0010878	Group2-1A_GL0010878	3.88928e+07	9.74922e+07	2.68272e+07	0.0379952	-3.63408	0.465799	-1.44975	0.103636	2.50669	COG3087	D	Cell division protein FtsN	1.23101e+07	5.56058e+07	6.84715e+07	2.37197e+07	4.01911e+06	4.8177e+07	1.38941e+07	8.49454e+07	1.7262e+08	1.5759e+08	9.3173e+07	8.33163e+07	3.48947e+06	266489	1.78978e+07	7.89133e+07	1.2839e+07	1.46369e+08	3.39156e+07	2.72477e+07	1.63392e+07	1.93348e+07	3.34049e+07	9.07131e+06	2.16551e+07	2.20582e+08	1.17671e+08	8.29278e+07	4.19836e+07	9.62654e+06	5.49288e+07	3.66708e+07
8-6_GL0099766	8-6_GL0099766	8.867e+07	2.55193e+07	7.0385e+06	0.0251105	-3.62567	0.000179412	-12.5979	0.0207548	-3.47463	COG0050	J	Translation elongation factor EF-Tu, a GTPase	2.53192e+07	3.4756e+08	8.76617e+07	2.71813e+07	0	8.0299e+07	0	1.41338e+08	8.37684e+07	8.58658e+06	1.58048e+07	5.46827e+06	9.54729e+06	4.32275e+06	6.28999e+06	1.06819e+07	4.8881e+07	1.02579e+07	1.20099e+07	6.24727e+07	1.69188e+07	1.04081e+07	3.40824e+06	1.7675e+06	6.83487e+06	1.2442e+07	1.36301e+07	2.60747e+07	4.0293e+06	886462	1.14251e+07	4.7765e+06
MH-6-5_GL0081923	MH-6-5_GL0081923	1.62428e+08	1.50756e+08	4.164e+07	0.0104424	-3.62045	0.0012981	-3.90078	0.496101	-1.07743	COG2866	M	Murein tripeptide amidase MpaA	3.95449e+08	1.48091e+08	1.69399e+08	1.69071e+08	0	1.38979e+08	6.20169e+07	2.16421e+08	3.50792e+08	9.82992e+07	3.00213e+07	5.40866e+07	3.49438e+07	8.26437e+07	4.39542e+07	0	2.96763e+08	1.01191e+08	2.15531e+08	8.16714e+07	3.98979e+07	5.76196e+07	5.95347e+07	1.3354e+07	2.30351e+08	0	1.32559e+08	6.70456e+07	2.16421e+07	6.53116e+07	3.27507e+07	6.38749e+06
6-2_GL0026212	6-2_GL0026212	2.86478e+08	6.74894e+08	1.86636e+08	0.00200581	-3.6161	0.269504	-1.53496	0.0363708	2.35583	COG0166	G	Glucose-6-phosphate isomerase	4.509e+08	3.65763e+08	3.64259e+08	2.40348e+08	4.79965e+07	3.87829e+08	2.93022e+08	1.4171e+08	1.05531e+09	2.97427e+08	1.52918e+09	4.19778e+08	8.51962e+07	2.18012e+08	1.4871e+08	8.04063e+07	3.22954e+08	3.74809e+08	9.64029e+08	6.18586e+08	4.88e+07	3.26798e+08	1.60679e+08	4.3407e+08	7.95408e+08	2.01071e+08	8.56367e+08	6.63804e+08	3.01613e+07	2.62948e+08	1.91501e+08	2.52348e+08
MC-6-4_GL0043014	MC-6-4_GL0043014	5.89088e+08	4.29403e+08	1.19119e+08	0.000396052	-3.60483	0.000350277	-4.94537	0.558904	-1.37188	COG0148	G	Enolase	5.51455e+08	7.40525e+08	8.02639e+08	4.68759e+08	9.71941e+07	1.0854e+09	7.02118e+08	2.64612e+08	1.53978e+08	4.14219e+08	3.99439e+08	4.10053e+08	7.21938e+07	7.61185e+07	1.1447e+08	1.66759e+08	3.11308e+08	4.09817e+08	2.38111e+08	8.81942e+08	1.42089e+08	1.00631e+08	3.75863e+08	8.36412e+07	5.153e+08	6.69823e+08	1.30491e+08	6.18358e+08	7.9378e+07	5.74381e+07	1.11751e+08	4.90964e+07
MC-6-2_GL0039488	MC-6-2_GL0039488	5.34846e+07	2.17954e+07	6.08592e+06	0.0395091	-3.58128	0.0328368	-8.78825	0.567087	-2.45394	COG2972	T	Sensor histidine kinase YesM	7.09774e+07	7.18836e+07	2.41691e+06	2.64229e+07	6.38955e+06	1.36811e+08	1.1003e+08	2.94571e+06	9.54179e+06	2.61493e+07	4.86564e+07	8.46681e+06	3.09549e+06	4.66627e+06	9.27043e+06	1.4222e+06	1.67159e+07	1.11841e+07	7.99043e+07	1.2999e+07	0	0	2.03119e+06	3.79997e+06	2.74341e+06	4.27199e+06	1.31371e+07	2.77747e+07	894891	7.52073e+06	8.26913e+06	1.98889e+07
54_GL0134606	54_GL0134606	1.98509e+07	2.01166e+09	5.63779e+08	0.00804169	-3.56817	0.000964469	28.4007	5.96404e-08	101.339	COG3637	M	Opacity protein and related surface antigens	8.89201e+06	6.93378e+07	4.41794e+06	5.92625e+06	4.20911e+06	6.77642e+06	3.94539e+06	5.53019e+07	1.94621e+09	2.70701e+09	1.64339e+09	1.94729e+09	1.93678e+07	6.21699e+07	2.68968e+08	5.4335e+08	7.10477e+08	4.53472e+09	2.39552e+09	6.59872e+08	5.1e+08	3.32101e+07	1.40589e+09	6.66423e+07	5.29944e+08	3.14623e+09	1.4218e+09	2.49741e+09	1.43519e+09	5.12625e+07	1.5661e+09	8.03193e+08
G1-5A_GL0072912;MC-6-2_GL0079691	G1-5A_GL0072912	1.09503e+09	3.70277e+08	1.04329e+08	0.0334066	-3.54912	0.000117362	-10.4959	0.0121892	-2.95732	COG0205	G	6-phosphofructokinase	1.1103e+09	1.0677e+09	6.46621e+08	7.66143e+08	5.18155e+08	1.88651e+09	1.9988e+09	7.65967e+08	2.80737e+08	5.36525e+08	1.26369e+08	4.70706e+08	2.17982e+07	1.33429e+08	1.83278e+08	3.50639e+08	5.69679e+08	9.7127e+07	1.71112e+08	2.84368e+08	2.24269e+07	1.44381e+08	1.8156e+07	5.36747e+06	1.35251e+09	2.38353e+08	2.42778e+07	2.91561e+08	4.36908e+07	2.13609e+08	2.25918e+07	9.25827e+07
52_GL0066864	52_GL0066864	4.40631e+07	7.28146e+07	2.05743e+07	0.00207606	-3.53911	0.117084	-2.14166	0.54568	1.65251	COG0185	J	Ribosomal protein S19	4.75751e+06	2.32429e+07	8.42675e+07	9.56599e+07	0	9.63319e+07	0	4.82447e+07	5.15264e+07	1.78e+08	3.65082e+07	1.6573e+08	3.46929e+07	2.91877e+07	1.77509e+07	3.95594e+07	4.36425e+07	5.6443e+07	1.56549e+07	8.8178e+07	7.10035e+06	2.87442e+07	1.0937e+07	2.11719e+07	4.24336e+07	6.30943e+07	3.50881e+07	9.74765e+07	1.3788e+07	1.335e+07	1.88882e+07	1.17209e+07
Group2-2A_GL0119252	Group2-2A_GL0119252	5.3038e+07	1.4832e+08	4.25183e+07	0.00543938	-3.48838	0.298852	-1.24742	0.00921778	2.79648	COG2017	G	Galactose mutarotase or related enzyme	2.53221e+07	5.50149e+07	3.96305e+07	7.44166e+07	4.27947e+07	6.68667e+07	1.9649e+07	1.0061e+08	1.36179e+08	2.42248e+08	1.43011e+08	8.43471e+07	0	7.11557e+06	4.25167e+06	2.41958e+07	4.79358e+07	2.70502e+08	1.74088e+08	5.12649e+07	3.28201e+07	1.99462e+07	7.92538e+07	0	6.34892e+07	2.69433e+08	1.39191e+08	1.5815e+08	8.41957e+07	1.14681e+07	1.24071e+08	3.78652e+07
20_GL0046565	20_GL0046565	3.05518e+08	1.71609e+08	4.92223e+07	0.0090857	-3.48641	0.00167161	-6.2069	0.42736	-1.78031				3.91183e+08	2.60567e+08	1.0928e+09	2.1927e+08	2.71163e+07	1.10329e+08	2.24538e+08	1.1834e+08	1.6048e+08	2.80647e+08	4.2714e+08	6.47993e+07	1.45979e+07	9.50014e+06	3.89323e+08	1.52989e+07	3.63647e+08	3.61818e+08	1.09559e+08	8.04841e+06	1.66928e+07	0	3.92004e+06	7.35665e+06	4.2336e+07	9.61745e+07	9.17783e+07	5.28835e+07	0	3.88938e+06	1.44571e+07	1.7187e+07
5-3_GL0032009;4-7_GL0113352;2A-dyr14-07_GL0034700;11_GL0025984;10_GL0060834;4-3_GL0008865;2-1_GL0024073	5-3_GL0032009	1.97647e+08	1.63094e+08	4.67817e+07	0.00221068	-3.48629	0.00372632	-4.22489	0.860341	-1.21186	COG0222	J	Ribosomal protein L7/L12	6.08695e+07	1.5307e+08	2.02302e+08	1.55718e+08	6.32528e+08	6.3403e+07	2.12579e+08	1.00709e+08	9.84963e+07	2.2867e+08	1.0636e+08	5.43038e+07	2.357e+07	2.0431e+07	3.65999e+07	1.323e+07	1.34199e+08	7.53512e+07	2.0065e+08	2.39922e+08	1.4716e+07	3.5412e+07	1.2881e+07	1.95178e+08	1.4043e+08	4.5753e+08	1.47201e+08	7.40185e+07	5.71176e+06	7.30331e+07	2.12271e+07	1.09391e+08
54_GL0142817;20_GL0051167;MC-0-1_GL0092600;S-Fe8_GL0139695;46_GL0042006;S-Fe20_GL0008266;S-Fe8_GL0279953;MH-6-3_GL0061338;3-5_GL0047352;5-7_GL0076976;S-Fe16_GL0058638;MH-6-3_GL0110246;MC-0-1_GL0008438	54_GL0142817	1.23033e+08	8.46508e+07	2.43835e+07	0.00956169	-3.47165	0.00167207	-5.04574	0.405374	-1.45341	COG0280	C	Phosphotransacetylase	1.4883e+08	4.84853e+07	7.67132e+07	1.42151e+08	3.13841e+07	1.46639e+08	3.19051e+08	7.10068e+07	1.1433e+08	4.54527e+07	1.51482e+08	4.98001e+07	0	2.58619e+07	2.63712e+07	2.62549e+07	5.00783e+07	2.3024e+07	9.17107e+07	2.54671e+08	1.5276e+07	2.47708e+07	5.81621e+06	3.69377e+06	2.78548e+07	3.50744e+07	5.45821e+07	1.1775e+08	2.97187e+07	6.39588e+07	2.97769e+07	1.6719e+07
Group2-1A_GL0111615	Group2-1A_GL0111615	2.1333e+07	1.26699e+08	3.65173e+07	0.0499458	-3.46955	0.986762	1.71178	0.0297654	5.9391	COG1538	M	Outer membrane protein TolC	1.1036e+07	1.6065e+07	1.8073e+07	1.3319e+07	1.2613e+07	2.57982e+07	0	7.37598e+07	2.16202e+08	1.6592e+08	1.87819e+08	6.94624e+07	1.2589e+07	1.81798e+06	6.68606e+06	4.25099e+07	2.21779e+07	2.35072e+08	1.63362e+08	1.00351e+07	3.20531e+07	3.80557e+06	8.30922e+07	1.11859e+07	1.59772e+07	2.78272e+08	1.09001e+08	4.70847e+07	1.04489e+08	9.1717e+06	9.55169e+07	3.52907e+07
Group2-1A_GL0085110;5-6_GL0047303	Group2-1A_GL0085110	3.42654e+08	4.13296e+08	1.19206e+08	0.000523899	-3.46707	0.00258009	-2.87447	0.556937	1.20616	COG0094	J	Ribosomal protein L5	2.22582e+08	4.58997e+08	4.45872e+08	3.51407e+08	1.3074e+08	4.27464e+08	4.13761e+08	2.90409e+08	3.44207e+08	5.57995e+08	7.15517e+08	2.9544e+08	3.28958e+07	1.12699e+08	5.35464e+07	1.17471e+08	2.35131e+08	3.14608e+08	3.77199e+08	6.18714e+08	2.89548e+07	1.2064e+08	9.10186e+07	5.40568e+07	3.99025e+08	1.51381e+08	6.05634e+08	3.44707e+08	4.12354e+07	1.79568e+08	4.58416e+08	1.39972e+08
Group2-1A_GL0014605	Group2-1A_GL0014605	7.59523e+07	5.11038e+09	1.47811e+09	0.00445359	-3.45738	2.2276e-05	19.461	1.02457e-07	67.2841	COG4771	P	Outer membrane receptor for ferrienterochelin and colicins	3.07971e+07	6.20455e+07	6.78297e+07	1.4386e+07	2.45002e+08	1.67548e+07	3.38821e+07	1.36921e+08	5.66774e+09	7.32673e+09	4.3479e+09	4.94072e+09	1.06989e+09	3.75379e+08	6.27596e+08	1.60872e+09	1.32941e+09	1.2697e+10	4.78906e+09	2.46258e+09	2.16312e+09	3.35521e+08	2.44118e+09	4.86665e+08	1.43248e+09	8.30118e+09	3.19132e+09	4.83849e+09	3.33703e+09	2.91938e+08	3.42578e+09	1.57449e+09
Group2-1A_GL0059217	Group2-1A_GL0059217	2.24697e+07	3.26873e+07	9.45749e+06	0.00323633	-3.45623	0.0186154	-2.37586	0.628315	1.45473	COG5492	R	Uncharacterized conserved protein YjdB, contains Ig-like domain	0	3.23683e+07	5.88004e+06	1.03911e+07	4.67175e+07	2.70489e+07	2.0893e+07	3.64586e+07	3.15631e+07	5.57648e+07	3.84592e+07	2.44202e+07	1.2269e+07	1.04081e+07	0	1.0575e+07	1.1588e+07	7.68352e+07	2.51588e+07	1.60901e+07	8.7277e+06	4.23107e+06	1.27119e+07	0	7.55597e+06	4.66702e+07	4.19807e+07	1.61611e+07	7.51017e+06	1.4573e+07	8.16808e+06	5.40082e+06
37_GL0042111;MH-6-3_GL0107413	37_GL0042111	1.14981e+07	2.20471e+07	6.40929e+06	0.00968693	-3.43987	0.0373756	-1.79398	0.393216	1.91745	COG0049	J	Ribosomal protein S7	1.2666e+07	1.6367e+07	1.15311e+07	1.73788e+07	0	2.08622e+07	6.63514e+06	6.5447e+06	9.76697e+06	4.21464e+07	3.708e+07	1.99848e+07	0	1.42541e+07	6.46056e+06	5.59745e+06	0	3.52988e+07	4.59653e+06	1.87871e+07	6.95681e+06	2.94442e+06	1.0648e+07	1.04441e+06	1.00249e+07	3.18002e+07	7.05976e+06	2.59729e+07	5.31129e+06	4.11747e+06	9.83671e+06	3.33096e+06
10_GL0006587	10_GL0006587	6.51925e+06	1.13777e+09	3.30801e+08	0.0339589	-3.43943	0.00102485	50.7421	2.55167e-09	174.524	COG4206	H	Outer membrane cobalamin receptor protein	5.07154e+06	6.3151e+06	9.29822e+06	1.00631e+07	5.33003e+06	8.64868e+06	5.56596e+06	1.8614e+06	1.6144e+09	1.68368e+09	4.2458e+08	1.6766e+08	4.90976e+08	7.69254e+08	7.91735e+07	6.09733e+08	1.1292e+09	1.45851e+09	7.53095e+08	3.01919e+08	3.0888e+08	1.68512e+08	8.84179e+06	1.36871e+08	1.5799e+09	1.9052e+09	1.64449e+09	9.90581e+08	1.69899e+08	3.58773e+08	1.79279e+06	8.66902e+08
5-8_GL0015242	5-8_GL0015242	9.65601e+07	3.13723e+08	9.16479e+07	0.0417206	-3.42314	0.554729	-1.0536	0.0560062	3.24899	COG0334	E	Glutamate dehydrogenase/leucine dehydrogenase	2.65571e+07	1.9246e+08	6.45268e+07	1.0486e+08	1.59959e+08	1.1191e+08	7.49376e+07	3.72701e+07	7.83538e+07	2.5321e+08	1.78669e+09	1.3643e+08	2.4246e+07	3.08518e+08	1.4931e+08	5.71018e+07	2.10678e+08	2.55782e+08	1.81911e+08	2.7217e+08	5.96238e+07	2.07601e+07	2.06239e+08	4.80485e+07	8.8957e+07	2.47189e+08	1.60052e+08	9.32545e+07	2.39927e+06	9.7949e+07	6.90908e+07	5.64885e+07
Group2-1A_GL0014540	Group2-1A_GL0014540	7.19365e+07	1.98566e+08	5.83309e+07	0.00659579	-3.40412	0.582989	-1.23325	0.0308171	2.76029	COG3630	C	Na+-transporting methylmalonyl-CoA/oxaloacetate decarboxylase, gamma subunit	2.94618e+07	1.19561e+08	3.62761e+07	9.67542e+07	8.40098e+07	6.08934e+07	4.36687e+06	1.44168e+08	1.87159e+08	2.4813e+08	2.5015e+08	1.98431e+08	2.50923e+07	2.15219e+07	1.44491e+07	1.17891e+08	5.87476e+07	3.60238e+08	1.34679e+08	4.40109e+07	2.13978e+07	2.28491e+07	1.43681e+08	4.11946e+06	1.009e+08	4.06181e+08	1.76689e+08	2.1747e+08	1.38781e+08	7.63607e+06	8.57551e+07	9.67966e+07
47_GL0138919	47_GL0138919	3.03251e+09	4.65972e+08	1.37156e+08	0.0391175	-3.39738	0.0395606	-22.1099	0.51703	-6.50792	COG2333	R	Metal-dependent hydrolase, beta-lactamase superfamily II	4.01708e+09	2.2998e+08	1.95528e+09	8.28076e+09	1.95749e+07	5.8753e+09	5.68814e+06	3.87641e+09	9.51612e+07	2.0041e+08	2.46831e+07	1.43499e+08	6.53025e+08	1.31039e+07	9.02443e+06	5.35636e+07	7.36478e+08	1.03319e+09	3.66851e+08	1.89461e+08	4.48931e+08	1.3536e+08	2.1727e+06	1.97011e+07	7.83664e+08	1.0549e+09	8.38977e+08	1.24391e+08	1.33171e+08	6.93665e+07	1.99572e+07	8.84993e+07
MC-0-1_GL0073602	MC-0-1_GL0073602	3.84536e+07	6.09749e+07	1.80365e+07	0.0467294	-3.38064	0.0416332	-2.13199	0.845556	1.58567	COG0334	E	Glutamate dehydrogenase/leucine dehydrogenase	2.49459e+07	5.83754e+07	5.64495e+07	5.77484e+07	6.20397e+06	2.93657e+07	4.03683e+07	3.4172e+07	5.19386e+07	3.29018e+07	1.7536e+07	1.98889e+07	1.55761e+07	2.31531e+07	1.4871e+07	1.35049e+07	3.21877e+07	4.8022e+07	1.32801e+07	3.23922e+08	0	8.7275e+06	4.60384e+06	5.10717e+06	3.19551e+07	2.68182e+07	1.393e+07	1.19319e+08	8.53572e+06	7.98804e+07	1.31571e+07	1.1285e+07
S-Fe11_GL0037399;47_GL0089486;MC-0-3_GL0027429	S-Fe11_GL0037399	7.89611e+07	1.36488e+08	4.06426e+07	0.0480825	-3.35824	0.890994	-1.94281	0.123862	1.72855	COG4206	H	Outer membrane cobalamin receptor protein	3.08553e+07	1.09509e+07	4.44437e+07	9.74204e+06	4.41723e+08	8.3618e+06	3.7846e+07	4.77661e+07	2.03718e+08	3.19691e+08	1.19509e+08	2.01099e+08	2.32531e+07	8.94417e+07	1.26351e+07	8.82287e+07	9.89532e+07	2.20288e+07	1.16961e+07	5.28494e+07	2.94659e+07	3.98364e+06	3.04159e+07	1.3974e+07	2.41229e+08	3.52988e+07	1.23021e+08	2.08761e+08	5.04197e+07	3.62911e+07	9.41131e+07	1.54899e+07
13_GL0078397	13_GL0078397	8.02081e+08	2.90428e+08	8.6619e+07	0.00168884	-3.35294	3.05439e-05	-9.25988	0.0527355	-2.76172	COG0078	E	Ornithine carbamoyltransferase	1.0208e+09	1.06709e+09	1.3648e+09	9.60506e+08	1.5771e+08	1.309e+09	3.6307e+08	1.73672e+08	1.05039e+08	3.19007e+08	1.74868e+08	9.44061e+07	5.38592e+07	5.23817e+07	1.55629e+08	1.46191e+08	4.52689e+08	4.08047e+08	1.45161e+08	1.1102e+08	8.06121e+07	6.93649e+07	9.98298e+07	8.50609e+07	4.13504e+08	5.94675e+08	1.8166e+08	4.85065e+08	4.3474e+07	8.73193e+07	5.6577e+07	1.09129e+08
1A-dyr4-07_GL0019666	1A-dyr4-07_GL0019666	2.78966e+08	2.40516e+08	7.21287e+07	4.12746e-05	-3.33453	2.36404e-05	-3.86761	0.572785	-1.15987	COG0057	G	Glyceraldehyde-3-phosphate dehydrogenase/erythrose-4-phosphate dehydrogenase	1.70079e+08	3.22307e+08	4.5295e+08	2.87627e+08	1.8215e+08	2.47583e+08	4.07071e+08	1.61961e+08	1.89221e+08	3.61027e+08	1.43371e+08	1.07751e+08	1.0874e+08	7.22038e+07	5.21603e+07	9.93093e+07	2.35988e+08	3.91354e+08	2.688e+08	2.75321e+08	8.18239e+07	1.31929e+08	2.55217e+07	5.76713e+07	1.93562e+08	1.8426e+08	1.91642e+08	3.4389e+08	4.17542e+07	6.90224e+07	6.28536e+07	6.25547e+07
6-7_GL0020990	6-7_GL0020990	8.06993e+06	4.75281e+07	1.43873e+07	0.0258141	-3.30347	0.962438	1.78283	0.00657202	5.88953	COG0150	F	Phosphoribosylaminoimidazole (AIR) synthetase	9.03795e+06	7.63713e+06	0	1.3972e+07	6.02684e+06	7.04742e+06	1.3546e+07	7.29206e+06	1.0064e+07	6.98699e+06	7.60957e+07	7.22737e+07	4.47445e+07	1.10319e+07	6.2955e+06	0	1.55439e+07	3.13018e+07	9.55498e+07	5.98053e+07	7.33432e+06	4.22785e+07	0	9.20153e+06	1.75821e+07	4.88911e+07	4.87282e+07	8.75145e+07	1.128e+06	8.21486e+06	5.28457e+06	8.35969e+06
MH-6-2_GL0041983;1-7_GL0086249;14_GL0109686;1-1_GL0055575;1-1_GL0019808;MC-0-1_GL0025409;Group2-4A_GL0127631;1-2_GL0126791	MH-6-2_GL0041983	4.71022e+07	8.50217e+07	2.61198e+07	0.0037075	-3.25506	0.202755	-1.80331	0.18077	1.80505	COG0222	J	Ribosomal protein L7/L12	6.26023e+07	7.58857e+06	1.63392e+08	3.54503e+07	0	4.00996e+07	3.19786e+07	3.57067e+07	1.44241e+08	5.85329e+07	7.6968e+07	4.57794e+07	5.60338e+07	3.69454e+07	4.3388e+07	1.5028e+07	8.10625e+07	2.37728e+08	4.05845e+07	8.96376e+07	0	1.4669e+07	4.27199e+06	1.19061e+07	2.64618e+07	5.42375e+07	1.00099e+08	6.49277e+07	1.04841e+07	5.97365e+07	2.05442e+07	1.4311e+07
6-5_GL0026526	6-5_GL0026526	1.4743e+07	2.65268e+07	8.18121e+06	0.0250722	-3.2424	0.174903	-1.80206	0.310207	1.79927	COG1454	C	Alcohol dehydrogenase, class IV	5.98591e+06	1.72258e+07	3.63162e+06	1.0709e+07	5.10035e+07	1.45499e+07	1.06861e+07	4.1525e+06	1.3116e+07	5.06209e+07	4.81238e+06	1.15141e+07	5.56173e+06	3.97466e+07	4.74723e+06	4.87035e+06	3.63463e+07	1.333e+07	9.17297e+06	1.2999e+07	1.1126e+06	1.0393e+07	0	2.4016e+06	1.1712e+08	1.74691e+07	1.87461e+07	1.30749e+07	7.09807e+06	1.0849e+07	2.40049e+06	812662
MC-0-3_GL0030896;8_GL0144205	MC-0-3_GL0030896	3.13993e+07	5.65502e+07	1.7517e+07	0.00879512	-3.2283	0.0371012	-1.79251	0.30546	1.801	COG3842	E	ABC-type Fe3+/spermidine/putrescine transport systems, ATPase components	2.61348e+07	3.55541e+07	2.91897e+07	1.78139e+07	5.29737e+07	3.87731e+07	3.27002e+07	1.80551e+07	4.40382e+07	6.70147e+07	3.29261e+07	2.49218e+07	1.05339e+07	2.18852e+07	3.07044e+07	1.43632e+07	5.65028e+07	1.61938e+08	1.49029e+08	1.8988e+07	3.6018e+06	3.40824e+07	6.96322e+06	1.19989e+07	2.84073e+07	4.47703e+07	1.97288e+07	3.03368e+07	2.1389e+07	2.36189e+07	2.24952e+07	8.56801e+06
1A-dyr3-06_GL0002879;31_GL0068133	1A-dyr3-06_GL0002879	1.95978e+08	3.54577e+08	1.13104e+08	0.00680757	-3.13496	0.104172	-1.73272	0.093031	1.80927	COG1830	G	Fructose-bisphosphate aldolase class Ia, DhnA family	1.088e+08	1.53812e+08	1.1567e+08	1.78941e+08	3.68893e+08	1.24191e+08	7.34937e+07	4.44028e+08	4.97978e+08	2.40918e+08	2.83107e+08	2.3432e+08	1.03469e+07	2.44011e+07	1.91359e+07	9.3276e+06	1.65219e+08	7.93286e+08	5.5209e+08	4.41042e+08	1.36119e+08	7.37836e+07	2.07162e+08	3.36302e+07	1.19201e+08	4.97898e+08	1.5428e+08	2.75588e+08	2.2133e+08	4.50671e+07	3.89996e+08	1.86952e+08
1-1_GL0149866	1-1_GL0149866	1.07174e+08	1.2624e+08	4.02878e+07	0.0449228	-3.13345	0.0454464	-2.6602	0.910577	1.1779	COG0234	O	Co-chaperonin GroES (HSP10)	8.15417e+07	5.02088e+07	1.67861e+08	1.66188e+08	9.18142e+07	1.26209e+08	2.04052e+07	1.53162e+08	6.00206e+07	2.45957e+08	1.14609e+08	9.94604e+07	852531	7.11066e+07	8.39267e+06	1.37899e+07	1.0428e+08	9.50277e+07	0	7.39742e+07	1.77309e+07	1.90082e+07	7.23636e+07	2.89381e+06	1.06571e+07	9.54245e+07	1.637e+08	3.25529e+08	4.86542e+07	7.82294e+07	1.13729e+08	3.67037e+07
S-Fe9_GL0134457;S-Fe3_GL0162205;3-1_GL0049443;2-3_GL0048926	S-Fe9_GL0134457	9.64136e+06	1.44438e+07	4.6387e+06	0.0215676	-3.11375	0.0861608	-2.07846	0.504033	1.4981	COG0080	J	Ribosomal protein L11	1.31871e+07	5.6057e+06	6.24971e+06	2.00461e+07	3.46059e+06	7.70371e+06	2.99702e+06	1.78809e+07	4.49242e+07	2.51229e+07	7.48256e+06	2.2398e+06	1.77652e+06	5.56532e+06	1.1237e+07	6.34439e+06	1.31009e+07	2.03521e+07	5.71795e+06	7.83827e+06	4.14438e+06	4.72117e+06	4.92028e+06	3.32407e+06	2.00891e+07	6.25187e+06	7.90351e+06	1.23021e+07	3.96433e+06	754866	6.34805e+06	2.56401e+06
Group2-2A_GL0012846	Group2-2A_GL0012846	5.72952e+08	2.16825e+09	6.98315e+08	0.00569457	-3.10497	0.700298	1.2188	0.00319875	3.78435	COG2885	M	Outer membrane protein OmpA and related peptidoglycan-associated (lipo)proteins	3.16862e+08	5.73812e+08	6.62796e+08	5.82666e+08	1.08151e+09	3.41326e+08	2.08252e+08	8.16394e+08	1.68329e+09	2.80201e+09	1.96069e+09	1.72441e+09	6.46815e+08	2.64612e+08	3.89269e+08	1.34329e+09	6.69854e+08	4.8854e+09	1.47431e+09	6.85346e+08	5.76103e+08	3.68146e+08	1.07041e+09	2.91521e+08	6.92564e+08	4.58934e+09	2.43108e+09	2.42069e+09	1.2104e+09	2.35901e+08	1.0858e+09	8.97511e+08
2_GL0091935	2_GL0091935	4.52724e+06	4.84408e+07	1.56166e+07	0.0422018	-3.10188	0.323034	3.44947	0.000633541	10.6998	COG3850	T	Signal transduction histidine kinase, nitrate/nitrite-specific	1.84442e+06	1.34029e+07	6.61165e+06	3.0425e+06	6.95505e+06	1.58741e+06	2.07009e+06	703882	2.92361e+07	9.40373e+07	1.41469e+08	1.0027e+08	0	7.11492e+07	7.7992e+06	2.83002e+06	1.60299e+07	3.83919e+07	5.90704e+06	1.55071e+07	7.75443e+06	1.27169e+06	479281	8.01733e+06	1.5807e+07	5.3486e+07	1.37411e+07	5.74077e+07	0	4.18794e+06	2.2046e+07	3.06309e+07
4-7_GL0114547	4-7_GL0114547	2.88143e+08	2.06585e+08	6.68437e+07	0.00450929	-3.09056	0.00272792	-4.31069	0.596241	-1.39479	COG0149	G	Triosephosphate isomerase	3.75388e+08	3.45342e+08	5.33482e+08	2.56809e+08	4.28223e+07	4.38319e+08	2.03348e+08	1.0963e+08	1.22761e+08	1.55378e+08	1.65341e+08	1.88322e+08	3.69564e+07	6.3403e+07	1.0099e+08	8.75609e+07	1.25571e+08	3.50711e+08	1.562e+08	1.8197e+08	4.86385e+07	9.42692e+07	1.50501e+08	2.19331e+07	3.10821e+08	3.15108e+08	3.30918e+07	3.7374e+08	2.24001e+07	1.92252e+07	1.07599e+08	4.86474e+07
5-1_GL0073791	5-1_GL0073791	1.41847e+08	1.91307e+08	6.19315e+07	0.0193645	-3.08901	0.0227896	-2.29038	0.897478	1.34869	COG2407	G	L-fucose isomerase or related protein	1.34341e+08	1.33389e+08	1.9635e+08	9.67587e+07	1.84778e+08	5.21387e+07	1.77488e+08	1.59529e+08	3.34003e+07	6.81773e+07	3.06782e+08	7.52437e+07	1.2026e+07	1.9866e+08	2.39839e+08	7.57635e+06	1.52111e+08	2.37679e+08	5.17845e+08	2.81358e+08	2.92281e+06	4.26992e+07	5.67754e+07	6.55783e+06	1.66709e+08	3.57676e+07	2.62869e+08	1.57739e+08	2.63342e+06	8.01291e+07	8.74661e+07	5.89318e+06
Group2-1A_GL0096106	Group2-1A_GL0096106	2.96154e+08	1.04384e+09	3.38869e+08	0.00624253	-3.08036	0.886023	1.14423	0.00534648	3.52465	COG4771	P	Outer membrane receptor for ferrienterochelin and colicins	1.7289e+08	2.03409e+08	1.86548e+08	3.39758e+08	5.3592e+08	3.58682e+08	1.4845e+08	4.23575e+08	9.62498e+08	1.52268e+09	5.78322e+08	9.53301e+08	4.47961e+08	2.28602e+08	8.72991e+07	3.01669e+08	2.54349e+08	2.59992e+09	6.02033e+08	6.60252e+08	2.07129e+08	2.35061e+08	6.4251e+08	2.09329e+08	2.88622e+08	2.06852e+09	9.6505e+08	1.07051e+09	3.1105e+08	1.77779e+08	9.32417e+08	2.85627e+08
MH-6-2_GL0092535;MC-6-3_GL0029187;26_GL0128688	MH-6-2_GL0092535	4.94836e+07	2.29964e+07	7.50521e+06	0.010505	-3.06406	0.000141046	-6.59323	0.0187792	-2.1518	COG0102	J	Ribosomal protein L13	9.82449e+07	3.33949e+07	5.37737e+07	7.20444e+07	0	7.75818e+07	3.41421e+07	2.6687e+07	2.28907e+07	6.14441e+07	2.29271e+07	1.2836e+07	1.6605e+07	1.0524e+06	6.03434e+06	4.3452e+06	1.89749e+07	1.36129e+07	3.06817e+07	2.89108e+07	4.57141e+06	2.03901e+07	4.11652e+06	4.48425e+06	3.67807e+06	2.77421e+07	1.81401e+07	1.41179e+07	0	8.18559e+06	5.2672e+06	0
7-6_GL0058564	7-6_GL0058564	2.35472e+09	2.69982e+09	8.81959e+08	0.0325865	-3.06116	0.116759	-2.66987	0.705739	1.14656				5.14565e+09	2.22828e+09	3.27198e+09	3.04523e+09	8.12138e+06	2.58512e+09	3.57289e+08	2.19609e+09	1.0137e+09	1.31138e+09	1.48799e+08	9.19708e+08	3.63003e+09	1.68221e+07	7.69201e+06	8.81881e+06	3.45199e+09	8.54594e+09	1.89339e+09	7.34446e+08	3.50728e+09	1.1723e+09	4.01402e+06	2.14788e+06	5.1738e+09	5.57828e+09	3.04677e+09	5.79629e+08	1.30819e+09	5.01153e+08	1.11761e+08	3.133e+08
20_GL0010568;20_GL0137718;MH-6-5_GL0195302	20_GL0010568	3.4777e+07	1.07544e+08	3.53768e+07	0.0125784	-3.03996	0.652407	1.01725	0.0224448	3.09239				3.80189e+07	1.9169e+07	9.50342e+07	2.51692e+07	3.62243e+06	6.9857e+07	2.18328e+07	5.51226e+06	6.69098e+07	1.21319e+08	1.0284e+08	1.40449e+07	2.2185e+07	2.65003e+07	8.62184e+06	3.2664e+07	1.13081e+08	5.13476e+07	1.50269e+08	2.38161e+08	4.2003e+07	4.71552e+07	1.21381e+07	1.94661e+07	1.3807e+08	4.68026e+07	1.98322e+08	4.93606e+07	4.13009e+07	4.12981e+07	1.55082e+07	1.1568e+08
2-2_GL0105695	2-2_GL0105695	6.68578e+07	3.8252e+07	1.25897e+07	0.00768919	-3.03834	0.0126521	-5.3105	0.646501	-1.74783	COG2221	P	Dissimilatory sulfite reductase (desulfoviridin), alpha and beta subunits	3.11501e+07	1.53239e+08	9.98895e+06	1.1896e+08	3.76054e+07	5.48479e+06	1.27049e+08	5.13854e+07	2.88622e+07	2.86847e+07	1.4803e+07	2.07501e+07	0	0	6.79454e+06	4.17763e+06	4.60394e+07	0	8.56308e+07	3.29898e+07	6.46368e+06	6.186e+06	9.68322e+06	7.14282e+06	1.16201e+07	2.13349e+07	1.0727e+08	2.27861e+07	4.00452e+06	6.2296e+07	1.12119e+07	7.93707e+06
17_GL0063191;S-Fe3_GL0090558	17_GL0063191	6.66087e+07	2.67342e+08	8.8655e+07	0.0187768	-3.01553	0.354049	1.33098	0.00973405	4.01361	COG3938	E	Proline racemase	1.61979e+08	7.56188e+07	1.2029e+08	1.003e+08	2.71463e+06	2.78189e+07	3.42681e+06	4.07211e+07	8.94746e+07	5.73641e+07	3.4235e+08	1.81101e+08	9.61546e+07	5.80818e+07	1.12779e+08	6.70178e+06	1.32471e+08	2.09238e+08	5.46173e+08	4.86631e+08	2.84538e+07	5.10376e+07	5.33384e+07	1.07261e+08	1.4906e+08	2.91072e+08	2.9255e+08	4.30616e+08	0	1.8146e+08	1.85178e+08	9.47589e+07
10_GL0030822	10_GL0030822	2.13224e+07	1.60736e+08	5.3814e+07	0.0326013	-2.98688	0.0455535	2.52383	0.00163298	7.53837	COG1596	M	Periplasmic protein involved in polysaccharide export, contains SLBB domain of the beta-grasp fold	1.7108e+06	3.40981e+07	3.88401e+07	6.03601e+07	1.15231e+07	9.62698e+06	9.60771e+06	4.81216e+06	2.41179e+08	2.12412e+08	5.67414e+07	2.01878e+07	3.06952e+07	1.009e+08	2.12471e+07	4.50163e+07	2.1421e+08	1.83959e+08	1.13459e+08	2.24942e+07	1.37661e+07	2.65222e+07	9.00036e+07	3.36736e+07	3.4586e+08	1.6943e+08	2.22009e+08	1.26891e+08	4.51035e+07	4.9093e+07	1.14359e+07	1.78312e+08
2-7_GL0079509;S-Fe20_GL0192812	2-7_GL0079509	1.51338e+08	3.48586e+08	1.1734e+08	0.0231328	-2.97074	0.0798261	-1.28974	0.555082	2.30337				3.37948e+08	6.01284e+07	3.55902e+08	4.90908e+07	1.81581e+08	5.89916e+07	0	1.67059e+08	7.23186e+08	3.68723e+08	2.89548e+08	1.41521e+08	1.03691e+06	7.9325e+08	3.76548e+08	2.7686e+07	1.57681e+09	2.05608e+08	8.18766e+07	2.87151e+07	6.17433e+06	9.08866e+07	6.16893e+06	1.3252e+07	3.70237e+08	1.14921e+08	2.3651e+08	4.53774e+07	1.72488e+07	4.71379e+07	9.18417e+06	1.95052e+07
8-1_GL0002177;S-Fe1_GL0009852;MH-6-4_GL0002853;MH-6-1_GL0049362;S-Fe7_GL0141300;S-Fe8_GL0067793;MH-6-3_GL0123706;8-5_GL0078122	8-1_GL0002177	2.63173e+08	4.92956e+07	1.67287e+07	0.0140784	-2.94676	0.00188171	-15.7318	0.0746534	-5.33867	COG0737	FV	2',3'-cyclic-nucleotide 2'-phosphodiesterase/5'- or 3'-nucleotidase, 5'-nucleotidase family	2.00392e+08	9.38448e+07	1.97429e+08	4.20833e+08	3.45462e+06	5.29188e+08	5.39933e+08	1.2031e+08	2.75043e+07	3.26723e+07	4.16773e+07	7.46174e+06	3.02162e+07	7.78933e+06	7.04061e+06	3.20037e+07	4.62669e+07	1.06101e+08	1.3606e+08	5.74765e+07	6.77298e+07	9.6984e+06	1.23971e+06	2.95182e+06	3.43273e+07	4.0372e+07	2.67867e+07	3.4841e+07	1.54579e+07	1.60081e+07	5.45469e+06	5.15442e+06
7_GL0044107;2B-dyr23-07_GL0045211	7_GL0044107	5.55485e+07	1.7097e+08	5.80242e+07	0.0039871	-2.94652	0.870517	1.04457	0.00359287	3.07785	COG0427	C	Acyl-CoA hydrolase	3.60338e+07	1.2471e+07	1.033e+08	1.28659e+08	1.65539e+07	7.50101e+07	5.49642e+07	1.7396e+07	2.65522e+08	1.04511e+08	1.31541e+08	9.12893e+07	2.48531e+07	1.13219e+08	5.61125e+07	2.0567e+07	2.27039e+08	2.33491e+08	1.626e+08	1.51939e+08	5.24723e+07	8.56111e+07	1.0305e+08	3.15333e+07	2.54918e+08	4.9939e+07	1.2567e+08	2.5318e+08	7.00035e+06	1.0791e+08	7.2467e+07	2.14951e+07
26_GL0043098;26_GL0020165	26_GL0043098	4.09867e+06	6.94572e+07	2.35758e+07	0.0082316	-2.94612	0.125848	5.75206	6.41632e-05	16.9463	COG0493	ER	NADPH-dependent glutamate synthase beta chain or related oxidoreductase	0	4.9553e+06	6.23433e+06	1.0594e+07	0	5.08265e+06	0	5.92311e+06	5.06291e+07	3.74473e+07	5.67649e+07	9.79896e+07	2.34888e+07	7.39163e+07	5.33507e+07	1.31489e+07	1.94272e+07	6.77798e+07	5.06757e+07	1.36019e+08	3.65679e+06	1.0376e+07	7.49342e+06	7.15913e+06	3.4845e+07	6.11716e+07	3.70288e+07	1.83709e+08	3.84574e+06	1.7376e+07	4.34851e+07	2.5613e+07
Group2-7A_GL0099240;G1-5A_GL0050441;6-2_GL0017672;11_GL0121668	Group2-7A_GL0099240	6.9873e+06	4.05977e+07	1.38055e+07	0.0115341	-2.94069	0.763747	1.9758	0.0618354	5.81022	COG0360	J	Ribosomal protein S6	1.26771e+07	7.18456e+06	5.57134e+06	0	0	2.53782e+07	5.08721e+06	0	8.08519e+07	3.58641e+07	5.59513e+07	2.90951e+07	5.67427e+06	1.1324e+07	6.78828e+06	9.35169e+06	1.48881e+07	2.35939e+07	5.60673e+07	4.47528e+07	6.33505e+06	9.27598e+07	3.70339e+06	6.46249e+06	1.24931e+07	3.11638e+06	6.23764e+07	6.81224e+07	2.32482e+06	7.12262e+06	9.42996e+06	4.38975e+06
3B-dyr36-06_GL0013993;1A-dyr4-07_GL0006985	3B-dyr36-06_GL0013993	3.10266e+07	4.16269e+07	1.42831e+07	0.00370635	-2.91442	0.00796435	-2.17226	0.464854	1.34165	COG0234	O	Co-chaperonin GroES (HSP10)	2.12569e+07	3.38158e+07	2.50807e+07	5.23974e+07	4.37019e+07	3.25867e+07	2.2763e+07	1.661e+07	3.90544e+07	2.00761e+07	5.23914e+07	5.19948e+07	0	2.32922e+07	1.38669e+07	0	4.37603e+07	9.48528e+07	5.93335e+07	3.41012e+07	7.29004e+06	2.53682e+07	1.80289e+07	9.15251e+06	4.05406e+07	1.2414e+07	2.69073e+07	2.40963e+07	5.56519e+06	1.09759e+07	1.50079e+07	0
10_GL0077403	10_GL0077403	2.44e+08	1.12784e+08	3.89055e+07	0.0466987	-2.89891	0.000210079	-6.27161	0.024677	-2.16343	COG0186	J	Ribosomal protein S17	1.63791e+08	3.35344e+08	1.06461e+08	3.0552e+08	1.6802e+08	2.60729e+08	3.52468e+08	2.59669e+08	6.70255e+07	2.68151e+08	2.72402e+07	4.28815e+08	2.25632e+07	3.80093e+07	2.225e+07	5.29005e+07	7.10248e+07	2.6471e+07	2.09209e+07	6.03045e+07	4.16582e+07	1.47448e+07	1.87241e+07	3.34441e+06	1.55082e+08	8.67541e+07	2.4507e+07	1.17109e+08	5.03651e+06	1.83878e+07	2.24218e+08	5.02968e+06
8-5_GL0085605;8-8_GL0061742;MH-6-5_GL0074169	8-5_GL0085605	1.28442e+08	4.47609e+07	1.54796e+07	0.0271446	-2.8916	0.000763053	-8.29746	0.0640705	-2.8695	COG1155	C	Archaeal/vacuolar-type H+-ATPase catalytic subunit A/Vma1	1.53879e+08	1.1293e+08	4.82625e+07	3.16979e+08	1.3303e+07	2.06039e+08	9.67141e+07	7.94255e+07	1.2067e+08	6.67314e+07	1.34341e+07	1.14699e+07	2.02009e+07	8.35141e+06	3.06387e+07	1.46578e+07	7.10935e+07	4.85724e+07	3.78957e+07	1.3904e+07	1.6449e+07	3.1348e+07	2.36499e+07	2.11841e+07	4.23477e+07	6.24381e+07	2.7665e+07	2.09088e+07	1.48102e+06	5.79042e+06	6.87432e+06	5.12991e+06
MH-6-4_GL0004871	MH-6-4_GL0004871	1.34284e+08	9.6209e+07	3.33221e+07	0.0379829	-2.88724	0.0179899	-4.02988	0.672955	-1.39575	COG1653	G	ABC-type glycerol-3-phosphate transport system, periplasmic component	2.0958e+08	1.43169e+08	6.55134e+07	1.60181e+08	1.3129e+07	5.24059e+07	3.64099e+08	6.61957e+07	8.07942e+07	1.5196e+08	3.41932e+08	2.43461e+07	2.84839e+07	4.69905e+07	1.45141e+07	4.30061e+07	3.22678e+07	9.41022e+07	1.3546e+08	5.76342e+07	1.93861e+07	5.17571e+07	4.55051e+07	5.81902e+06	8.97202e+07	4.51638e+07	7.88025e+07	2.23249e+07	1.17921e+07	3.6902e+07	4.94288e+07	4.62807e+07
MC-6-5_GL0057260	MC-6-5_GL0057260	5.93269e+08	9.42446e+08	3.2683e+08	0.00967147	-2.8836	0.132308	-1.81522	0.256643	1.58856	COG0334	E	Glutamate dehydrogenase/leucine dehydrogenase	8.22375e+08	5.16155e+08	9.15314e+08	6.55164e+08	6.4288e+07	5.85315e+08	7.89351e+08	3.9819e+08	4.35311e+08	4.92924e+08	1.76868e+09	6.92692e+08	9.39658e+07	3.06507e+08	5.06104e+08	5.12732e+07	1.52549e+09	2.82599e+08	1.08131e+09	1.51918e+09	6.53131e+07	8.96252e+08	3.87481e+08	1.03801e+08	1.16659e+09	3.89215e+08	1.2247e+09	7.30651e+08	3.86287e+07	8.29679e+08	4.88281e+08	1.54679e+08
1A-dyr2-07_GL0054209;37_GL0057692;G1-3A_GL0057194	1A-dyr2-07_GL0054209	2.81679e+07	2.58229e+08	8.95825e+07	0.0111288	-2.88258	0.0766307	3.1803	1.30792e-05	9.16747	COG4206	H	Outer membrane cobalamin receptor protein	1.1443e+07	2.39988e+07	3.04082e+07	2.3827e+07	6.14611e+07	3.07044e+07	1.05499e+07	3.29511e+07	2.43321e+08	4.0242e+08	1.51719e+08	5.6057e+08	2.31441e+08	1.16429e+08	1.53851e+07	2.04852e+08	2.43652e+08	3.4845e+08	1.71629e+08	9.5273e+07	7.99503e+07	1.05599e+08	5.22637e+07	2.53017e+07	1.87888e+08	1.71732e+08	7.45624e+07	4.47528e+08	7.28803e+07	1.34079e+08	9.15756e+06	2.76522e+07
16_GL0096220;S-Fe9_GL0135696	16_GL0096220	3.17939e+08	2.53678e+08	8.85305e+07	0.00604362	-2.86543	0.224915	-3.59129	0.803694	-1.25332	COG0330	O	Regulator of protease activity HflC, stomatin/prohibitin superfamily	5.29761e+08	3.30689e+08	5.88695e+08	2.01911e+08	1.76518e+06	3.89386e+08	3.55803e+08	1.45499e+08	2.39701e+08	1.51381e+08	2.09971e+08	1.1618e+08	1.02471e+08	1.48881e+08	9.68256e+07	4.90727e+07	2.50121e+08	3.67071e+08	7.45247e+08	1.38309e+08	6.3479e+07	2.4436e+08	3.13401e+07	2.27258e+07	1.48139e+08	1.30329e+08	4.02337e+08	1.45352e+08	2.00258e+07	1.26348e+08	1.2604e+08	3.07957e+07
1A-dyr4-07_GL0089322;G1-6A_GL0018306;G1-5A_GL0088889;6-4_GL0040307	1A-dyr4-07_GL0089322	1.69779e+07	2.3899e+07	8.38593e+06	0.0216882	-2.84989	0.0971351	-2.02457	0.43199	1.40766	COG0092	J	Ribosomal protein S3	1.27131e+07	1.3767e+07	4.59865e+07	1.2442e+07	3.4435e+07	0	1.1534e+07	4.94538e+06	3.06253e+07	2.94219e+07	0	1.38909e+07	3.21078e+07	3.52119e+06	127641	5.05545e+06	3.26926e+07	1.56859e+07	3.46841e+07	2.90068e+07	5.29371e+06	9.97723e+06	1.34629e+06	2.00318e+06	8.47169e+06	9.00285e+06	3.19338e+07	2.74732e+07	0	2.05949e+07	5.85046e+06	6.36737e+06
17_GL0112381	17_GL0112381	1.54327e+08	1.59254e+08	5.61047e+07	0.0469154	-2.83851	0.0777554	-2.75071	0.862791	1.03192	COG1250	I	3-hydroxyacyl-CoA dehydrogenase	9.29052e+07	1.88361e+08	9.74361e+07	1.50221e+08	2.57549e+07	4.15652e+08	1.99191e+08	6.50984e+07	7.94127e+07	1.04761e+08	8.17391e+07	1.91779e+08	1.50512e+07	4.36144e+07	7.56032e+07	1.07261e+08	7.72574e+07	2.47121e+08	1.652e+08	2.67541e+08	8.00203e+07	1.80451e+07	1.32611e+08	1.40469e+07	1.57351e+08	1.7071e+08	2.2047e+07	3.46123e+08	3.53623e+07	764399	9.7672e+07	5.32047e+07
52_GL0096773;35_GL0116067	52_GL0096773	2.1156e+08	2.38778e+08	8.46398e+07	0.0202048	-2.82111	0.133413	-2.49953	0.495116	1.12865	COG2025	C	Electron transfer flavoprotein, alpha subunit	5.13239e+07	1.2471e+08	3.97054e+07	1.85498e+08	5.11776e+08	9.16157e+07	6.15333e+08	7.2517e+07	2.49448e+08	7.95958e+07	4.19885e+08	9.77845e+07	1.87258e+08	2.28102e+07	1.86939e+07	1.91131e+07	3.64578e+08	4.83961e+07	2.88118e+08	5.61474e+08	6.08948e+07	1.14009e+08	5.96225e+06	6.62277e+07	1.88638e+08	1.53511e+08	2.3717e+08	1.76738e+08	4.49873e+07	2.47948e+08	5.60338e+07	1.71739e+08
6-7_GL0038685	6-7_GL0038685	3.08774e+08	2.76166e+08	9.87613e+07	0.00906952	-2.79629	0.00541363	-3.12647	0.448157	-1.11808	COG0059	EH	Ketol-acid reductoisomerase	2.69513e+08	3.35328e+08	2.18751e+08	2.82312e+08	4.05686e+08	3.00158e+08	2.80802e+08	3.77642e+08	4.88889e+08	1.99141e+08	4.57004e+08	1.40259e+08	1.85451e+08	3.64813e+08	7.23636e+07	8.80015e+07	1.69899e+08	3.63647e+08	2.8269e+08	2.56608e+08	1.78258e+07	2.68869e+07	1.49989e+07	4.87585e+06	2.82859e+08	9.51722e+07	3.96269e+08	1.81552e+08	2.41702e+07	9.62188e+07	1.7029e+08	1.19239e+08
7-5_GL0171063;1A-dyr4-07_GL0000364	7-5_GL0171063	2.68695e+08	5.03532e+08	1.81296e+08	0.0038114	-2.7774	0.537408	-1.48208	0.0986936	1.87399	COG2025	C	Electron transfer flavoprotein, alpha subunit	2.45443e+08	3.67147e+08	2.06338e+08	5.25969e+08	2.1385e+07	3.84468e+08	2.65711e+08	1.33101e+08	4.71715e+08	2.4533e+08	1.28301e+09	3.31986e+08	1.2414e+08	1.3555e+08	1.1933e+08	7.82744e+07	3.1012e+08	1.84009e+08	6.99423e+08	7.13641e+08	6.87686e+07	4.38925e+08	1.80509e+08	2.98779e+08	4.1785e+08	2.8618e+08	4.92108e+08	6.07016e+08	4.54255e+07	1.85102e+08	1.9602e+08	3.04733e+08
16_GL0075590	16_GL0075590	5.96859e+07	8.85486e+07	3.19994e+07	0.00508623	-2.7672	0.731438	-1.86522	0.224866	1.48358	COG0090	J	Ribosomal protein L2	9.77305e+07	4.99655e+07	1.36789e+08	4.48911e+07	259531	7.75943e+07	4.31768e+07	2.70807e+07	8.85768e+07	7.01423e+07	1.0926e+08	6.9496e+07	3.38634e+07	6.54139e+07	5.44315e+07	1.24649e+07	1.0042e+08	1.32069e+08	6.41638e+07	1.77578e+08	7.25387e+06	7.5145e+07	8.65127e+06	1.66821e+07	9.03421e+07	2.9453e+07	8.16018e+07	4.94812e+07	4.17446e+06	4.3134e+07	4.87686e+07	1.40101e+07
6-4_GL0066269;S-Fe9_GL0145278	6-4_GL0066269	3.47635e+08	1.23557e+08	4.54902e+07	0.0136644	-2.71612	0.000118803	-7.64197	0.00302331	-2.81356	COG3842	E	ABC-type Fe3+/spermidine/putrescine transport systems, ATPase components	4.6084e+08	1.24859e+08	3.14884e+08	3.45231e+08	6.30565e+08	2.4476e+08	4.43598e+08	2.16342e+08	5.26902e+07	1.04959e+08	1.61711e+08	8.30922e+07	1.9226e+08	5.26926e+07	2.92691e+07	9.08887e+07	1.16869e+08	1.72199e+08	7.07766e+07	6.90733e+07	9.46956e+06	4.76738e+07	4.05882e+06	9.7499e+06	5.93745e+07	5.7273e+07	8.83731e+07	4.46293e+08	2.71569e+07	1.79259e+07	2.06281e+07	4.41083e+07
47_GL0055883	47_GL0055883	5.65884e+08	3.66638e+08	1.36154e+08	0.0047219	-2.69283	0.0244342	-4.15622	0.798381	-1.54344	COG3842	E	ABC-type Fe3+/spermidine/putrescine transport systems, ATPase components	7.25187e+08	4.68975e+08	1.27049e+09	3.62093e+08	2.91749e+07	1.0605e+09	3.58171e+08	2.52488e+08	2.3159e+08	1.4693e+08	3.57298e+08	2.73962e+08	9.98642e+07	1.78312e+08	2.23712e+08	3.88159e+07	3.57322e+08	5.80444e+08	3.12471e+08	6.50714e+08	5.68434e+07	2.54589e+08	2.86629e+07	6.21041e+07	2.64399e+08	1.61719e+08	7.22237e+08	3.40573e+08	8.00756e+07	2.98133e+08	1.4606e+08	1.66671e+08
6-2_GL0045494	6-2_GL0045494	1.24588e+08	2.81103e+08	1.04546e+08	0.0471099	-2.68879	0.790546	-1.19171	0.0747506	2.25625	COG0098	J	Ribosomal protein S5	1.2517e+08	2.57561e+08	3.59302e+06	1.06979e+08	9.37152e+06	1.69531e+08	2.72709e+08	5.17905e+07	2.24761e+08	1.48242e+08	5.71216e+08	1.6233e+08	1.47031e+07	1.0876e+08	4.76848e+07	4.24141e+07	1.86372e+08	2.26772e+08	4.33451e+08	4.97485e+08	3.45772e+06	2.58291e+08	6.56266e+07	1.6308e+08	1.9663e+08	3.25559e+07	3.56418e+08	3.37e+08	1.38341e+06	1.18119e+08	1.03141e+08	3.27891e+08
2-8_GL0037623	2-8_GL0037623	2.21064e+08	8.46844e+07	3.14954e+07	0.0259481	-2.68878	3.49118e-05	-7.01892	0.0102046	-2.61044	COG2407	G	L-fucose isomerase or related protein	2.88038e+08	2.70751e+08	2.15501e+08	2.6097e+08	9.48331e+07	2.2364e+08	2.68028e+08	1.46751e+08	1.39341e+08	5.65718e+07	8.89631e+07	1.78801e+08	4.63383e+07	9.51152e+07	2.56183e+07	1.78258e+07	1.32981e+08	9.32481e+06	7.12738e+07	0	1.64051e+07	8.6036e+06	6.97654e+06	9.85303e+06	5.19601e+07	6.27711e+07	4.79435e+07	9.15967e+07	1.32011e+07	8.47735e+07	4.20436e+07	1.1191e+07
4-2_GL0095667;1-5_GL0048468;32_GL0060511;5-7_GL0147642;S-Fe10_GL0148732;7-4_GL0116079;G1-3A_GL0065521;MH-6-5_GL0102926;20_GL0128741;S-Fe3_GL0058996;32_GL0015966	4-2_GL0095667	5.38154e+07	4.15352e+07	1.56664e+07	0.00765065	-2.65123	0.00169177	-3.43509	0.225821	-1.29566	COG0255	J	Ribosomal protein L29	8.46993e+07	5.70072e+07	7.50067e+07	5.53771e+07	0	7.44715e+07	6.66116e+07	1.735e+07	5.2014e+07	5.34823e+07	3.85248e+07	1.4202e+07	9.0895e+06	7.20925e+06	2.59042e+07	8.94376e+06	3.21129e+07	8.78375e+07	2.38743e+07	7.12164e+07	2.0585e+06	3.30598e+07	1.61812e+07	1.17371e+07	4.02013e+07	1.71838e+07	3.38548e+07	3.39188e+07	7.62641e+06	2.87773e+07	2.37728e+07	1.3637e+07
6-3_GL0098453	6-3_GL0098453	6.80107e+08	8.54767e+08	3.24308e+08	0.000155398	-2.63566	0.00296676	-2.0971	0.22169	1.25681	COG0334	E	Glutamate dehydrogenase/leucine dehydrogenase	1.1007e+09	6.72017e+08	5.19733e+08	8.88137e+08	4.62903e+08	7.73927e+08	4.73315e+08	5.50123e+08	1.034e+09	6.31132e+08	1.47901e+09	7.19847e+08	6.57173e+08	4.99137e+08	2.3693e+08	3.14898e+08	6.22773e+08	9.67587e+08	9.45279e+08	7.82654e+08	2.71369e+08	1.27201e+08	5.35217e+08	2.36227e+08	1.0522e+09	4.81826e+08	8.1182e+08	7.29071e+08	2.18248e+08	2.32809e+08	3.92545e+08	1.69942e+08
6-7_GL0068261;Group2-1A_GL0054857;G1-5A_GL0022809	6-7_GL0068261	7.01437e+07	1.50683e+08	5.7451e+07	0.02745	-2.62282	0.399184	-1.22093	0.11365	2.14821	COG0058	G	Glucan phosphorylase	8.41085e+07	3.51763e+07	2.48411e+07	6.32485e+07	6.9645e+07	6.62095e+07	1.25349e+08	9.25721e+07	2.01549e+08	5.48075e+07	4.8454e+08	1.2337e+08	3.38376e+07	5.71597e+07	2.75258e+07	4.77441e+07	4.5036e+07	3.73259e+07	1.9644e+08	1.0232e+08	9.47633e+06	4.39238e+07	2.19477e+07	4.04306e+07	1.71309e+08	1.42171e+08	1.4942e+08	9.99125e+07	8.06325e+07	6.97622e+07	7.98013e+07	1.7717e+08
7-8_GL0097136	7-8_GL0097136	3.20087e+08	4.31417e+08	1.65641e+08	0.0253577	-2.60453	0.81386	-1.93241	0.265788	1.34781	COG3858	D	Spore germination protein YaaH	7.08565e+08	2.66858e+08	6.15304e+08	2.98373e+08	1.21879e+06	4.80718e+08	2.99082e+07	1.5975e+08	1.3168e+08	3.35583e+08	5.10564e+08	2.6711e+08	2.84708e+07	1.76758e+08	2.05362e+08	4.26098e+07	6.15871e+08	1.679e+08	1.13611e+09	2.81962e+08	3.15319e+08	2.78189e+08	7.57094e+07	2.5449e+07	6.52379e+08	2.49879e+08	5.83996e+08	2.43972e+08	4.41276e+08	2.25258e+08	1.58979e+08	1.4312e+07
6-7_GL0098751;11_GL0006534	6-7_GL0098751	2.86096e+08	3.43189e+08	1.3218e+08	0.00781968	-2.59637	0.0210354	-2.16443	0.642839	1.19956	COG0448	G	ADP-glucose pyrophosphorylase	3.14521e+08	3.16891e+08	2.40458e+08	2.69861e+08	2.64137e+08	2.73319e+08	4.99597e+08	1.09979e+08	2.4114e+08	5.61604e+08	4.95154e+08	3.97631e+08	1.8093e+08	9.93139e+07	1.22591e+08	5.63404e+07	1.7956e+08	1.1835e+08	2.80673e+08	4.01024e+08	0	1.96952e+08	3.45398e+07	7.24086e+07	2.60309e+08	6.25014e+08	2.06871e+08	3.50938e+08	2.38342e+07	2.76949e+08	1.99972e+08	1.90152e+08
Group2-8A_GL0155945;11_GL0072217;11_GL0140318;10_GL0025223;6-4_GL0032047;S-Fe10_GL0089492;8-7_GL0034861;7-2_GL0041451;2A-dyr16-06_GL0046083;MH-6-5_GL0154497;MH-6-4_GL0068484;1-1_GL0033998;10_GL0035788;8-6_GL0008726;4-5_GL0013590;MC-6-2_GL0180242	Group2-8A_GL0155945	8.90267e+07	8.9255e+07	3.45114e+07	0.00450685	-2.58625	0.128302	-2.57963	0.651912	1.00256	COG0184	J	Ribosomal protein S15P/S13E	1.37721e+08	1.69539e+08	1.05911e+08	1.02471e+08	4.08178e+06	8.51334e+07	3.19411e+07	7.54154e+07	7.04774e+07	1.2106e+08	2.0206e+08	7.62711e+07	1.0678e+07	6.13366e+07	4.56342e+07	2.0066e+07	4.65286e+07	6.7007e+07	1.45211e+08	1.11471e+08	1.35681e+07	7.0705e+07	1.7897e+07	7.70797e+07	6.00925e+07	4.16275e+07	5.14505e+07	7.78037e+07	1.05339e+07	4.91654e+07	1.52332e+07	2.22392e+07
52_GL0081543	52_GL0081543	2.30699e+07	4.99553e+07	1.93685e+07	0.0368206	-2.5792	0.120006	-1.19111	0.435227	2.16539	COG0822	O	NifU homolog involved in Fe-S cluster formation	0	2.3312e+07	1.75251e+07	1.47001e+07	2.52331e+07	1.9663e+07	3.91003e+07	4.50257e+07	3.5841e+07	2.81242e+07	2.16541e+07	2.11792e+07	3.61377e+06	1.3654e+06	1.4919e+07	4.14276e+06	1.5114e+07	2.47269e+08	2.50669e+07	3.07411e+07	3.75362e+06	0	7.81448e+07	2.68602e+06	1.80838e+07	3.34049e+07	4.91654e+07	7.38193e+07	5.57776e+07	1.5314e+06	3.24938e+07	1.46251e+07
2B-dyr23-07_GL0000161;G1-5A_GL0042869	2B-dyr23-07_GL0000161	3.96979e+08	3.38387e+08	1.31568e+08	0.0294999	-2.57195	0.00273552	-3.01728	0.375804	-1.17315	COG0244	J	Ribosomal protein L10	5.58599e+08	2.99392e+08	5.53057e+08	3.38782e+08	3.27801e+08	6.1228e+08	2.64759e+08	2.21162e+08	1.583e+08	8.7444e+08	3.26814e+08	3.8716e+08	1.32951e+08	1.68659e+08	1.46741e+08	5.95744e+07	2.50871e+08	2.4585e+08	1.065e+08	2.60052e+08	3.95039e+08	1.15401e+08	2.43428e+07	2.70309e+07	9.28517e+08	2.13098e+08	1.2823e+08	1.80809e+08	1.7338e+08	4.35141e+07	1.70848e+08	1.21339e+08
S-Fe7_GL0015857;3-7_GL0000538	S-Fe7_GL0015857	4.64572e+08	3.72558e+08	1.45567e+08	0.000173591	-2.55936	0.000127349	-3.19147	0.310931	-1.24698	COG0330	O	Regulator of protease activity HflC, stomatin/prohibitin superfamily	4.3376e+08	6.09326e+08	4.22854e+08	4.37341e+08	3.11753e+08	5.05708e+08	7.59207e+08	2.3663e+08	3.6121e+08	3.82261e+08	4.02597e+08	2.94361e+08	5.28311e+07	1.3454e+08	1.75748e+08	2.093e+08	3.46162e+08	2.56277e+08	4.79568e+08	6.35463e+08	1.03519e+08	2.61433e+08	2.1919e+08	1.273e+08	2.38853e+08	2.89501e+08	4.24884e+08	3.59559e+08	7.58019e+07	1.7542e+08	1.36339e+08	7.53824e+07
10_GL0033899	10_GL0033899	2.81572e+07	6.8776e+07	2.69683e+07	0.0168158	-2.55025	0.832961	-1.04408	0.0297547	2.44257	COG0088	J	Ribosomal protein L4	3.09571e+07	3.30377e+07	3.0432e+07	4.61775e+07	5.23034e+06	4.20853e+07	1.3822e+07	2.35158e+07	4.74668e+07	9.26232e+07	1.39972e+08	6.49023e+07	6.07659e+07	3.31658e+07	5.41016e+07	3.01557e+07	4.31638e+07	4.55019e+07	7.05879e+07	7.98473e+07	1.89631e+07	1.98399e+07	8.85992e+06	2.63979e+07	1.6055e+07	5.4655e+07	1.3983e+08	3.07072e+07	1.15319e+07	2.28781e+07	3.30811e+07	3.87909e+06
11_GL0018497	11_GL0018497	2.81914e+08	3.11088e+08	1.23112e+08	0.0214562	-2.52688	0.0221259	-2.28991	0.97795	1.10349	COG0126	G	3-phosphoglycerate kinase	4.10951e+08	3.96251e+08	1.33401e+08	1.92039e+08	2.78702e+08	2.75581e+08	4.78178e+08	9.0209e+07	4.79336e+08	8.82592e+07	7.39078e+08	1.51172e+08	1.33589e+08	9.40481e+07	1.2532e+08	3.52809e+07	1.46511e+08	9.35772e+07	3.62093e+08	3.58831e+08	3.72057e+07	3.68952e+07	1.36339e+07	7.01714e+07	2.92968e+08	2.25699e+08	1.8063e+08	6.14908e+08	3.0997e+07	2.81222e+08	9.0872e+07	5.28105e+08
6-5_GL0129004	6-5_GL0129004	4.34082e+07	6.74862e+07	2.68517e+07	0.0374719	-2.51329	0.17721	-1.61659	0.383989	1.55469	COG1454	C	Alcohol dehydrogenase, class IV	2.96982e+07	1.1403e+08	2.4203e+07	2.4436e+07	7.00551e+07	2.50732e+07	2.49678e+07	3.48017e+07	7.75497e+07	1.95438e+08	3.99687e+07	4.02884e+07	1.30491e+07	3.14869e+07	5.25206e+07	1.1879e+07	6.35331e+07	8.77971e+07	9.46542e+07	3.06888e+07	6.67406e+06	2.7082e+07	5.42325e+07	2.23882e+07	1.10091e+08	1.70679e+07	3.1566e+07	2.11909e+07	1.64991e+07	2.11339e+07	4.68252e+07	1.84502e+07
S-Fe12_GL0205231;2-3_GL0074832;5-2_GL0029929;2-1_GL0120205;2-1_GL0044245	S-Fe12_GL0205231	1.5221e+08	8.28701e+07	3.32909e+07	0.0480868	-2.48927	0.000803369	-4.57212	0.156592	-1.83673	COG0342	U	Preprotein translocase subunit SecD	1.58581e+08	2.72139e+08	4.87203e+07	1.1678e+08	3.51892e+08	4.90614e+07	1.56031e+08	6.44748e+07	2.58e+07	3.10842e+08	4.29358e+07	5.02447e+07	7.36428e+07	2.06952e+07	2.67301e+07	1.99522e+07	7.87553e+07	4.15844e+07	0	6.82229e+07	4.51502e+07	2.20699e+07	1.42479e+07	1.43051e+07	1.52349e+08	3.57117e+07	3.92663e+07	6.58582e+07	5.66331e+07	2.27169e+07	1.97469e+07	6.36004e+07
35_GL0069319	35_GL0069319	1.02681e+07	1.39043e+08	5.59071e+07	0.0281986	-2.48704	0.0323107	5.44472	7.23942e-06	13.5412	COG0090	J	Ribosomal protein L2	1.38771e+07	2.24642e+07	1.18299e+07	3.64032e+06	1.0371e+07	0	1.30689e+07	6.89366e+06	7.13461e+07	1.03079e+08	2.06462e+08	3.70177e+08	1.32749e+08	7.55805e+07	6.28898e+07	0	5.25388e+07	1.25279e+08	1.55232e+08	2.37219e+08	1.2225e+08	1.64331e+07	6.64707e+06	1.44341e+07	6.52019e+07	1.12691e+08	6.31335e+07	1.0616e+08	8.45279e+07	7.56885e+06	6.07086e+07	3.11889e+07
2B-dyr23-07_GL0005988;Group2-7A_GL0111592	2B-dyr23-07_GL0005988	4.10664e+07	1.14236e+08	4.59818e+07	0.0185916	-2.48437	0.985543	1.11969	0.0343684	2.78174	COG0427	C	Acyl-CoA hydrolase	2.10601e+07	9.65006e+06	8.05249e+07	9.1071e+07	0	2.84472e+07	5.20499e+07	4.57278e+07	7.64117e+07	3.13083e+07	6.85125e+07	7.35005e+07	4.81937e+07	6.21012e+07	2.93157e+07	8.42442e+06	2.17701e+08	1.6906e+08	9.22168e+07	1.44019e+08	4.12886e+07	6.61744e+07	6.86309e+07	1.76291e+07	1.91478e+08	4.78542e+07	6.90176e+07	1.89749e+08	3.80592e+07	1.14921e+08	4.28795e+07	1.41632e+07
1-1_GL0092136;S-Fe7_GL0240287	1-1_GL0092136	9.57948e+06	2.2786e+07	9.227e+06	0.0041062	-2.46949	0.419011	-1.0382	0.0181932	2.37863	COG0078	E	Ornithine carbamoyltransferase	3.13098e+06	2.42387e+07	9.68657e+06	8.56979e+06	0	1.56009e+07	5.6697e+06	9.73913e+06	2.83812e+07	2.2106e+07	1.4755e+07	1.23569e+07	6.77158e+06	1.09701e+07	7.85326e+06	1.07389e+07	2.24161e+07	2.71957e+07	4.14133e+07	2.03822e+07	1.85392e+06	5.40145e+06	1.83299e+06	3.28556e+06	2.6695e+07	9.13061e+06	1.6105e+07	3.24953e+07	5.17845e+06	4.25677e+07	0	5.04313e+06
22_GL0050756;G1-8A_GL0016916;6-7_GL0090483;MC-6-2_GL0093599	22_GL0050756	2.61048e+08	2.07522e+08	8.44319e+07	0.0080319	-2.45786	0.0580493	-3.09182	0.987964	-1.25793	COG1155	C	Archaeal/vacuolar-type H+-ATPase catalytic subunit A/Vma1	2.34212e+08	4.38622e+08	2.44501e+08	2.80201e+08	1.49249e+07	4.24727e+08	3.57948e+08	9.32502e+07	8.15793e+07	1.86509e+08	2.78817e+08	1.80231e+08	1.60339e+07	8.47579e+07	1.42949e+08	1.12969e+08	9.74002e+07	2.40088e+08	4.09855e+08	3.30819e+08	6.25806e+07	1.16049e+08	1.73101e+08	9.62964e+07	1.7802e+08	2.1674e+08	8.42908e+07	2.05911e+08	3.60313e+07	7.15764e+07	3.86234e+07	6.22157e+07
37_GL0065243	37_GL0065243	1.34767e+08	3.44141e+08	1.4044e+08	0.0417377	-2.45044	0.898804	1.0421	0.0357106	2.5536	COG4372	S	Uncharacterized conserved protein, contains DUF3084 domain	4.31638e+07	1.65829e+08	1.30789e+08	1.61261e+08	4.0894e+08	3.61443e+07	8.03434e+07	5.16666e+07	2.65369e+08	3.17768e+08	1.99361e+08	1.0055e+09	1.77578e+08	1.89732e+08	5.30225e+07	3.93088e+08	1.57109e+08	1.86629e+08	1.42968e+08	6.63376e+08	1.5791e+08	3.75734e+08	4.17446e+07	1.77272e+07	1.05211e+08	1.80049e+08	2.23702e+08	6.82653e+08	1.18899e+08	7.91517e+07	6.02823e+07	2.0416e+07
Group2-4A_GL0031570	Group2-4A_GL0031570	4.33713e+07	1.55514e+07	6.3506e+06	0.0405904	-2.44881	0.00208647	-6.82948	0.0730571	-2.7889	COG1080	G	Phosphoenolpyruvate-protein kinase (PTS system EI component in bacteria)	2.12789e+07	2.00872e+07	5.424e+07	4.71303e+06	4.69462e+07	1.23911e+08	4.43119e+07	3.14818e+07	1.03519e+07	2.58512e+07	6.46815e+06	6.98715e+06	0	7.16226e+06	1.893e+07	8.03138e+06	3.61651e+06	1.12681e+07	1.57119e+07	2.82573e+07	0	2.66981e+06	1.357e+07	2.63797e+06	3.44073e+07	2.11052e+07	5.96925e+06	1.6623e+07	2.86207e+06	1.89008e+06	4.67983e+06	1.07261e+06
54_GL0003052	54_GL0003052	1.76891e+08	4.45002e+08	1.82402e+08	0.035856	-2.43967	0.858789	1.03116	0.0475102	2.51568	COG0342	U	Preprotein translocase subunit SecD	1.59551e+08	1.89008e+08	1.63459e+08	1.57e+08	2.38671e+08	1.42112e+08	8.12812e+07	2.84047e+08	2.66299e+08	8.05286e+08	4.40535e+08	2.53659e+08	9.60727e+07	1.66951e+08	1.3801e+08	3.5368e+08	1.54821e+08	8.53591e+08	3.83257e+08	1.344e+08	7.73001e+07	1.35301e+08	3.62018e+08	9.02277e+07	1.36188e+08	1.126e+09	4.07183e+08	3.788e+08	2.89861e+08	8.14104e+07	2.39337e+08	1.58661e+08
MH-6-4_GL0002595;54_GL0118899;20_GL0008307;MH-6-5_GL0054189	MH-6-4_GL0002595	1.91711e+07	1.61874e+07	6.67769e+06	0.0130584	-2.4241	0.00433874	-2.87092	0.717693	-1.18432	COG0173	J	Aspartyl-tRNA synthetase	3.39031e+07	8.99912e+06	1.26619e+07	2.94117e+07	5.56199e+06	2.91179e+07	2.0102e+07	1.3611e+07	1.48102e+07	1.50859e+07	5.97751e+06	3.51747e+07	4.2458e+06	8.23702e+06	1.0595e+07	1.17249e+07	2.50697e+07	0	5.16488e+06	2.2934e+07	4.51721e+06	6.78985e+06	9.23507e+06	7.00068e+06	1.39011e+07	1.09711e+07	9.63718e+06	1.93348e+07	0	3.05049e+06	4.19972e+06	3.85887e+06
MH-6-1_GL0009385;MH-6-1_GL0083519	MH-6-1_GL0009385	6.49948e+07	8.13946e+07	3.39495e+07	0.0153639	-2.39752	0.0600241	-1.91446	0.572832	1.25232	COG0099	J	Ribosomal protein S13	4.27307e+07	5.98315e+07	7.83935e+07	9.73307e+07	1.94738e+07	1.20801e+08	6.62827e+07	3.51148e+07	7.2507e+07	5.71045e+07	2.22669e+08	8.12962e+07	2.82397e+07	1.85259e+07	6.57779e+07	1.45489e+07	4.03181e+07	9.822e+07	3.06217e+07	8.5846e+07	5.36093e+06	9.32481e+07	1.32739e+07	1.64191e+07	4.37835e+07	5.12578e+07	1.333e+08	5.98109e+07	1.33949e+07	5.77218e+07	5.76514e+07	2.32311e+07
6-4_GL0032353;S-Fe3_GL0151160;Group2-2A_GL0059997	6-4_GL0032353	1.66009e+08	1.61359e+08	6.74465e+07	0.0293534	-2.3924	0.0111943	-2.46134	0.736865	-1.02881	COG0126	G	3-phosphoglycerate kinase	6.44154e+07	1.90871e+08	3.05478e+08	2.1709e+08	2.38539e+08	1.00081e+08	1.4263e+08	6.89652e+07	1.04239e+07	1.77439e+08	6.47068e+07	7.34615e+07	2.59567e+07	1.21661e+07	7.91261e+07	2.45788e+07	9.85099e+07	3.07829e+08	2.09262e+08	1.3419e+08	4.55302e+08	1.16899e+07	3.04733e+07	1.14269e+08	1.45301e+08	1.0839e+08	1.54419e+08	4.52376e+08	3.25042e+07	4.19952e+06	1.50859e+07	4.00516e+06
MH-6-4_GL0123703;MH-6-5_GL0115343;1-4_GL0093510	MH-6-4_GL0123703	4.43407e+07	2.6513e+07	1.1101e+07	0.0116544	-2.38835	0.000762664	-3.99431	0.18208	-1.67241	COG0149	G	Triosephosphate isomerase	5.77883e+07	1.1966e+07	6.97911e+07	5.99819e+07	3.86269e+07	5.58059e+07	1.55622e+07	4.52033e+07	3.1986e+07	2.58702e+07	5.82358e+07	9.64806e+06	1.6176e+07	1.79639e+07	4.96958e+06	9.10311e+06	3.6857e+07	4.22893e+07	1.2256e+07	1.35941e+07	6.01894e+06	1.41221e+07	2.75252e+06	1.31e+07	2.93299e+07	2.09238e+07	1.25109e+07	2.46547e+07	9.48681e+06	1.57e+07	8.28858e+06	1.55299e+07
11_GL0084880	11_GL0084880	1.76138e+08	6.12643e+07	2.56624e+07	0.0046833	-2.38732	3.63896e-06	-6.86367	0.00129612	-2.87505	COG0056	C	FoF1-type ATP synthase, alpha subunit	1.8687e+08	2.74277e+08	9.79919e+07	1.55529e+08	6.70533e+07	1.70899e+08	2.4203e+08	2.14452e+08	5.86624e+07	1.58858e+08	5.75983e+07	5.99694e+07	3.04853e+07	3.71159e+07	1.69391e+07	2.26308e+07	7.21357e+07	2.39073e+07	4.69159e+07	6.56992e+07	9.0849e+06	3.80829e+07	1.54269e+07	1.9893e+07	7.72111e+07	5.08288e+07	3.27318e+07	3.06528e+07	1.23481e+07	6.11435e+07	2.49868e+07	1.98112e+07
1-1_GL0144660	1-1_GL0144660	1.64179e+08	1.63334e+08	6.86923e+07	0.0208701	-2.37776	0.131074	-2.39007	0.543407	-1.00518	COG2086	C	Electron transfer flavoprotein, alpha and beta subunits	3.31291e+07	1.19569e+08	5.46198e+07	1.74141e+08	6.10169e+08	1.1607e+08	1.29649e+08	7.60869e+07	1.8546e+08	1.1982e+08	2.55753e+08	7.60694e+07	9.25699e+07	6.01534e+07	3.47816e+06	5.07516e+07	2.50842e+08	7.41242e+07	2.56e+08	2.14739e+08	4.12772e+07	1.59849e+08	3.24369e+07	6.31655e+07	1.69251e+08	1.2458e+08	1.63912e+08	6.94528e+07	3.53794e+07	1.85238e+08	5.99184e+07	4.00904e+07
MH-6-2_GL0059997;1-1_GL0047294	MH-6-2_GL0059997	1.0426e+07	1.87223e+07	7.88943e+06	0.0435682	-2.37309	0.625325	-1.32152	0.280652	1.79573	COG4659	C	Na+-translocating ferredoxin:NAD+ oxidoreductase RNF, RnfG subunit	6.34658e+06	1.35881e+07	4.31122e+06	1.16711e+07	2.57348e+07	2.03292e+07	1.42741e+06	0	3.59832e+07	1.41961e+07	3.17753e+07	8.57729e+06	1.12391e+07	1.167e+07	5.63119e+06	1.2258e+07	1.44069e+07	1.19611e+07	4.68296e+07	1.4847e+07	5.65718e+06	1.24899e+07	1.77109e+06	2.24218e+06	2.1462e+07	5.48416e+06	1.378e+07	5.36513e+06	5.67074e+06	1.31299e+07	8.39054e+06	4.52335e+06
1-1_GL0002265	1-1_GL0002265	3.73303e+08	2.84214e+08	1.20723e+08	0.029468	-2.35426	0.0310835	-3.09222	0.751964	-1.31346	COG1744	M	Basic membrane lipoprotein Med, periplasmic binding protein (PBP1-ABC) superfamily	3.33711e+08	5.61862e+08	4.78641e+08	3.2167e+08	4.01717e+07	6.95056e+08	4.16898e+08	1.38411e+08	1.26389e+08	1.01819e+08	3.88633e+08	2.5211e+08	3.91562e+07	1.1126e+08	1.76319e+08	1.13941e+08	2.6028e+08	3.19044e+08	4.41367e+08	5.80417e+08	1.63061e+08	4.9885e+07	3.77546e+08	1.40559e+07	4.79181e+08	1.4833e+08	1.1736e+08	1.95632e+08	2.02838e+08	1.5979e+07	1.64642e+08	1.99949e+07
MH-6-1_GL0103115;1-1_GL0059032;S-Fe7_GL0176629;1-1_GL0111616;MC-6-3_GL0093186;32_GL0002017;Group2-8A_GL0069063;6-4_GL0038828;41_GL0045029	MH-6-1_GL0103115	2.43772e+07	1.86606e+07	7.93104e+06	0.0405241	-2.35285	0.0200675	-3.07364	0.564723	-1.30635	COG1190	J	Lysyl-tRNA synthetase (class II)	2.50622e+07	2.67079e+06	2.47258e+07	3.73646e+07	0	4.07681e+07	4.69073e+07	1.7519e+07	4.80131e+06	2.19751e+07	1.82259e+07	1.54252e+07	8.56762e+06	0	1.21661e+07	7.92593e+06	1.5361e+07	1.6724e+07	1.94129e+07	4.85836e+07	0	1.0575e+07	7.27713e+06	7.97572e+06	3.96963e+06	1.4065e+07	2.20861e+07	2.3297e+07	3.06521e+06	6.27177e+06	6.57537e+06	8.91066e+06
10_GL0039953	10_GL0039953	1.11156e+08	1.14975e+08	4.95578e+07	0.0359981	-2.32002	0.219385	-2.24296	0.60854	1.03436	COG0081	J	Ribosomal protein L1	4.98586e+06	2.18741e+08	8.32722e+07	3.55762e+07	3.34141e+08	9.07591e+07	2.07348e+07	1.01039e+08	9.27855e+06	8.80684e+07	5.24952e+07	1.80381e+08	6.95921e+06	4.28036e+07	1.8923e+07	2.97098e+08	6.73566e+07	1.31359e+08	6.07925e+07	1.58939e+08	2.40342e+07	2.43473e+07	1.1856e+07	7.97701e+06	9.21467e+07	9.37476e+07	2.95359e+08	1.49779e+08	2.55912e+07	6.63621e+07	4.60564e+07	2.26851e+07
1-6_GL0097802	1-6_GL0097802	1.97255e+08	2.48518e+08	1.07549e+08	0.0461425	-2.31075	0.391451	-1.83409	0.520142	1.25989	COG5275	R	BRCT domain type II	1.85759e+08	1.98678e+08	4.20455e+08	1.0596e+08	856249	1.4609e+08	2.82462e+08	2.37777e+08	5.76939e+07	1.19311e+08	5.50643e+08	1.859e+08	3.22441e+07	5.54728e+07	1.0838e+08	1.75562e+07	4e+08	2.93589e+07	3.96178e+08	3.72263e+08	0	4.22318e+08	1.43691e+08	1.79581e+07	2.1726e+08	1.2498e+08	3.44342e+08	1.84289e+08	5.00219e+06	3.52582e+08	1.95232e+07	8.31017e+06
S-Fe3_GL0172880;MH-6-2_GL0014089	S-Fe3_GL0172880	1.55097e+08	9.94118e+07	4.38353e+07	0.0410222	-2.26785	0.0162542	-3.53817	0.490536	-1.56014	COG3033	E	Tryptophanase	1.96508e+08	5.21723e+07	1.4479e+08	2.79389e+08	1.4609e+08	2.4114e+08	1.4184e+07	1.66498e+08	5.94114e+07	1.0365e+08	2.66262e+08	2.71019e+07	7.31105e+07	1.63459e+07	1.2545e+07	1.035e+07	1.4816e+08	1.08091e+08	7.07506e+07	3.32989e+07	5.18287e+07	8.70823e+07	2.72258e+07	2.64271e+07	1.72171e+08	9.749e+07	5.42213e+07	5.23335e+07	6.10309e+07	1.23569e+08	1.78049e+07	1.87029e+07
S-Fe7_GL0191360;6-3_GL0007035	S-Fe7_GL0191360	1.26761e+08	1.05993e+08	4.68606e+07	0.0360626	-2.26187	0.0214633	-2.70505	0.78777	-1.19594	COG0096	J	Ribosomal protein S8	2.60411e+08	1.01191e+08	1.2865e+08	1.0083e+08	2.30452e+07	1.88499e+08	1.4043e+08	7.10281e+07	1.1272e+08	1.0756e+08	1.0637e+08	1.4385e+07	1.65132e+07	2.71088e+07	4.04678e+07	4.73587e+07	9.8211e+07	1.0779e+08	1.8026e+08	1.91628e+08	1.43321e+07	1.03041e+08	4.11737e+07	4.56352e+07	5.86192e+07	1.0177e+08	1.09749e+08	8.28514e+07	7.49704e+06	7.08957e+07	9.80528e+07	5.02516e+07
MH-6-2_GL0096254;10_GL0012943;10_GL0005397;G1-6A_GL0053569	MH-6-2_GL0096254	8.37282e+06	2.39622e+07	1.06193e+07	0.0100377	-2.25648	0.470934	1.26831	0.0129541	2.8619	COG0458	EF	Carbamoylphosphate synthase large subunit	0	1.68271e+07	1.22851e+07	5.90024e+06	6.10366e+06	1.34651e+07	9.26467e+06	3.13661e+06	9.10144e+06	4.56699e+07	1.59522e+07	2.56892e+07	1.6638e+07	1.09999e+07	9.35729e+06	8.10793e+06	2.68999e+07	9.9481e+06	1.81389e+07	3.87561e+07	1.07009e+07	1.23971e+07	1.1856e+07	0	2.79499e+07	2.72358e+07	3.12601e+07	1.09451e+07	5.62406e+06	1.09749e+07	0	9.53696e+06
10_GL0061031;MC-0-1_GL0040350;S-Fe10_GL0110530;MH-0-5_GL0099509;S-Fe10_GL0062503;14_GL0065152	10_GL0061031	8.59913e+06	2.40966e+07	1.07474e+07	0.0134655	-2.24209	0.287138	1.24982	0.00552302	2.80222	COG0422	H	Thiamine biosynthesis protein ThiC	1.69899e+07	3.4768e+06	6.21141e+06	4.08282e+06	1.1667e+07	5.34281e+06	1.66702e+07	4.35211e+06	1.84612e+07	3.81663e+07	5.46475e+07	1.62491e+07	4.93606e+06	9.37821e+06	9.54729e+06	1.8398e+07	1.40139e+07	1.95241e+07	0	1.65871e+07	1.42909e+07	1.35791e+07	1.041e+07	4.99114e+06	1.30491e+07	1.52911e+07	1.35441e+07	4.55292e+07	1.5217e+07	0	9.59511e+06	7.87825e+06
1-1_GL0104334	1-1_GL0104334	1.42623e+07	3.89386e+07	1.73871e+07	0.0273221	-2.23951	0.814467	1.2191	0.0445805	2.73018	COG0049	J	Ribosomal protein S7	5.92802e+07	4.189e+06	0	2.07272e+06	5.11411e+06	5.12106e+06	1.7295e+07	2.10262e+07	1.38239e+07	2.3711e+07	1.0531e+08	5.4718e+07	4.02884e+06	5.43526e+06	1.34701e+07	8.89119e+06	1.18179e+07	5.12554e+07	5.29846e+07	2.70352e+07	6.20183e+06	1.33949e+07	7.40696e+06	1.82978e+07	1.10169e+07	3.03893e+07	1.5807e+07	6.93937e+07	6.4677e+06	1.05699e+08	1.18141e+07	7.53807e+06
2A-dyr16-07_GL0094086	2A-dyr16-07_GL0094086	1.24633e+08	2.94268e+08	1.33475e+08	0.00640103	-2.20467	0.976315	1.07094	0.00268932	2.36108	COG1024	I	Enoyl-CoA hydratase/carnithine racemase	1.56599e+08	1.95402e+08	9.99378e+07	1.33749e+08	1.02471e+08	1.4204e+08	9.3532e+07	7.33314e+07	5.31447e+08	4.0371e+08	4.26236e+08	2.29509e+08	8.48672e+07	3.82199e+07	2.4649e+08	8.74178e+07	2.76439e+08	1.54728e+08	4.88495e+08	2.59801e+08	8.14423e+07	2.12119e+08	1.74309e+08	1.61321e+08	2.47258e+08	1.84599e+08	1.6375e+08	1.65238e+08	6.46205e+07	1.68768e+08	1.49139e+08	1.32981e+08
4-1_GL0000099	4-1_GL0000099	2.67967e+08	4.40536e+08	2.00127e+08	0.0292811	-2.20128	0.313692	-1.33899	0.117959	1.64399	COG1145	C	Ferredoxin	2.32172e+08	3.31543e+08	5.00668e+08	3.02343e+08	4.28203e+07	3.40792e+08	1.67221e+08	2.26178e+08	3.18721e+08	1.94989e+08	4.92085e+08	2.58202e+08	8.92504e+07	3.90706e+08	3.70007e+08	1.2479e+07	4.06696e+08	5.34835e+08	6.27769e+08	9.7931e+08	2.91239e+07	4.74548e+08	1.51681e+08	8.32454e+07	2.64022e+08	2.38902e+08	4.69872e+08	5.01026e+08	3.3975e+07	4.20794e+08	2.18902e+08	1.26809e+08
2A-dyr14-07_GL0067822	2A-dyr14-07_GL0067822	3.195e+07	8.34973e+07	3.85936e+07	0.00321689	-2.1635	0.567198	1.20794	0.00208011	2.61337	COG1454	C	Alcohol dehydrogenase, class IV	3.43867e+07	3.57907e+07	3.52274e+07	4.66144e+07	3.53444e+07	3.47408e+07	7.53182e+06	2.59639e+07	1.72739e+08	5.26599e+07	6.60146e+07	9.52094e+07	2.09812e+07	6.68175e+07	7.21888e+07	2.9574e+07	1.29309e+08	5.02829e+07	6.67114e+07	1.12161e+08	1.7651e+07	6.4152e+07	1.87452e+07	2.72013e+07	8.02306e+07	5.92625e+07	6.14172e+07	5.59706e+07	2.85089e+07	3.87347e+07	3.58121e+07	4.27563e+07
Group2-7A_GL0030364	Group2-7A_GL0030364	3.43894e+07	4.26735e+07	1.97848e+07	0.0255892	-2.15688	0.594031	-1.73817	0.473464	1.24089	COG4799	I	Acetyl-CoA carboxylase, carboxyltransferase component	6.09326e+07	1.6007e+06	2.86827e+07	6.63453e+07	1.92088e+07	2.63548e+07	4.19411e+07	3.0049e+07	4.52637e+07	3.92058e+07	2.39469e+07	1.39319e+07	2.53998e+07	2.1927e+07	1.91659e+07	1.71262e+07	5.23251e+07	3.78826e+07	6.03323e+07	1.0937e+08	2.33072e+07	2.8241e+07	2.40292e+07	1.27459e+07	2.59729e+07	1.47269e+07	3.11007e+07	5.8023e+07	1.3526e+07	2.00129e+07	2.38869e+07	8.04989e+06
13_GL0001816;8-7_GL0043023	13_GL0001816	7.98745e+07	6.60428e+08	3.06585e+08	0.0479887	-2.15415	0.175681	3.83833	0.000153005	8.26832	COG1653	G	ABC-type glycerol-3-phosphate transport system, periplasmic component	2.05911e+07	1.3002e+08	2.0496e+08	1.9317e+07	2.55658e+07	1.75542e+07	2.15001e+08	5.98646e+06	6.51028e+08	3.42807e+08	5.69928e+08	3.05492e+08	1.69852e+08	6.44986e+08	6.80816e+08	1.59019e+07	7.28803e+08	1.1779e+09	1.68291e+09	2.97961e+08	1.1403e+07	6.67283e+08	3.71723e+08	5.94388e+07	5.29176e+08	6.53612e+08	6.13451e+08	3.72066e+08	8.74883e+06	7.22021e+08	2.27222e+08	9.96208e+07
G1-8A_GL0075280;8-5_GL0068944;MH-6-4_GL0006453;MC-0-1_GL0028753;47_GL0122420;29_GL0000455;S-Fe10_GL0183085	G1-8A_GL0075280	6.66025e+07	4.83622e+07	2.25772e+07	0.0333149	-2.14208	0.0163986	-2.94999	0.172829	-1.37716	COG0078	E	Ornithine carbamoyltransferase	1.0311e+08	2.56289e+07	7.11443e+07	1.27491e+08	0	9.32954e+07	6.63651e+07	4.57857e+07	5.0335e+07	5.19194e+07	4.61636e+07	5.29103e+07	3.422e+07	947349	2.21467e+07	1.20751e+07	7.12312e+07	5.12484e+07	3.58121e+07	1.52929e+07	1.6975e+07	3.97018e+07	2.2584e+07	1.82432e+07	4.67714e+07	5.99087e+07	4.82647e+07	5.04882e+07	2.84557e+06	4.69472e+07	9.56225e+06	4.46786e+07
6-6_GL0063816	6-6_GL0063816	2.40422e+09	1.19294e+09	5.58095e+08	0.0257365	-2.13752	0.00312725	-4.30791	0.218968	-2.01537	COG0183	I	Acetyl-CoA acetyltransferase	3.20597e+09	1.97142e+09	1.69169e+09	3.28662e+09	1.89021e+08	4.03023e+09	3.31833e+09	1.54049e+09	2.57959e+09	1.4568e+09	6.37104e+08	3.33457e+08	8.02675e+08	3.64796e+08	7.02409e+08	4.17119e+08	1.47741e+09	2.1748e+09	8.94438e+08	8.06975e+08	6.15829e+08	7.34988e+08	6.10337e+08	5.61151e+08	1.64191e+09	1.0539e+09	6.92771e+08	5.66148e+08	3.01259e+08	3.75587e+08	3.99659e+08	8.11335e+08
G1-5A_GL0099127;8-1_GL0132236;11_GL0133839;41_GL0087377	G1-5A_GL0099127	5.63689e+07	7.74291e+07	3.62377e+07	0.0452258	-2.1367	0.126551	-1.55553	0.694967	1.37361	COG0255	J	Ribosomal protein L29	5.59126e+07	1.0405e+08	1.00231e+08	3.01988e+07	0	7.30264e+07	6.64263e+07	2.11072e+07	9.43192e+07	1.7589e+08	9.47654e+07	7.30786e+07	3.5311e+07	1.91051e+07	3.17008e+07	4.30943e+07	2.80427e+07	1.102e+08	2.57531e+07	8.92771e+07	3.39039e+07	3.78094e+07	1.97088e+07	6.66577e+07	6.06094e+07	9.5737e+07	3.39242e+07	4.75532e+07	5.39734e+06	5.35895e+07	4.62253e+07	4.23497e+07
2A-dyr16-07_GL0069847	2A-dyr16-07_GL0069847	1.29082e+07	3.26792e+07	1.53779e+07	0.0467182	-2.12508	0.980315	1.19133	0.00861687	2.53167	COG0427	C	Acyl-CoA hydrolase	6.42347e+06	2.01382e+07	1.55099e+07	1.90498e+07	6.64217e+06	7.52298e+06	1.99522e+07	8.02675e+06	4.3405e+07	2.23311e+07	3.10692e+07	4.67875e+07	0	3.22151e+06	2.62597e+07	2.31622e+06	3.06549e+07	1.45509e+07	7.62114e+07	3.86527e+07	0	3.62051e+07	9.12095e+06	2.11592e+07	3.06189e+07	9.6117e+06	2.229e+07	2.59669e+07	1.49269e+07	9.30722e+06	1.4202e+07	1.706e+07
G1-5A_GL0051586;Group2-4A_GL0040190	G1-5A_GL0051586	1.90183e+08	1.10268e+08	5.20119e+07	0.020163	-2.12005	0.0106863	-3.65652	0.339375	-1.72474				9.90809e+07	1.65348e+08	1.50449e+08	1.5975e+08	6.06625e+08	3.48097e+07	1.84158e+08	1.21241e+08	8.65426e+07	2.49971e+08	4.16908e+07	7.98344e+07	7.09284e+06	3.3178e+07	3.85026e+07	1.13949e+07	4.60066e+07	1.3093e+08	1.2372e+08	1.0695e+08	3.64368e+06	4.53096e+07	2.66269e+07	2.17591e+06	1.4481e+08	5.68447e+07	1.06079e+08	1.4983e+08	8.25658e+06	3.01703e+08	7.60466e+07	7.02118e+07
6-5_GL0046305	6-5_GL0046305	1.32634e+08	1.40392e+08	6.62695e+07	0.00398031	-2.1185	0.116874	-2.00144	0.567398	1.05849	COG1185	J	Polyribonucleotide nucleotidyltransferase (polynucleotide phosphorylase)	1.39891e+08	7.76319e+07	1.78962e+08	1.91302e+08	1.79539e+07	1.0846e+08	2.65668e+08	8.12045e+07	1.0627e+08	8.80887e+07	1.65459e+08	7.15056e+07	4.53691e+07	1.24569e+08	7.93085e+07	4.10053e+07	1.5648e+08	1.3984e+08	2.47309e+08	1.41091e+08	4.08922e+07	1.15529e+08	2.65919e+07	4.03246e+07	2.1746e+08	1.1359e+08	1.38112e+08	9.94993e+07	2.63742e+07	1.37411e+08	6.95953e+07	4.82647e+07
MC-0-3_GL0086470;2-1_GL0003290;Group2-5A_GL0031616	MC-0-3_GL0086470	4.31798e+09	1.46455e+09	6.91459e+08	0.0114453	-2.11806	6.61033e-07	-6.24474	0.000198317	-2.94833	COG1960	I	Acyl-CoA dehydrogenase related to the alkylation response protein AidB	4.71162e+09	3.33772e+09	4.15767e+09	4.1281e+09	2.77588e+09	6.48216e+09	5.31986e+09	3.63086e+09	1.4002e+09	2.1714e+09	1.0185e+09	7.39997e+08	4.41794e+08	6.39146e+08	3.98924e+08	4.3136e+08	2.29631e+09	6.79016e+08	1.29051e+09	1.34909e+09	4.35692e+08	1.3666e+09	7.51017e+08	5.88437e+08	3.32193e+09	1.39111e+09	7.44903e+08	1.17171e+09	2.48972e+08	1.0539e+09	9.03878e+08	1.03779e+09
3-3_GL0100994;8-1_GL0076341	3-3_GL0100994	2.71334e+08	1.07131e+08	5.06564e+07	0.0454021	-2.11486	0.000869084	-5.35636	0.0232783	-2.53273	COG1592	C	Rubrerythrin	2.92907e+08	1.13771e+08	2.91951e+08	5.82693e+08	0	4.39238e+08	1.22259e+08	3.27854e+08	1.06021e+08	1.06839e+08	1.12091e+07	5.21939e+07	2.48039e+08	8.2697e+06	1.74369e+07	8.95571e+07	1.39901e+08	2.553e+08	1.51778e+08	5.07785e+07	1.24429e+08	3.68672e+07	1.43642e+07	2.06871e+07	1.30119e+08	1.31181e+08	1.1136e+08	3.88947e+07	2.29319e+07	1.20379e+07	8.50668e+06	4.75116e+06
1-2_GL0007955	1-2_GL0007955	5.84753e+07	6.57039e+07	3.16132e+07	0.0231044	-2.07837	0.0317906	-1.84971	0.809439	1.12362	COG0202	K	DNA-directed RNA polymerase, alpha subunit/40 kD subunit	6.7772e+07	3.60778e+07	9.17783e+07	3.56123e+07	3.29982e+07	9.84963e+07	4.4317e+07	6.07505e+07	6.53296e+07	5.7335e+07	5.4007e+07	2.0035e+07	1.08009e+07	3.99291e+07	3.14753e+07	1.50089e+07	8.26019e+07	7.49428e+07	1.54511e+08	8.72509e+07	1.36641e+07	7.027e+07	2.74492e+07	2.4139e+07	5.90092e+07	3.27823e+07	6.05034e+07	4.01384e+07	0	6.77501e+07	2.24678e+07	2.47902e+07
1A-dyr3-06_GL0030708;S-Fe10_GL0137541;1-1_GL0083498	1A-dyr3-06_GL0030708	3.25249e+08	7.1299e+08	3.43102e+08	0.0240136	-2.07807	0.65777	1.05489	0.0274882	2.19214	COG1726	C	Na+-transporting NADH:ubiquinone oxidoreductase, subunit NqrA	1.4952e+08	2.17791e+08	3.99439e+08	2.50173e+08	7.24102e+08	2.30691e+08	1.72429e+08	4.57847e+08	5.18036e+08	9.02381e+08	6.37265e+08	5.50174e+08	3.94212e+08	3.44953e+08	1.6173e+08	5.10305e+08	2.464e+08	1.88378e+09	7.89169e+08	3.77938e+08	2.32482e+08	3.01203e+08	6.26224e+08	2.09662e+08	3.55992e+08	1.23709e+09	5.27922e+08	5.29737e+08	4.26354e+08	2.62918e+08	3.37381e+08	3.09799e+08
1-2_GL0073788;1-7_GL0102996	1-2_GL0073788	1.51422e+08	1.48356e+08	7.14426e+07	0.0467393	-2.07658	0.22935	-2.11949	0.773233	-1.02067	COG1883	C	Na+-transporting methylmalonyl-CoA/oxaloacetate decarboxylase, beta subunit	3.50631e+08	1.73021e+08	1.0293e+08	1.6897e+08	9.76e+06	1.14059e+08	2.18268e+08	7.37378e+07	1.588e+08	1.89099e+08	1.94702e+08	5.08815e+07	4.83626e+07	1.1722e+08	8.05137e+07	2.21998e+07	9.30465e+07	1.43281e+08	3.34773e+08	5.47835e+07	2.14991e+07	8.35795e+07	7.97903e+07	5.94306e+07	1.0691e+08	2.5384e+08	1.14259e+08	8.58994e+07	1.6674e+07	1.3078e+08	1.08961e+08	8.83019e+07
Group2-8A_GL0097846	Group2-8A_GL0097846	7.3345e+08	7.65943e+08	3.70254e+08	0.03114	-2.0687	0.0307494	-1.98094	0.991784	1.0443	COG0057	G	Glyceraldehyde-3-phosphate dehydrogenase/erythrose-4-phosphate dehydrogenase	2.84643e+08	8.78658e+08	9.34394e+08	7.19499e+08	1.40391e+09	4.29665e+08	7.15698e+08	5.0113e+08	3.86411e+08	6.71583e+08	3.47896e+08	7.25154e+08	1.00039e+09	5.10176e+08	3.68307e+08	1.83502e+08	2.78343e+08	5.64404e+08	1.85029e+09	6.65856e+08	2.3275e+08	2.90128e+08	7.45178e+07	1.77141e+08	6.72326e+08	1.4713e+09	6.23835e+08	9.33921e+08	1.66771e+08	9.2809e+08	2.89081e+08	2.22188e+08
S-Fe1_GL0047680;1A-dyr3-06_GL0023524;MC-6-3_GL0028784;MC-0-1_GL0003048;7-1_GL0076802;31_GL0057211;20_GL0034534;1-7_GL0088543;MC-6-4_GL0027981;40_GL0030531;1B-dyr11-07_GL0022598;16_GL0033184;1-5_GL0020500;S-Fe10_GL0072607;MH-0-5_GL0096397;MC-6-3_GL0120922;1B-dyr7-07_GL0001031;S-Fe15_GL0056627	S-Fe1_GL0047680	6.88832e+07	5.99507e+07	2.90347e+07	0.0310028	-2.06479	0.137283	-2.37245	0.915495	-1.149	COG0197	J	Ribosomal protein L16/L10AE	2.40719e+07	1.01021e+08	8.57058e+07	4.21764e+07	1.7608e+08	1.06839e+07	1.94621e+07	9.1865e+07	2.20928e+07	4.66778e+07	3.96014e+07	7.23103e+07	3.65637e+07	3.53989e+07	2.36167e+07	6.15361e+07	4.33142e+07	1.44401e+08	7.27093e+07	2.98999e+07	2.53169e+07	1.7593e+07	9.7744e+06	3.34549e+07	2.90021e+07	4.20301e+07	1.184e+08	5.89698e+07	3.06987e+07	2.85181e+07	2.26339e+07	2.3311e+07
17_GL0074689	17_GL0074689	1.01716e+09	6.84359e+08	3.37882e+08	0.0436084	-2.02544	0.106849	-3.0104	0.856059	-1.4863				4.64633e+08	1.94442e+09	1.47258e+07	8.64192e+08	3.69811e+07	3.53321e+09	1.0445e+09	2.34623e+08	1.6536e+08	1.36141e+08	2.97187e+08	5.87746e+08	2.91058e+06	1.12199e+09	2.40641e+08	8.6904e+07	2.01349e+08	9.23485e+08	7.45744e+07	1.2745e+09	2.89401e+06	9.51985e+07	1.8608e+09	8.47325e+06	1.4962e+09	4.58987e+08	1.69099e+09	9.05795e+08	847696	3.18039e+07	5.93308e+08	8.81191e+06
14_GL0050288	14_GL0050288	1.42596e+08	8.3108e+07	4.1198e+07	0.0104254	-2.01728	0.0154125	-3.46124	0.444497	-1.71579	COG1145	C	Ferredoxin	1.35291e+08	1.7346e+08	1.76771e+08	1.64911e+08	1.14359e+07	2.60627e+08	1.55622e+08	6.26513e+07	7.11574e+07	5.44678e+07	4.0993e+07	9.04607e+07	3.70903e+07	3.83133e+07	2.69122e+07	3.67147e+07	6.79235e+07	1.53359e+08	5.53376e+07	8.60855e+07	2.30091e+07	7.71188e+07	3.45128e+07	1.0311e+08	4.84819e+07	9.80596e+07	1.2519e+08	1.05779e+08	1.89531e+07	1.0316e+07	3.8089e+07	5.02366e+07
2-4_GL0102460	2-4_GL0102460	7.44363e+08	6.02258e+08	3.03355e+08	0.00150056	-1.98533	0.259	-2.45377	0.845032	-1.23595	COG1145	C	Ferredoxin	5.02701e+08	5.54434e+08	6.54425e+08	1.32639e+09	2.57822e+07	1.27131e+09	1.19721e+09	4.22659e+08	1.1259e+09	4.7949e+08	7.35021e+08	2.50778e+08	3.18002e+08	2.8729e+08	5.28676e+08	2.47269e+08	6.19156e+08	6.87622e+08	6.52649e+08	6.81899e+08	2.02358e+08	3.73809e+08	1.95578e+08	3.46107e+08	4.8511e+08	6.38837e+08	3.89359e+08	4.81271e+08	2.14842e+08	2.83537e+08	3.1614e+08	3.26648e+08
14_GL0137844	14_GL0137844	7.25328e+07	5.43997e+07	2.74114e+07	0.0322297	-1.98456	0.00230877	-2.64608	0.38066	-1.33333	COG0093	J	Ribosomal protein L14	4.77903e+07	1.1348e+08	5.16809e+07	7.31813e+07	2.69383e+07	7.06806e+07	1.50269e+08	4.62413e+07	1.01221e+08	1.38998e+08	4.29982e+07	3.41672e+07	1.35049e+07	2.97132e+07	3.4845e+07	4.14038e+07	2.98291e+07	4.79535e+07	4.93799e+07	7.01132e+07	1.7589e+07	4.28539e+07	1.2011e+07	3.10377e+07	2.41607e+07	5.36612e+07	2.80673e+07	3.22463e+07	1.85759e+07	2.4813e+07	3.25042e+07	3.0085e+07
Group2-3A_GL0088612	Group2-3A_GL0088612	3.72378e+07	7.31085e+07	3.6923e+07	0.0139021	-1.98002	0.135917	-1.00853	0.0566497	1.96329	COG0822	O	NifU homolog involved in Fe-S cluster formation	1.8308e+07	5.57532e+07	3.45987e+07	6.18244e+07	3.45756e+07	2.72979e+07	3.47672e+07	3.07773e+07	4.46612e+07	1.0962e+08	7.33838e+07	1.04549e+08	1.2396e+07	6.12675e+06	2.27698e+07	0	5.63145e+07	5.90174e+07	1.1752e+08	1.17031e+08	1.34221e+07	9.46303e+06	0	4.32723e+06	3.74576e+07	1.99701e+07	3.55288e+07	1.02249e+08	0	2.29198e+08	2.72452e+07	7.35953e+06
S-Fe3_GL0142804;2B-dyr23-07_GL0006598	S-Fe3_GL0142804	9.07155e+07	1.80036e+08	9.13238e+07	0.00657115	-1.9714	0.668028	1.00671	0.0119547	1.98462	COG4799	I	Acetyl-CoA carboxylase, carboxyltransferase component	5.35168e+07	4.62488e+07	7.56659e+07	2.7072e+08	2.38067e+07	8.62105e+07	1.1182e+08	5.77351e+07	1.49049e+08	8.49963e+07	1.26029e+08	1.22789e+08	9.64762e+07	1.2908e+08	1.18271e+08	5.33679e+07	1.88231e+08	2.25658e+08	1.9565e+08	3.48121e+08	5.90106e+07	1.5145e+08	1.33039e+08	3.08809e+07	1.73249e+08	1.29199e+08	1.63219e+08	2.54238e+08	1.0758e+08	7.86955e+07	8.65366e+07	5.14968e+07
1A-dyr3-06_GL0052655	1A-dyr3-06_GL0052655	5.24921e+07	1.73493e+08	9.05693e+07	0.0333755	-1.91559	0.561912	1.72539	0.00664934	3.30513	COG0292	J	Ribosomal protein L20	4.48931e+07	6.28348e+07	7.49653e+07	5.02898e+07	6.07477e+07	1.2598e+07	4.17686e+06	1.09431e+08	9.50867e+07	1.17419e+08	5.16155e+07	1.89391e+08	1.0279e+07	5.31153e+07	2.1114e+07	4.48725e+08	2.006e+08	2.58512e+08	1.83181e+08	1.123e+08	3.09592e+07	1.06441e+08	1.84039e+07	3.48193e+07	1.05789e+08	3.50372e+08	2.78003e+08	1.3965e+08	5.0973e+07	9.62587e+07	8.53631e+07	1.3038e+08
1-1_GL0144661	1-1_GL0144661	2.45544e+08	4.06355e+08	2.12941e+08	0.0408535	-1.9083	0.588215	-1.15311	0.0956555	1.65492	COG1960	I	Acyl-CoA dehydrogenase related to the alkylation response protein AidB	1.09489e+08	2.91441e+08	1.17999e+08	4.54161e+08	3.82737e+08	2.49018e+08	2.05698e+08	1.53812e+08	4.28835e+08	2.90322e+08	6.13635e+08	2.07038e+08	2.73678e+08	2.51721e+08	3.63279e+07	1.6766e+08	6.4e+08	1.92522e+08	5.62173e+08	4.86564e+08	1.6048e+08	4.01726e+08	9.90148e+07	2.0303e+08	6.45119e+08	2.38353e+08	3.83681e+08	1.88018e+08	1.91439e+08	4.82014e+08	1.17959e+08	1.70239e+08
5-8_GL0107180	5-8_GL0107180	4.39314e+08	2.43102e+08	1.27557e+08	0.00447128	-1.90583	0.000595217	-3.44406	0.127382	-1.80712	COG1156	C	Archaeal/vacuolar-type H+-ATPase subunit B/Vma2	4.51856e+08	3.86892e+08	4.82848e+08	5.57532e+08	7.81988e+07	7.40236e+08	5.42588e+08	2.74359e+08	2.39602e+08	3.22582e+08	1.7396e+08	1.50259e+08	1.45811e+08	1.31329e+08	2.1722e+08	9.73688e+07	2.50692e+08	3.7608e+08	1.0452e+08	3.83822e+08	1.38121e+08	1.47201e+08	7.4559e+07	1.3449e+08	2.27269e+08	2.90409e+08	1.3822e+08	2.59812e+08	1.34819e+08	8.2966e+07	1.1559e+08	1.11209e+08
10_GL0021046;MH-6-2_GL0088776;S-Fe10_GL0175957;G1-1A_GL0098805;MC-0-3_GL0029575;31_GL0009545;34_GL0002901	10_GL0021046	1.54971e+08	2.57355e+08	1.3607e+08	0.0423473	-1.89134	0.537489	-1.13891	0.107408	1.66066	COG3808	C	Na+ or H+-translocating membrane pyrophosphatase	9.94855e+07	1.591e+08	7.50775e+07	1.32779e+08	3.73508e+08	1.25571e+08	1.798e+08	9.44474e+07	2.24378e+08	1.31641e+08	1.50772e+08	1.9321e+08	8.52923e+07	2.28229e+08	5.62328e+07	4.16629e+08	3.49301e+08	1.29509e+08	5.44716e+08	1.74229e+08	8.89058e+07	9.14113e+07	1.41211e+08	3.90113e+07	2.0854e+08	1.4789e+08	5.37836e+08	2.96237e+08	1.13611e+08	1.60861e+08	4.69721e+07	1.64471e+08
54_GL0055748;1-1_GL0038049	54_GL0055748	3.60584e+08	1.03592e+08	5.49239e+07	0.0481692	-1.8861	2.04883e-05	-6.56516	0.00026944	-3.48082	COG2025	C	Electron transfer flavoprotein, alpha subunit	3.874e+08	3.93958e+08	2.68318e+08	3.87302e+08	2.24781e+08	2.93562e+08	7.4571e+08	1.83641e+08	1.19061e+08	1.46349e+08	1.6326e+08	4.08122e+07	1.01361e+08	4.28519e+07	4.75916e+07	4.49707e+07	1.52792e+08	8.76113e+07	8.93614e+07	7.22237e+07	3.51941e+07	7.71951e+07	6.01977e+07	7.56397e+07	1.1245e+08	1.0759e+08	0	4.79988e+07	2.064e+07	5.90609e+07	8.57294e+07	8.65486e+06
S-Fe20_GL0111795	S-Fe20_GL0111795	1.83966e+07	6.1979e+07	3.29297e+07	0.0185038	-1.88216	0.0680176	1.78999	0.00430792	3.36905	COG1454	C	Alcohol dehydrogenase, class IV	2.19412e+07	2.67208e+07	1.61428e+07	2.47731e+07	2.06182e+06	2.5064e+07	4.50215e+06	2.59669e+07	1.0937e+08	4.93378e+07	7.66549e+07	6.05146e+07	1.37079e+07	4.13361e+07	5.16619e+07	2.08401e+07	0	0	8.48809e+07	4.51939e+07	1.60568e+07	5.12177e+07	3.04011e+07	2.63712e+07	7.2773e+07	3.12428e+07	5.05545e+07	3.92672e+07	1.63659e+07	4.78134e+07	4.74384e+07	3.19463e+07
7-5_GL0152823	7-5_GL0152823	5.39881e+08	1.10169e+09	5.85753e+08	0.0403802	-1.88081	0.695278	1.08497	0.00921761	2.04062	COG0183	I	Acetyl-CoA acetyltransferase	5.66083e+08	5.52281e+08	2.969e+08	7.13247e+08	1.97492e+08	4.84295e+08	1.1979e+09	3.10849e+08	1.58968e+09	4.91802e+08	1.75639e+09	8.09953e+08	6.64401e+07	3.1972e+08	4.635e+08	1.94729e+08	7.8768e+08	7.0505e+08	1.45021e+09	1.27221e+09	8.22849e+07	8.37086e+08	3.77372e+08	9.30486e+08	8.76779e+08	9.04232e+08	1.0252e+09	1.5511e+09	9.91517e+07	1.2011e+09	9.07277e+08	1.54989e+09
32_GL0087920	32_GL0087920	3.72196e+07	2.76788e+08	1.49343e+08	0.0383569	-1.85337	0.674174	4.01249	0.00039856	7.43662	COG2222	M	Fructoselysine-6-P-deglycase FrlB and related proteins with duplicated sugar isomerase (SIS) domain	6.26657e+07	5.71176e+07	1.83891e+07	7.87463e+07	2.64942e+06	7.7489e+06	5.53146e+07	1.51252e+07	3.72477e+08	8.95014e+07	4.85501e+08	1.9128e+08	2.84702e+08	9.91311e+08	4.33062e+07	1.5366e+07	2.02778e+08	8.06938e+07	5.34085e+08	2.92853e+08	647307	2.0971e+08	7.01068e+07	3.10513e+06	1.51709e+08	1.8599e+08	2.83949e+08	4.5064e+08	7.95793e+06	3.13639e+07	7.88388e+07	5.57045e+07
31_GL0073726;S-Fe10_GL0157036;29_GL0119725;13_GL0060863;S-Fe12_GL0141303	31_GL0073726	3.39494e+08	3.63998e+08	1.9789e+08	0.0307537	-1.83939	0.541583	-1.71556	0.500125	1.07218	COG1156	C	Archaeal/vacuolar-type H+-ATPase subunit B/Vma2	4.74952e+08	4.0359e+08	6.84085e+08	2.65968e+08	8.82978e+06	3.68061e+08	2.47491e+08	2.62972e+08	4.45708e+08	2.44298e+08	3.74671e+08	2.18811e+08	1.16969e+08	3.07631e+08	3.79997e+08	4.1378e+07	4.38783e+08	5.61643e+08	5.28251e+08	3.07461e+08	8.48848e+07	4.06172e+08	1.21899e+08	1.3913e+08	3.23192e+08	2.65528e+08	5.05336e+08	1.54301e+08	6.7414e+07	3.55541e+08	2.4445e+08	1.09219e+08
S-Fe9_GL0037037	S-Fe9_GL0037037	1.23762e+08	9.33234e+07	5.07615e+07	0.0331716	-1.83847	0.156097	-2.4381	0.910619	-1.32616	COG1145	C	Ferredoxin	5.58522e+07	1.1146e+08	8.54653e+07	9.85553e+07	4.0785e+08	1.1571e+07	1.78431e+08	4.0911e+07	4.32972e+07	1.01501e+08	9.22933e+07	7.07375e+07	1.3984e+08	8.40388e+07	4.76047e+07	2.64557e+07	3.69054e+07	9.4844e+07	1.0399e+08	1.15609e+08	3.90796e+07	3.06493e+07	1.69021e+07	1.1893e+07	8.02084e+07	1.5455e+08	7.38839e+07	1.52062e+08	2.14872e+07	8.6141e+07	7.72716e+07	2.7776e+07
1A-dyr4-07_GL0042683;10_GL0033545;Group2-7A_GL0046407;8-8_GL0050837	1A-dyr4-07_GL0042683	1.13421e+08	2.55581e+08	1.39763e+08	0.0265484	-1.82867	0.477743	1.23226	0.00517171	2.25339	COG4992	E	Acetylornithine/succinyldiaminopimelate/putrescine aminotransferase	9.76517e+07	1.74241e+08	9.34975e+07	1.33101e+08	1.8596e+08	8.56091e+07	6.40103e+07	7.32943e+07	4.82125e+08	2.29002e+08	2.89128e+08	3.59807e+08	1.0355e+08	1.78008e+08	2.05201e+08	8.09692e+07	3.63572e+08	1.88062e+08	2.90549e+08	2.1113e+08	7.07848e+07	1.4382e+08	9.15166e+07	1.3768e+08	2.32022e+08	1.0486e+08	1.13201e+08	2.03512e+08	5.88505e+07	2.22869e+08	2.27861e+08	1.56049e+08
3-1_GL0094445;S-Fe12_GL0206001	3-1_GL0094445	4.33485e+08	3.71994e+08	2.05063e+08	0.0418086	-1.81405	0.0878931	-2.11391	0.961428	-1.1653	COG1155	C	Archaeal/vacuolar-type H+-ATPase catalytic subunit A/Vma1	4.48973e+08	4.78024e+08	5.71123e+08	3.55386e+08	5.8019e+07	4.00212e+08	8.83853e+08	2.72289e+08	4.19894e+08	2.00701e+08	4.08489e+08	1.70388e+08	1.97142e+08	3.96059e+08	3.173e+08	9.75237e+07	3.98694e+08	6.79783e+08	5.48504e+08	3.51779e+08	1.10831e+08	3.26633e+08	1.16571e+08	4.23828e+07	4.23975e+08	2.84977e+08	3.61169e+08	2.15571e+08	4.98827e+07	3.49526e+08	2.89228e+08	1.67672e+08
G1-5A_GL0163046	G1-5A_GL0163046	5.38529e+08	2.49725e+08	1.37711e+08	0.0239107	-1.81339	0.000198909	-3.91056	0.00495989	-2.15649	COG0055	C	FoF1-type ATP synthase, beta subunit	6.4254e+08	7.84007e+08	3.53753e+08	5.4002e+08	1.93611e+08	6.37749e+08	6.39956e+08	5.16595e+08	2.94178e+08	3.65469e+08	1.1873e+08	3.19912e+08	2.61469e+08	1.71648e+08	1.1846e+08	2.19528e+08	3.75837e+08	1.33869e+08	1.93959e+08	2.4649e+08	7.32167e+07	2.09151e+08	4.00369e+07	7.10248e+07	3.27831e+08	2.1752e+08	1.82671e+08	2.20232e+08	5.37836e+07	2.35158e+08	9.342e+07	1.0564e+08
8-2_GL0082313;22_GL0037793;6-5_GL0022316;4-2_GL0090090;6-5_GL0045676	8-2_GL0082313	2.53311e+08	2.85894e+08	1.61084e+08	0.0201952	-1.77482	0.0762383	-1.57254	0.650935	1.12863	COG0049	J	Ribosomal protein S7	2.54109e+08	2.40769e+08	2.42521e+08	1.71811e+08	4.26236e+08	3.8437e+08	2.03831e+08	1.0284e+08	2.76382e+08	3.15893e+08	1.6048e+08	5.83136e+08	2.54021e+08	1.0042e+08	6.87654e+07	2.06381e+08	1.98582e+08	2.59998e+08	3.66421e+08	1.9898e+08	1.74068e+08	1.58431e+08	8.31457e+07	1.0501e+08	1.6744e+08	4.32155e+08	1.9301e+08	2.78253e+08	1.5243e+08	1.8202e+08	2.52749e+08	1.9556e+08
54_GL0062857;1-2_GL0112066;1-1_GL0036479;17_GL0130451;MC-6-5_GL0037221;4-6_GL0089993;13_GL0030244	54_GL0062857	1.50525e+08	2.36696e+08	1.35561e+08	0.0474413	-1.74605	0.848119	-1.11039	0.106072	1.57247	COG0094	J	Ribosomal protein L5	1.2454e+08	1.89662e+08	3.47648e+08	1.35291e+08	8.92031e+06	2.069e+08	6.6558e+07	1.24681e+08	2.87402e+08	1.43199e+08	3.14637e+08	2.0024e+08	6.56024e+07	2.42689e+08	1.82962e+08	3.3787e+07	2.96128e+08	4.02068e+08	1.55471e+08	2.64192e+08	4.09327e+07	2.1274e+08	4.36395e+07	9.87143e+07	2.4764e+08	1.3555e+08	1.83819e+08	2.1e+08	1.47011e+07	3.5156e+08	2.27709e+08	1.11689e+08
11_GL0035831;8-3_GL0065165;8-2_GL0131151;11_GL0012950;11_GL0039130;S-Fe2_GL0143415;S-Fe20_GL0034821	11_GL0035831	7.14011e+07	1.04299e+08	6.00426e+07	0.0319063	-1.73708	0.375098	-1.18917	0.0362209	1.46075	COG1077	D	Actin-like ATPase involved in cell morphogenesis	5.17464e+07	1.2618e+08	5.52828e+07	9.7051e+07	8.29411e+07	5.98811e+07	5.19565e+07	4.617e+07	7.97187e+07	1.6314e+08	9.82291e+07	8.75085e+07	2.92988e+07	7.88007e+07	9.60174e+07	4.00037e+07	8.20805e+07	5.93116e+07	1.28801e+08	1.0297e+08	1.0204e+07	7.9356e+07	1.93068e+07	7.57705e+07	1.07231e+08	1.36848e+08	1.1229e+08	9.34588e+07	2.45138e+07	6.13903e+07	8.45999e+07	1.2125e+08
2B-dyr24-07_GL0004683	2B-dyr24-07_GL0004683	1.37213e+09	9.74614e+08	5.62166e+08	0.0170039	-1.73368	0.185547	-2.4408	0.939058	-1.40787	COG1960	I	Acyl-CoA dehydrogenase related to the alkylation response protein AidB	1.8249e+09	1.5209e+09	1.50848e+09	2.30893e+09	5.03141e+07	1.90981e+09	9.79242e+08	8.745e+08	1.27529e+09	1.17271e+09	1.13261e+09	3.18743e+08	5.00207e+08	3.51002e+08	6.21813e+08	5.13192e+08	9.06066e+08	9.0542e+08	1.02951e+09	1.01501e+09	3.26708e+08	7.02037e+08	2.6735e+08	9.66897e+08	1.0663e+09	6.83975e+08	1.32181e+09	8.67921e+08	4.11908e+08	4.50786e+08	3.99788e+08	1.2343e+09
20_GL0062175	20_GL0062175	3.22916e+08	7.2287e+08	4.2807e+08	0.0289887	-1.68867	0.202842	1.32564	0.002602	2.23857	COG1960	I	Acyl-CoA dehydrogenase related to the alkylation response protein AidB	3.7826e+08	5.72124e+08	2.18298e+08	4.39289e+08	2.22741e+08	2.24207e+08	2.48571e+08	2.7984e+08	1.3729e+09	5.03269e+08	1.04691e+09	9.07695e+08	3.0049e+08	5.77644e+08	7.42523e+08	2.73659e+08	8.86931e+08	3.35614e+08	6.58658e+08	6.51823e+08	2.13698e+08	4.34901e+08	3.52298e+08	3.23869e+08	8.04989e+08	5.01822e+08	4.26413e+08	5.77404e+08	2.80343e+08	5.48454e+08	5.98536e+08	4.90422e+08
11_GL0146124;38_GL0076358	11_GL0146124	3.81198e+08	1.9406e+08	1.19041e+08	0.00582676	-1.6302	0.15283	-3.20225	0.677763	-1.96433	COG0096	J	Ribosomal protein S8	3.92627e+08	6.75056e+08	4.49511e+08	3.18691e+08	7.05277e+06	3.92826e+08	5.83727e+08	2.30091e+08	1.67622e+08	2.71813e+08	2.52621e+08	1.7484e+08	1.21191e+08	7.416e+07	1.57239e+08	1.2109e+08	1.93772e+08	1.91942e+08	2.37859e+08	2.186e+08	9.4189e+07	1.6993e+08	5.15703e+07	1.29799e+08	1.27131e+08	1.55371e+08	1.68888e+08	1.6826e+08	6.88288e+07	1.53631e+08	1.793e+08	1.0756e+08
2A-dyr16-07_GL0078050	2A-dyr16-07_GL0078050	3.47338e+07	8.38915e+07	5.17384e+07	0.0214714	-1.62145	0.0519287	1.48957	0.000512755	2.41527	COG1960	I	Acyl-CoA dehydrogenase related to the alkylation response protein AidB	3.46737e+07	4.49635e+07	1.82709e+07	4.50765e+07	3.82587e+07	4.3449e+07	2.7417e+07	2.57608e+07	1.05249e+08	8.71385e+07	1.2964e+08	9.5352e+07	4.30824e+07	6.86531e+07	1.09901e+08	3.03403e+07	8.97615e+07	4.95222e+07	1.41221e+08	5.75109e+07	3.43843e+07	4.76453e+07	5.48883e+07	3.4784e+07	8.18484e+07	5.4901e+07	5.21375e+07	6.24151e+07	4.20136e+07	5.19398e+07	5.35735e+07	4.96558e+07
2A-dyr14-06_GL0069337	2A-dyr14-06_GL0069337	4.99425e+08	3.50685e+08	2.25721e+08	0.0466631	-1.55362	0.00451834	-2.21258	0.0860607	-1.42414	COG1145	C	Ferredoxin	4.16716e+08	4.77903e+08	6.42096e+08	5.1259e+08	7.47825e+08	2.78503e+08	6.14695e+08	3.0507e+08	2.90008e+08	6.01395e+08	2.79312e+08	2.58018e+08	6.40885e+08	1.37211e+08	1.42959e+08	2.0268e+08	2.24161e+08	3.99503e+08	4.48343e+08	2.60262e+08	2.04249e+08	1.73221e+08	7.25872e+07	8.16996e+07	3.36512e+08	2.4129e+08	4.15566e+08	4.53848e+08	2.35727e+08	4.26462e+08	2.04692e+08	1.86282e+08
10_GL0019752;Group2-1A_GL0055514	10_GL0019752	1.22113e+09	2.78123e+09	2.41601e+09	0.0389698	-1.15117	0.102467	1.9785	0.361465	2.27758				5.61436e+08	7.26658e+06	6.75818e+08	1.14219e+09	3.56e+09	2.10271e+08	1.14871e+09	2.46337e+09	1.04472e+10	5.64183e+06	2.52273e+08	1.6429e+08	3.42153e+09	3.48723e+09	3.50429e+08	3.9931e+09	1.09069e+10	3.15239e+06	1.04889e+07	1.60591e+07	1.83942e+09	1.61871e+09	1.1512e+09	1.14551e+09	8.76254e+09	5.44239e+06	0	1.9556e+07	1.97738e+09	3.20871e+09	1.0093e+09	5.78962e+09
10_GL0023718	10_GL0023718	1.23373e+07	1.01431e+09	1.02317e+09	0.00892646	1.00874	2.63871e-06	82.9331	0.457655	82.2147				523335	166640	2.32049e+06	2.21019e+06	7.50516e+07	2.6482e+06	345979	1.54319e+07	3.39727e+09	2.29108e+06	5.63184e+06	4.92935e+06	2.3425e+09	1.7388e+09	9.67632e+07	1.61428e+09	5.97627e+09	1.25771e+06	748566	636414	5.33531e+08	1.10291e+09	5.84723e+08	2.36439e+08	2.77747e+09	4.04334e+06	116391	1.02341e+06	1.02759e+09	7.96966e+08	3.51528e+08	1.852e+09
10_GL0094683;10_GL0071443;MH-6-2_GL0018777;MC-6-2_GL0154395	10_GL0094683	3.14981e+07	3.21242e+08	4.7227e+08	0.0188024	1.47014	0.00013958	14.9936	0.982017	10.1988	COG1640	G	4-alpha-glucanotransferase	1.67962e+07	9.92019e+07	5.39039e+07	6.45803e+06	1.56261e+07	7.60414e+06	8.25392e+06	4.41408e+07	1.21549e+09	1.75102e+07	1.9425e+06	4.52397e+06	9.54289e+08	1.02939e+09	3.45096e+07	9.30829e+08	1.88552e+09	7.68175e+06	6.16794e+06	3.22129e+06	2.67658e+08	3.61643e+08	1.56088e+08	9.08448e+07	6.88636e+08	1.41821e+07	8.6455e+06	1.39431e+06	4.41093e+08	4.17792e+08	1.97451e+08	7.85652e+08
16_GL0109754	16_GL0109754	1.94932e+08	3.30023e+09	5.08337e+09	0.0434836	1.54031	1.98586e-06	26.0777	0.0146257	16.9301	COG4771	P	Outer membrane receptor for ferrienterochelin and colicins	1.35919e+08	4.1685e+07	9.41066e+07	3.31322e+07	7.78736e+08	3.17951e+07	8.11297e+07	3.62953e+08	1.1984e+10	5.89726e+08	3.63647e+08	4.47208e+08	8.83934e+09	1.01065e+10	9.70443e+08	8.17824e+09	1.38357e+10	1.41889e+09	2.60441e+08	2.10708e+08	4.39238e+09	4.14019e+09	2.13649e+09	2.25798e+09	9.30851e+09	5.42925e+08	2.69979e+08	3.71074e+08	4.30279e+09	5.23456e+09	2.9073e+09	7.53425e+09
10_GL0023717	10_GL0023717	9.11676e+06	2.952e+08	4.55121e+08	0.0152001	1.54174	8.76372e-06	49.9214	0.408221	32.3799				3.34287e+06	1.74691e+06	5.10576e+06	1.2485e+06	3.64007e+07	460119	3.6451e+06	2.09841e+07	1.18651e+09	3.22329e+06	1.50311e+07	1.35189e+07	7.24937e+08	1.23401e+09	3.42689e+07	1.1861e+09	1.30569e+09	1.8002e+06	961435	2.76229e+06	2.66048e+08	2.10751e+08	1.1081e+08	9.93116e+07	1.00661e+09	1.5039e+06	1.78558e+06	3.01162e+06	3.73259e+08	4.68587e+08	2.40702e+08	5.12672e+08
Group2-3A_GL0019446;26_GL0078522	Group2-3A_GL0019446	3.59919e+09	6.79587e+09	1.05524e+10	0.0498979	1.55277	0.000269526	2.93188	0.0139604	1.88817	COG1592	C	Rubrerythrin	4.35733e+09	3.22181e+09	4.5145e+09	5.22444e+09	1.44009e+09	4.04287e+09	1.37069e+09	4.62179e+09	7.55144e+09	5.67336e+09	7.17893e+09	1.03252e+10	8.3443e+09	1.49727e+10	1.42266e+10	5.23528e+09	5.45255e+09	4.5732e+09	3.15769e+09	1.11712e+10	1.39187e+10	7.72574e+09	5.19206e+09	1.49383e+10	5.64521e+09	5.93923e+09	5.75175e+09	9.13061e+09	1.31644e+10	8.70122e+09	1.07127e+10	9.49686e+09
MH-6-5_GL0110013	MH-6-5_GL0110013	1.11686e+09	1.48718e+09	2.44491e+09	0.0358258	1.644	0.00395449	2.1891	0.0816285	1.33157	COG0059	EH	Ketol-acid reductoisomerase	1.6807e+09	1.2448e+09	7.90715e+08	1.66771e+09	5.12401e+08	1.00441e+09	7.11033e+08	1.32309e+09	1.6384e+09	1.60461e+09	1.4907e+09	1.76738e+09	1.29951e+09	1.48611e+09	4.54684e+09	1.05769e+09	1.68582e+09	1.0388e+09	1.35369e+09	1.45362e+09	3.27876e+09	2.00512e+09	2.065e+09	3.50106e+09	1.69942e+09	1.68329e+09	8.6028e+08	1.57011e+09	3.40463e+09	2.1922e+09	2.29351e+09	2.20851e+09
16_GL0049987	16_GL0049987	3.4047e+07	2.13193e+07	3.55802e+07	0.0404107	1.66892	0.554766	1.04503	0.604225	-1.597	COG3261	C	Ni,Fe-hydrogenase III large subunit	0	3.84247e+07	2.53671e+07	8.36257e+06	3.61127e+07	3.87231e+07	4.91564e+06	1.2047e+08	9.8992e+06	1.3633e+07	3.20177e+07	1.77632e+07	2.97071e+07	5.25908e+07	1.47109e+07	5.96472e+07	3.21336e+07	1.98071e+07	2.25512e+07	1.10989e+07	2.64277e+07	3.48947e+07	4.52033e+07	1.78328e+07	1.32791e+07	1.61362e+07	3.61327e+07	3.13798e+07	3.1125e+07	4.5295e+07	3.29921e+07	3.65351e+07
26_GL0057032	26_GL0057032	1.28152e+09	3.79772e+09	6.42292e+09	0.0216972	1.69126	1.18584e-06	5.01195	2.31207e-06	2.96345	COG1145	C	Ferredoxin	1.8494e+09	1.4013e+09	1.43321e+09	1.59401e+09	1.0592e+09	9.75416e+08	1.02579e+09	9.13861e+08	3.27559e+09	3.45653e+09	3.51488e+09	5.31325e+09	4.53701e+09	4.05611e+09	1.22405e+10	3.03962e+09	3.39539e+09	3.15254e+09	2.8132e+09	4.75094e+09	8.99373e+09	4.97565e+09	5.02424e+09	7.92702e+09	3.72623e+09	3.28783e+09	2.69048e+09	6.19584e+09	1.01836e+10	5.19326e+09	6.50864e+09	4.39572e+09
4-2_GL0105421	4-2_GL0105421	1.78601e+08	3.78803e+08	6.487e+08	0.0320857	1.7125	1.83246e-05	3.63212	0.0406125	2.12095	COG1344	N	Flagellin and related hook-associated protein FlgL	1.1402e+08	1.28301e+08	1.97179e+08	2.27442e+08	1.4126e+08	8.88915e+07	2.46462e+08	2.85253e+08	1.68051e+08	4.12173e+08	1.64089e+08	2.8355e+08	7.90788e+08	5.95868e+08	9.38728e+08	5.38555e+08	3.2986e+08	2.05731e+08	1.47401e+08	9.06463e+08	8.51471e+08	4.60575e+08	3.53289e+08	1.0045e+09	2.99123e+08	4.56142e+08	6.21513e+08	5.51544e+08	9.24507e+08	3.63128e+08	4.57699e+08	5.05289e+08
S-Fe20_GL0090288;8-5_GL0058979	S-Fe20_GL0090288	5.99568e+08	8.65953e+08	1.49809e+09	0.0381598	1.72998	0.00117309	2.49861	0.111417	1.44429	COG2070	R	NAD(P)H-dependent flavin oxidoreductase YrpB, nitropropane dioxygenase family	4.89215e+08	5.04011e+08	3.68417e+08	6.45253e+08	9.92842e+08	4.99931e+08	8.0286e+08	4.94015e+08	8.69561e+08	9.6975e+08	5.55213e+08	1.38899e+09	1.31138e+09	1.28751e+09	2.57253e+09	5.46223e+08	6.28478e+08	4.48415e+08	7.2124e+08	1.64411e+09	2.30569e+09	1.0311e+09	1.0792e+09	2.50709e+09	7.69254e+08	7.9283e+08	6.06653e+08	9.96942e+08	2.01201e+09	1.0185e+09	1.20401e+09	1.10179e+09
8-1_GL0132444;6-3_GL0080871;S-Fe20_GL0139335	8-1_GL0132444	4.05891e+07	1.71333e+08	3.0527e+08	0.0498911	1.78173	1.70416e-06	7.52099	0.000340549	4.22117	COG0488	R	ATPase components of ABC transporters with duplicated ATPase domains	6.63178e+07	5.4829e+07	1.42718e+07	4.0425e+07	3.15973e+07	2.94219e+07	3.21581e+07	5.56916e+07	1.19809e+08	3.09421e+08	1.4314e+08	2.27541e+08	2.41908e+08	3.34942e+08	6.94544e+08	1.28751e+08	9.52489e+07	8.74319e+07	6.22329e+07	2.50202e+08	3.34711e+08	2.04682e+08	1.68791e+08	4.19237e+08	9.16389e+07	2.05258e+08	1.1472e+08	3.49357e+08	4.64965e+08	2.18409e+08	2.5983e+08	1.92469e+08
10_GL0023719	10_GL0023719	1.39469e+07	1.61518e+09	2.94029e+09	0.00997798	1.82041	4.73928e-09	210.821	0.0170894	115.81				3.83054e+06	5.59371e+06	6.59052e+06	4.25451e+06	3.77433e+07	1.02209e+07	1.70439e+06	4.16371e+07	5.34564e+09	4.27524e+07	2.40348e+08	1.44281e+08	4.49583e+09	5.50605e+09	7.59766e+08	4.7863e+09	8.2697e+09	7.00374e+07	1.74129e+07	7.48497e+06	2.18248e+09	2.30139e+09	1.41179e+09	9.92453e+08	5.08066e+09	8.96458e+07	2.71663e+07	4.70717e+07	2.74998e+09	2.78119e+09	1.46501e+09	5.85127e+09
S-Fe1_GL0130934	S-Fe1_GL0130934	1.26856e+08	1.34035e+08	2.44225e+08	0.023441	1.8221	0.0149747	1.92521	0.770285	1.05659	COG0822	O	NifU homolog involved in Fe-S cluster formation	5.6607e+07	9.4615e+07	1.16969e+08	1.2047e+08	3.38758e+08	6.68744e+07	6.16638e+07	1.58891e+08	5.78922e+07	1.13279e+08	8.44384e+07	1.32471e+08	1.57888e+08	3.96223e+08	1.30131e+08	3.58327e+08	8.08258e+07	3.46473e+08	1.9329e+08	8.9985e+07	1.75582e+08	1.48892e+08	4.59378e+08	1.8123e+08	8.49963e+07	1.8308e+08	1.15739e+08	1.25951e+08	3.62744e+08	1.68082e+08	1.85969e+08	2.06258e+08
6-4_GL0014587	6-4_GL0014587	5.56482e+08	1.12276e+09	2.05742e+09	0.0141968	1.83246	5.3465e-06	3.69719	0.00750428	2.01761	COG0094	J	Ribosomal protein L5	6.14384e+08	4.73391e+08	5.79162e+08	5.69718e+08	7.21107e+08	4.88664e+08	4.56037e+08	5.49389e+08	1.23109e+09	1.37639e+09	8.21145e+08	2.36439e+09	2.0134e+09	1.44381e+09	3.63212e+09	8.63535e+08	8.36296e+08	8.90902e+08	5.10434e+08	1.73101e+09	2.76541e+09	1.72612e+09	1.4882e+09	3.32437e+09	7.56885e+08	8.79468e+08	6.51014e+08	1.4241e+09	2.23218e+09	1.52641e+09	2.23229e+09	1.44119e+09
17_GL0113769	17_GL0113769	6.34392e+07	1.53951e+08	2.83549e+08	0.0408951	1.84182	0.00365495	4.46962	0.967993	2.42674	COG0459	O	Chaperonin GroEL (HSP60 family)	4.45205e+07	3.35243e+07	1.80198e+07	2.12848e+08	6.23304e+07	7.96838e+07	3.17242e+07	2.48622e+07	1.89688e+07	5.16797e+06	4.24151e+07	5.20691e+07	5.7136e+08	4.93753e+08	3.1317e+08	2.02512e+07	6.59128e+07	1.56542e+07	7.17877e+07	1.12621e+09	1.49379e+08	1.84069e+08	1.43691e+08	4.2003e+08	1.49279e+08	9.68389e+06	2.509e+07	2.65167e+08	2.48462e+08	1.83751e+08	4.76892e+08	1.97779e+08
1A-dyr5-06_GL0004996	1A-dyr5-06_GL0004996	3.00926e+07	1.63532e+08	3.07964e+08	0.0075067	1.88321	2.63651e-06	10.2339	0.000175558	5.43428	COG0326	O	Molecular chaperone, HSP90 family	4.76266e+07	5.15739e+07	1.47309e+07	0	4.41052e+07	0	5.72849e+07	2.54191e+07	2.76669e+08	1.40139e+08	1.2573e+08	2.18882e+08	2.22131e+08	3.41877e+08	5.37935e+08	1.40239e+08	1.47448e+08	8.71947e+07	1.2515e+08	2.85739e+08	2.76459e+08	1.99168e+08	3.31787e+08	5.20523e+08	1.1576e+08	9.81861e+07	1.26929e+08	2.14551e+08	2.88649e+08	2.65919e+08	3.69267e+08	2.01618e+08
2-4_GL0011825;4-3_GL0069849	2-4_GL0011825	1.05938e+08	5.03999e+08	9.51448e+08	0.00409869	1.8878	2.62845e-08	8.98115	4.31892e-05	4.75747	COG0088	J	Ribosomal protein L4	2.23532e+08	7.84097e+07	1.3342e+08	1.2584e+08	1.14301e+08	6.44036e+07	4.94903e+07	5.81099e+07	8.35218e+08	5.24759e+08	4.03441e+08	5.09906e+08	7.3183e+08	7.95262e+08	1.06321e+09	7.58473e+08	5.17285e+08	2.17701e+08	1.77439e+08	7.37412e+08	1.59901e+09	8.58737e+08	5.78722e+08	8.67481e+08	5.85437e+08	5.66774e+08	3.30119e+08	6.42495e+08	1.4991e+09	8.59666e+08	9.30443e+08	8.75447e+08
4-1_GL0017830	4-1_GL0017830	2.40816e+07	1.7749e+07	3.38402e+07	0.0314925	1.9066	0.481765	1.40523	0.154386	-1.35679	COG0804	E	Urease alpha subunit	4.82781e+07	1.19481e+07	3.56788e+07	2.21488e+07	2.40968e+07	2.93467e+07	2.11558e+07	0	5.08136e+07	1.95128e+07	0	2.15159e+07	3.67206e+07	3.76669e+07	4.69083e+07	2.04211e+07	1.70279e+07	6.22071e+06	6.73085e+06	1.1358e+07	2.7595e+07	2.2208e+07	1.44621e+07	6.73271e+07	2.48062e+07	0	6.93761e+06	1.25661e+07	2.2007e+07	3.85141e+07	4.95747e+07	2.26778e+07
S-Fe1_GL0069680	S-Fe1_GL0069680	6.21611e+08	3.96084e+08	7.68858e+08	0.0485593	1.94115	0.578166	1.23688	0.133383	-1.56939	COG2913	M	Outer membrane protein assembly factor BamE, lipoprotein component of the BamABCDE complex	6.73364e+08	4.36687e+08	6.67483e+08	6.82606e+08	1.0663e+09	2.38451e+08	4.11785e+08	7.96214e+08	2.9257e+08	1.19961e+09	5.18704e+08	6.20898e+08	1.10291e+09	7.29357e+08	1.06709e+09	1.37101e+09	4.52512e+08	4.03999e+08	1.9948e+08	8.49415e+07	5.4621e+08	2.87621e+08	1.15979e+09	6.68436e+08	5.99598e+08	1.133e+08	9.92842e+07	1.68109e+08	6.68467e+08	6.06275e+08	2.09812e+08	8.09319e+08
S-Fe6_GL0115575;MH-6-3_GL0004422	S-Fe6_GL0115575	4.20441e+07	2.46856e+07	4.82518e+07	0.0369853	1.95465	0.883036	1.14765	0.105337	-1.70318	COG3181	C	Tripartite-type tricarboxylate transporter, receptor component TctC	6.12632e+07	6.0098e+07	9.76045e+07	4.2337e+07	1.52451e+07	3.96141e+07	0	2.01911e+07	1.37629e+07	1.8555e+07	4.40809e+07	1.8608e+07	4.03181e+07	2.53058e+07	3.62769e+07	7.23236e+07	7.5842e+07	5.0544e+07	1.35919e+07	8.40853e+06	5.0912e+07	1.0405e+08	5.77723e+07	5.40804e+07	1.69691e+07	2.1568e+07	3.73611e+06	1.05611e+07	1.59739e+07	2.36429e+07	5.17452e+07	4.66208e+07
S-Fe1_GL0133428	S-Fe1_GL0133428	2.08306e+07	3.74911e+07	7.45924e+07	0.0405528	1.9896	0.00409796	3.58091	0.928873	1.79981	COG2010	C	Cytochrome c, mono- and diheme variants	2.68701e+07	0	7.24019e+06	3.79603e+07	3.94748e+07	0	4.88405e+07	6.25864e+06	2.47241e+06	7.28987e+07	4.65768e+07	7.31745e+07	7.6229e+07	1.00851e+08	4.5905e+07	4.85713e+07	6.16297e+06	8.13224e+07	4.38147e+07	0	1.0869e+08	3.97796e+07	1.19119e+08	5.16476e+07	1.0532e+07	4.28618e+07	2.63979e+07	6.18743e+06	5.06956e+07	9.05003e+07	7.49204e+07	8.82003e+07
17_GL0121095;17_GL0157040	17_GL0121095	3.38669e+07	7.3201e+07	1.47746e+08	0.00998233	2.01836	1.04977e-06	4.36255	0.118585	2.16143	COG1207	M	Bifunctional protein GlmU, N-acetylglucosamine-1-phosphate-uridyltransferase/glucosamine-1-phosphate-acetyltransferase	2.97982e+07	3.28088e+07	2.44681e+07	2.80918e+07	3.00317e+07	6.43073e+07	3.86518e+07	2.27772e+07	4.17802e+07	5.21567e+07	5.46512e+07	1.16249e+08	1.63961e+08	1.23831e+08	2.40088e+08	8.83731e+07	1.56939e+07	2.95958e+07	4.5272e+07	1.92199e+08	1.64108e+08	9.55366e+07	7.55805e+07	1.40281e+08	6.32485e+07	2.82839e+07	9.30808e+07	1.46201e+08	2.18298e+08	1.51071e+08	1.39521e+08	1.72302e+08
Group2-3A_GL0160676	Group2-3A_GL0160676	4.60724e+07	1.22184e+08	2.46762e+08	0.032186	2.0196	0.000243492	5.35596	0.00899925	2.65199	COG1190	J	Lysyl-tRNA synthetase (class II)	6.41416e+07	1.61039e+07	3.42823e+07	9.81386e+07	5.80163e+06	9.77282e+07	1.70188e+07	3.53639e+07	4.84228e+07	1.31111e+08	1.3299e+08	2.27138e+08	2.50363e+08	2.44489e+08	6.72156e+08	1.06199e+08	6.34147e+07	9.02651e+07	9.76405e+07	2.38139e+08	3.04313e+08	1.63159e+08	1.12189e+08	3.6578e+08	6.49008e+07	1.06101e+08	1.1775e+08	1.4833e+08	2.68071e+08	1.22371e+08	2.07539e+08	1.44511e+08
2_GL0033131;3-3_GL0000411	2_GL0033131	2.51935e+08	2.03775e+08	4.13331e+08	0.0225271	2.02837	0.0967083	1.64062	0.37823	-1.23634	COG0099	J	Ribosomal protein S13	2.02102e+08	1.84731e+08	3.06577e+08	1.7112e+08	5.66135e+08	1.96748e+08	2.70651e+08	1.17419e+08	1.38099e+08	4.60564e+08	1.62529e+08	1.47279e+08	1.61871e+08	2.9803e+08	8.007e+08	1.79011e+08	1.45399e+08	8.4522e+07	1.49091e+08	6.88399e+07	3.82613e+08	4.50257e+08	7.00326e+08	6.38631e+08	2.256e+08	6.31786e+08	7.31021e+07	1.58489e+08	3.1429e+08	4.86206e+08	3.28549e+08	2.19488e+08
2A-dyr16-07_GL0060360	2A-dyr16-07_GL0060360	2.98991e+07	8.45858e+07	1.72044e+08	0.0154547	2.03396	2.84704e-06	5.75416	0.111749	2.82905	COG4284	G	UDP-N-acetylglucosamine pyrophosphorylase	1.51992e+07	1.70671e+07	3.75431e+07	2.4821e+07	4.8444e+07	4.01255e+07	1.81631e+07	3.78294e+07	7.027e+07	4.86878e+07	8.73293e+07	6.8522e+07	3.0094e+08	1.96508e+08	1.0858e+08	1.94048e+08	1.93928e+07	5.34835e+07	1.2347e+08	1.60199e+07	1.00561e+08	6.55873e+07	2.35061e+08	1.44119e+08	4.38702e+07	1.92469e+07	3.66682e+08	9.80551e+07	1.20859e+08	2.07339e+08	2.36042e+08	1.54882e+08
26_GL0031512	26_GL0031512	3.93496e+09	4.42898e+09	9.08481e+09	0.00346694	2.05122	0.000921032	2.30874	0.644404	1.12555	COG1080	G	Phosphoenolpyruvate-protein kinase (PTS system EI component in bacteria)	4.69094e+09	3.20442e+09	3.60056e+09	5.0789e+09	3.93369e+09	3.63664e+09	4.3402e+09	2.99433e+09	4.76749e+09	4.05294e+09	3.60081e+09	4.65157e+09	5.79295e+09	6.57597e+09	1.82978e+10	4.26432e+09	5.00161e+09	2.5391e+09	2.40857e+09	4.99689e+09	1.16198e+10	5.81942e+09	6.0703e+09	1.32069e+10	4.74286e+09	5.33507e+09	3.40197e+09	7.64892e+09	1.17193e+10	8.17956e+09	1.03039e+10	7.16754e+09
S-Fe1_GL0017985	S-Fe1_GL0017985	9.64754e+07	1.23034e+08	2.54332e+08	0.0390348	2.06717	0.00304488	2.63623	0.852446	1.27529				5.59693e+07	1.00021e+08	1.36201e+08	9.98596e+07	2.2308e+08	4.94504e+07	1.92921e+07	8.79306e+07	5.98439e+07	2.1064e+08	1.6906e+08	2.06581e+08	2.59633e+08	6.21684e+08	1.6148e+08	4.38672e+08	4.34961e+07	2.64022e+08	1.64831e+08	1.04641e+07	1.81051e+08	1.67699e+08	2.32268e+08	1.41439e+08	2.142e+07	1.14151e+08	1.1008e+08	1.01819e+08	2.72233e+08	1.59041e+08	2.21172e+08	1.9561e+08
17_GL0082522;26_GL0083109;S-Fe11_GL0012241;MC-6-2_GL0109341;MC-6-2_GL0074574;G1-6A_GL0039128;8-1_GL0054291;6-7_GL0068969;7-2_GL0055074	17_GL0082522	1.79519e+07	2.78262e+07	5.78106e+07	0.0282318	2.07756	0.0153766	3.22031	0.57755	1.55005	COG0542	O	ATP-dependent Clp protease ATP-binding subunit ClpA	6.56538e+07	0	1.86831e+07	1.49458e+07	0	1.8978e+07	1.6783e+07	8.57117e+06	6.85867e+07	3.26768e+07	1.46659e+07	8.88383e+06	1.04609e+08	1.1559e+08	1.1163e+08	3.40761e+07	2.75569e+07	2.6817e+07	2.96142e+07	4.06827e+07	3.39336e+07	2.09151e+07	3.42003e+07	3.91084e+07	2.59442e+07	1.72962e+07	2.7716e+07	1.34741e+07	6.93825e+07	3.9473e+07	4.47445e+07	4.60649e+07
31_GL0021346;S-Fe1_GL0130458;MH-6-1_GL0065086;6-8_GL0035791	31_GL0021346	2.02022e+07	1.29851e+08	2.70353e+08	0.000613608	2.08203	9.14687e-08	13.3824	2.95966e-06	6.42755	COG0542	O	ATP-dependent Clp protease ATP-binding subunit ClpA	1.2177e+07	1.24171e+07	1.149e+07	2.03091e+07	7.49376e+07	8.04489e+06	1.56859e+07	6.55571e+06	1.8593e+08	1.9871e+08	1.34741e+08	1.40751e+08	5.75745e+08	2.76389e+08	2.29182e+08	2.24218e+08	1.3595e+08	1.58979e+08	1.21949e+08	1.04131e+08	4.11766e+08	2.7776e+08	2.13422e+08	2.1567e+08	1.10121e+08	8.82836e+07	9.49511e+07	8.37086e+07	1.6463e+08	1.73049e+08	2.25071e+08	2.5733e+08
10_GL0023716	10_GL0023716	5.35456e+06	2.80948e+08	5.85277e+08	0.00844444	2.08322	5.78925e-06	109.304	0.434041	52.4689	COG0296	G	1,4-alpha-glucan branching enzyme	9.59136e+06	2.54572e+06	2.34769e+06	300871	2.48639e+07	775890	1.42161e+06	989396	9.11591e+08	1.73161e+06	8.70843e+06	1.30521e+06	1.12021e+09	1.8058e+09	6.02865e+07	1.0278e+09	1.58851e+09	908050	869721	807495	1.8009e+08	2.03592e+08	7.42198e+07	3.40103e+07	8.52393e+08	1.7354e+06	1.79118e+06	1.02129e+06	4.90976e+08	5.68905e+08	2.97023e+08	1.16041e+09
1-1_GL0055818;17_GL0005880;4-8_GL0081088;G1-8A_GL0074157;S-Fe12_GL0141913;S-Fe9_GL0232440;MC-6-2_GL0065357;S-Fe2_GL0167966	1-1_GL0055818	8.47185e+07	6.60734e+07	1.38613e+08	0.0143316	2.09786	0.0918484	1.63616	0.584044	-1.28219	COG0115	EH	Branched-chain amino acid aminotransferase/4-amino-4-deoxychorismate lyase	1.32981e+08	1.1238e+08	1.0224e+08	3.39211e+07	7.58944e+06	1.21919e+08	8.99498e+07	7.6768e+07	1.6512e+07	6.14979e+07	2.09252e+07	3.78756e+07	6.17945e+07	1.53769e+08	2.72653e+08	8.12681e+07	1.25349e+08	2.37449e+07	3.32882e+07	1.5209e+08	1.42459e+08	1.31501e+08	1.0009e+08	2.02801e+08	1.6128e+08	2.8547e+07	1.81009e+07	1.13671e+08	1.9472e+08	1.02471e+08	1.26061e+08	9.37692e+07
4-8_GL0124522	4-8_GL0124522	2.06833e+09	3.4319e+09	7.23788e+09	0.0192417	2.109	0.000260748	3.49938	0.0864846	1.65926	COG0057	G	Glyceraldehyde-3-phosphate dehydrogenase/erythrose-4-phosphate dehydrogenase	2.39287e+09	1.92681e+09	2.28813e+09	1.94899e+09	2.10112e+09	2.35841e+09	2.0602e+09	1.47011e+09	2.83629e+09	2.4615e+09	2.09739e+09	2.45991e+09	2.16401e+09	3.47832e+09	1.20837e+10	2.62132e+09	3.18801e+09	1.77121e+09	2.66618e+09	7.46913e+09	8.02749e+09	1.00346e+10	6.63208e+09	1.2331e+10	2.74543e+09	5.98384e+09	1.85639e+09	5.64755e+09	7.25855e+09	7.00084e+09	8.362e+09	6.86057e+09
4-1_GL0021837	4-1_GL0021837	7.59421e+07	6.70765e+07	1.42943e+08	0.0499548	2.13105	0.0304769	1.88226	0.778701	-1.13217	COG1185	J	Polyribonucleotide nucleotidyltransferase (polynucleotide phosphorylase)	5.63456e+07	3.74257e+07	2.74341e+07	2.75797e+07	5.23625e+07	1.71858e+07	4.05695e+07	3.48634e+08	1.893e+07	1.54939e+08	5.64781e+07	1.27459e+08	1.5579e+08	3.34942e+07	1.54739e+08	7.01649e+07	1.9823e+07	1.10981e+08	6.66623e+07	6.96145e+07	2.46593e+08	1.05361e+08	1.4961e+08	2.93002e+08	1.88209e+07	5.91752e+07	4.79744e+07	5.40605e+07	2.47588e+08	1.00231e+08	9.8935e+07	5.98109e+07
16_GL0104715	16_GL0104715	4.54483e+06	2.70091e+07	5.7687e+07	0.0128413	2.13583	5.90013e-05	12.6929	0.00584822	5.94283	COG0517	T	CBS domain	1.50991e+07	6.18315e+06	1.54611e+06	7.03736e+06	0	6.49292e+06	0	0	1.6028e+07	4.51211e+07	3.75656e+07	3.1711e+07	5.51353e+07	5.54894e+07	5.62302e+07	3.73302e+07	4.87787e+07	1.24569e+07	8.67901e+06	1.4089e+07	7.42574e+07	4.44007e+07	2.43428e+07	1.49169e+08	3.77103e+07	2.58077e+07	1.70671e+07	2.90951e+07	8.21883e+07	4.09091e+07	3.55852e+07	3.72057e+07
S-Fe1_GL0020357	S-Fe1_GL0020357	4.80166e+07	4.72789e+07	1.01621e+08	0.0306385	2.1494	0.027203	2.11638	0.98912	-1.0156	COG1596	M	Periplasmic protein involved in polysaccharide export, contains SLBB domain of the beta-grasp fold	4.30894e+07	2.3311e+07	4.61254e+07	3.71758e+07	1.4941e+08	2.0773e+07	1.47499e+07	4.94983e+07	3.80943e+07	9.76855e+07	5.09249e+07	1.80951e+07	9.39291e+07	1.16399e+08	1.9606e+07	2.11919e+08	3.02253e+07	1.29569e+08	7.76873e+07	1.9529e+07	7.78897e+07	5.76488e+07	1.38159e+08	8.43879e+07	2.72609e+07	4.42283e+07	1.8587e+07	1.54611e+07	1.26789e+08	6.41756e+07	6.82527e+07	1.60299e+08
S-Fe3_GL0023822;8_GL0123563	S-Fe3_GL0023822	8.87584e+08	2.96736e+09	6.60552e+09	0.0187208	2.22606	4.46702e-06	7.44214	0.000106197	3.34318	COG0443	O	Molecular chaperone DnaK (HSP70)	8.20692e+08	5.46462e+08	8.37221e+08	1.45949e+09	9.89601e+08	8.53336e+08	8.18107e+08	7.75765e+08	3.6394e+09	3.70459e+09	2.13349e+09	5.52675e+09	1.15505e+10	7.15896e+09	7.93688e+09	2.1047e+09	1.5979e+09	2.00212e+09	1.6795e+09	5.44164e+09	1.39701e+10	4.67003e+09	2.61421e+09	8.31113e+09	2.16371e+09	2.31798e+09	1.8743e+09	3.52687e+09	9.06233e+09	3.47456e+09	4.43364e+09	3.97924e+09
23_GL0078573	23_GL0078573	1.61119e+09	3.21048e+09	7.1688e+09	0.00523062	2.23294	1.44933e-05	4.44938	0.00575988	1.99261	COG0050	J	Translation elongation factor EF-Tu, a GTPase	1.92119e+09	1.11941e+09	1.57141e+09	2.42092e+09	1.63991e+09	1.20901e+09	1.6415e+09	1.36619e+09	4.30794e+09	2.33212e+09	2.29562e+09	4.17234e+09	2.54859e+09	3.85372e+09	1.19015e+10	4.01042e+09	3.80163e+09	1.82709e+09	1.38439e+09	3.49913e+09	9.56511e+09	7.26691e+09	5.44302e+09	1.2428e+10	4.24825e+09	2.67202e+09	2.48382e+09	5.50136e+09	1.12202e+10	6.23275e+09	5.91575e+09	5.63975e+09
19_GL0082155	19_GL0082155	1.41821e+07	9.95639e+06	2.22695e+07	0.0239632	2.23671	0.410862	1.57026	0.107467	-1.42442	COG0112	E	Glycine/serine hydroxymethyltransferase	1.46521e+07	0	1.45761e+07	1.09759e+07	3.4752e+07	8.74138e+06	1.7372e+07	1.23871e+07	1.0283e+07	4.0591e+06	0	7.39112e+06	1.87759e+07	2.87541e+07	1.49039e+07	3.95631e+07	1.275e+07	1.06839e+07	7.85181e+06	0	3.15849e+07	1.1358e+07	3.81786e+07	1.64199e+07	1.96282e+07	5.99225e+06	1.22169e+07	8.70763e+06	2.03592e+07	7.02619e+06	8.5008e+06	3.18097e+07
Group2-2A_GL0129825	Group2-2A_GL0129825	7.97482e+07	2.16754e+06	4.86541e+06	0.0295312	2.24467	8.82293e-08	-16.3909	1.02674e-07	-36.792				7.81088e+07	7.36258e+07	9.67698e+07	2.87601e+07	1.2609e+08	6.32587e+07	6.63025e+07	1.0507e+08	2.23131e+06	1.47979e+06	3.52063e+06	4.95701e+06	1.28751e+07	5.05278e+06	0	1.9721e+06	869521	2.77651e+06	0	2.99619e+06	3.88938e+06	0	3.48434e+06	3.19617e+06	712443	2.14561e+06	423838	1.7301e+06	4.10072e+06	5.44114e+06	5.2289e+06	3.4135e+06
S-Fe10_GL0127700	S-Fe10_GL0127700	4.97912e+08	2.46652e+08	5.57368e+08	0.0187898	2.25973	0.641397	1.11941	0.174968	-2.01868	COG0176	G	Transaldolase	6.84274e+08	4.65179e+08	3.4708e+08	8.69561e+08	4.7906e+07	7.09692e+08	3.90976e+08	4.6863e+08	4.09214e+08	1.49451e+08	2.22972e+08	1.36399e+08	4.77101e+08	6.50414e+08	9.48681e+08	1.20069e+08	2.97543e+08	8.02768e+07	1.67159e+08	3.85718e+08	7.14398e+08	2.66238e+08	3.45502e+08	9.09411e+08	3.49639e+08	2.27442e+08	1.13191e+08	4.20824e+08	6.61135e+08	5.41627e+08	7.23436e+08	3.30408e+08
40_GL0025385;MC-6-2_GL0127721;10_GL0085342;10_GL0043282;MH-6-2_GL0062235	40_GL0025385	1.4257e+07	3.43265e+07	7.77688e+07	0.0342111	2.26556	0.00053355	5.45478	0.492886	2.4077	COG1027	E	Aspartate ammonia-lyase	1.47099e+07	9.7663e+06	1.67622e+07	6.13366e+06	3.72057e+07	1.51971e+07	5.69534e+06	8.58578e+06	2.32172e+07	1.10271e+07	1.32291e+07	1.41231e+08	1.04479e+08	2.58e+08	4.01883e+07	1.39972e+08	8.23247e+06	2.01321e+07	1.2728e+08	1.2645e+07	4.6102e+07	1.7168e+07	6.42895e+07	9.24911e+07	6.63926e+06	3.37637e+06	1.53479e+07	2.95611e+07	5.60712e+07	4.89576e+07	3.83734e+07	2.71331e+07
S-Fe1_GL0028396	S-Fe1_GL0028396	4.00594e+07	5.4124e+07	1.23388e+08	0.0383067	2.27973	0.00501464	3.08013	0.651832	1.35109	COG0058	G	Glucan phosphorylase	7.08451e+06	2.50161e+07	4.56825e+07	3.25102e+07	1.43608e+08	9.24592e+06	1.1508e+07	4.58195e+07	5.83485e+06	3.18288e+07	4.63234e+07	3.6161e+07	7.77141e+07	1.63411e+08	4.50557e+07	2.27997e+08	8.74843e+06	2.10141e+08	6.32965e+07	8.61688e+06	5.38183e+07	7.08745e+07	2.54232e+08	6.2955e+07	3.59791e+07	7.82925e+07	6.20055e+07	6.22601e+07	2.11339e+08	5.20236e+07	9.61347e+07	1.65101e+08
23_GL0077745;26_GL0056783	23_GL0077745	7.27187e+07	4.20408e+08	9.58771e+08	0.0162913	2.28057	2.03805e-05	13.1846	0.000312644	5.78129	COG0203	J	Ribosomal protein L17	1.2939e+08	6.58158e+07	4.32285e+07	8.2638e+07	1.50932e+08	8.18107e+06	9.3603e+07	7.96196e+06	1.8731e+08	5.04464e+08	4.0977e+08	4.40058e+08	4.66004e+08	3.13011e+08	1.89291e+09	6.27191e+08	3.66092e+08	3.37256e+08	3.38649e+08	8.12737e+08	1.2485e+09	7.67662e+08	1.32629e+09	1.83248e+09	2.72377e+08	5.14553e+08	2.60238e+08	6.01395e+08	1.293e+09	5.25884e+08	8.10886e+08	4.01412e+08
37_GL0049413;S-Fe11_GL0032693	37_GL0049413	1.20831e+07	2.13226e+07	4.87727e+07	0.0280333	2.28737	0.0411217	4.03644	0.983729	1.76466	COG1538	M	Outer membrane protein TolC	1.3032e+07	1.04201e+07	2.99778e+07	3.19227e+07	0	0	0	1.1312e+07	1.92048e+07	1.31899e+07	9.04774e+06	3.33818e+07	8.40388e+07	4.27218e+07	1.98171e+07	7.1877e+07	1.43529e+07	2.44951e+07	6.83817e+07	4.53659e+06	6.93857e+07	3.09692e+07	1.09731e+08	1.2643e+07	2.2825e+07	9.91106e+06	1.14101e+07	2.51339e+07	4.10469e+07	4.66831e+07	3.3512e+07	2.2846e+07
MC-6-2_GL0175100;6-1_GL0085710	MC-6-2_GL0175100	1.58238e+08	2.05889e+07	4.72234e+07	0.0178273	2.29363	0.545824	-3.35084	0.0998787	-7.68559	COG2182	G	Maltose-binding periplasmic protein MalE	6.21398e+06	2.80621e+08	1.50141e+07	0	3.32912e+07	3.08638e+08	5.95813e+08	2.63118e+07	2.8297e+07	3.15261e+07	4.05976e+07	1.31039e+07	5.79309e+07	9.3808e+07	2.53682e+07	7.47825e+07	8.09301e+06	2.19169e+07	0	6.13381e+06	6.19569e+07	5.22336e+07	1.65151e+07	2.82449e+07	2.7062e+07	9.40871e+06	1.4571e+07	2.5768e+07	2.73678e+07	3.55951e+07	6.8582e+07	2.42957e+07
MH-6-3_GL0157253;8-7_GL0052061	MH-6-3_GL0157253	1.18473e+07	5.20012e+06	1.19472e+07	0.00381259	2.29749	0.754026	1.00844	0.0034134	-2.27827	COG1132	V	ABC-type multidrug transport system, ATPase and permease component	1.80509e+07	7.68104e+06	8.30768e+06	1.28671e+07	7.2976e+06	3.06069e+07	9.9669e+06	0	6.56417e+06	7.46432e+06	6.8248e+06	4.7301e+06	2.16591e+07	1.3517e+07	9.06463e+06	0	2.27232e+06	4.87136e+06	7.16292e+06	5.86408e+06	7.2507e+06	0	8.41821e+06	7.73535e+06	5.09894e+06	3.87864e+06	4.45225e+06	3.21758e+06	7.65773e+06	7.65033e+06	2.64722e+07	1.00471e+07
Group2-3A_GL0138908	Group2-3A_GL0138908	4.36709e+07	4.73951e+07	1.0901e+08	0.0160129	2.30003	0.0156957	2.49617	0.823802	1.08528	COG1014	C	Pyruvate:ferredoxin oxidoreductase or related 2-oxoacid:ferredoxin oxidoreductase, gamma subunit	6.1437e+07	3.92961e+07	3.17351e+07	6.69068e+07	8.36623e+06	4.07211e+07	5.86624e+07	4.22425e+07	5.82358e+07	3.6807e+07	3.9775e+07	3.23363e+07	4.64729e+07	4.94914e+07	2.74499e+08	7.01068e+07	5.3539e+07	2.05201e+07	2.3681e+07	1.079e+08	1.52468e+08	1.03181e+08	5.08159e+07	2.10189e+08	5.45796e+07	2.25092e+07	3.38727e+07	8.49865e+07	1.14209e+08	8.12344e+07	9.71695e+07	5.82854e+07
S-Fe1_GL0182774	S-Fe1_GL0182774	1.03018e+07	1.41495e+07	3.27187e+07	0.0221808	2.31236	0.0175971	3.17603	0.869214	1.3735	COG1825	J	Ribosomal protein L25 (general stress protein Ctc)	6.21455e+06	3.2945e+06	2.99158e+07	6.21327e+06	5.59474e+06	6.02823e+06	0	2.5153e+07	3.86723e+06	2.81443e+07	1.70432e+06	9.83037e+06	7.80675e+06	2.53349e+07	3.08163e+07	8.3917e+07	4.23867e+06	8.10998e+07	3.8515e+06	2.6356e+06	5.13795e+07	0	8.98732e+06	3.48482e+07	8.28972e+06	5.8818e+06	1.12241e+07	9.0261e+06	4.3716e+07	2.14689e+07	2.25918e+07	2.90389e+07
4-8_GL0028110	4-8_GL0028110	4.11045e+07	2.18788e+07	5.06086e+07	0.0464738	2.31313	0.230052	1.23122	0.669287	-1.87873	COG0334	E	Glutamate dehydrogenase/leucine dehydrogenase	5.40655e+07	2.1131e+07	4.21502e+07	1.53589e+08	4.08762e+06	4.66681e+07	4.54381e+06	2.60052e+06	7.52125e+06	9.16242e+07	1.37591e+07	1.70522e+07	2.23162e+07	1.93201e+07	1.20221e+08	6.10647e+07	2.30309e+07	3.71604e+06	0	6.2634e+06	3.50558e+07	2.1189e+07	2.0986e+07	6.02143e+07	1.8179e+07	1.44971e+07	4.31718e+07	1.85229e+06	1.4479e+08	4.69872e+07	3.12608e+07	2.38979e+07
3B-dyr36-06_GL0009886	3B-dyr36-06_GL0009886	2.22279e+08	2.33929e+08	5.42354e+08	0.00791357	2.31846	0.00760948	2.43997	0.674388	1.05241	COG0334	E	Glutamate dehydrogenase/leucine dehydrogenase	1.6173e+08	1.85481e+08	1.90489e+08	2.33459e+08	5.78456e+08	1.62069e+08	1.1844e+08	1.48109e+08	1.9808e+08	1.7841e+08	2.21498e+08	2.02582e+08	8.11279e+08	6.93027e+08	4.64227e+08	5.38443e+08	3.3986e+08	1.79978e+08	3.59393e+08	1.69231e+08	8.26761e+08	6.46562e+08	2.46439e+08	6.17362e+08	3.71878e+08	1.15401e+08	2.89948e+08	1.80888e+08	3.10942e+08	8.6898e+08	1.28e+08	3.5623e+08
16_GL0047610;23_GL0076480	16_GL0047610	3.56667e+07	2.79263e+08	6.53977e+08	0.0158941	2.3418	4.19281e-06	18.3358	0.000168505	7.8298	COG2221	P	Dissimilatory sulfite reductase (desulfoviridin), alpha and beta subunits	3.03222e+06	3.02162e+06	4.83448e+07	5.27594e+06	2.10378e+08	3.82402e+06	8.18502e+06	3.2719e+06	3.12529e+08	1.12751e+08	8.15662e+07	1.3762e+08	2.19351e+08	4.95496e+08	2.57069e+08	1.39091e+09	5.57365e+08	2.18318e+08	1.11219e+08	1.7651e+08	8.34545e+08	4.12591e+08	5.76315e+08	3.76574e+08	7.01843e+08	1.5428e+08	4.17446e+08	3.69709e+08	8.00682e+08	5.76474e+08	5.67205e+08	1.34051e+09
Group2-3A_GL0019438	Group2-3A_GL0019438	1.42463e+08	2.58505e+08	6.07269e+08	0.0119551	2.34915	0.000149787	4.26266	0.0803943	1.81455	COG0058	G	Glucan phosphorylase	2.63749e+08	1.3119e+08	1.69668e+08	1.94388e+08	8.10028e+07	1.27151e+08	7.29676e+07	9.95841e+07	3.2768e+08	2.56448e+08	4.69191e+08	1.98889e+08	1.4816e+08	4.22357e+08	1.46619e+09	3.63873e+08	3.67739e+08	1.0126e+08	9.58672e+07	1.8863e+08	6.68575e+08	3.39758e+08	5.37057e+08	7.81484e+08	4.42751e+08	1.32431e+08	1.7841e+08	3.42768e+08	8.58223e+08	6.06611e+08	6.52244e+08	4.427e+08
26_GL0036060	26_GL0036060	4.13362e+08	5.68052e+08	1.33608e+09	0.0276878	2.35203	0.00524657	3.23222	0.145246	1.37422	COG1155	C	Archaeal/vacuolar-type H+-ATPase catalytic subunit A/Vma1	4.89114e+08	6.87622e+08	3.62477e+08	4.24776e+08	1.5762e+08	2.61222e+08	5.96362e+08	3.27703e+08	1.17921e+09	5.03535e+08	4.2504e+08	4.37341e+08	3.11652e+08	4.8197e+08	2.0456e+09	4.79877e+08	7.21523e+08	5.74659e+08	5.66422e+08	4.22854e+08	1.70769e+09	1.19179e+09	1.99159e+09	2.96272e+09	7.29306e+08	3.74292e+08	4.5673e+08	4.25716e+08	1.84502e+09	1.01639e+09	1.2282e+09	7.70407e+08
4-3_GL0034631;4-2_GL0109737;2-7_GL0060883;S-Fe2_GL0130472;20_GL0129439	4-3_GL0034631	1.25444e+07	8.34274e+07	1.98538e+08	0.0259625	2.37977	5.26498e-06	15.8268	0.00106654	6.65056	COG0100	J	Ribosomal protein S11	2.88762e+07	0	7.14776e+06	1.94258e+07	4.56236e+06	1.8249e+07	8.99725e+06	1.30969e+07	1.16931e+08	5.21207e+07	3.8634e+07	2.66858e+08	7.30046e+07	8.73152e+07	4.87125e+08	9.15335e+07	1.20279e+08	4.31688e+07	2.0774e+07	8.35238e+07	1.61291e+08	2.38792e+08	1.82768e+08	4.83493e+08	6.86831e+07	4.04287e+07	3.1598e+07	1.1813e+08	2.43529e+08	1.18511e+08	1.13991e+08	1.011e+08
5-8_GL0097407;2-2_GL0060440;8-2_GL0027540;S-Fe18_GL0077233;2-2_GL0150140;4-7_GL0113835;G1-5A_GL0040645;7_GL0068653;4-7_GL0050546;14_GL0121403;Group2-7A_GL0135862;1-1_GL0084726;S-Fe20_GL0017364;6-3_GL0107405;5-1_GL0023250;17_GL0090492;1_GL0051855;4-7_GL0108137;10_GL0016887;8-1_GL0081339;2-3_GL0037287;G1-3A_GL0025688;G1-1A_GL0080562;1-1_GL0146496;1-2_GL0054409;8-2_GL0046482	5-8_GL0097407	7.75134e+07	8.36634e+07	1.99466e+08	0.00533997	2.38415	0.00691954	2.57331	0.801172	1.07934	COG0576	O	Molecular chaperone GrpE (heat shock protein)	7.58997e+07	5.59023e+07	7.60274e+07	9.99494e+07	1.7088e+07	1.12839e+08	1.13039e+08	6.93617e+07	1.88131e+08	1.2919e+08	5.51734e+07	6.97108e+07	1.45861e+08	2.42003e+08	2.79312e+08	4.55512e+07	8.50237e+07	4.21289e+07	5.68984e+07	1.0284e+08	1.9937e+08	3.02991e+08	1.6317e+08	3.83778e+08	1.0868e+08	7.34869e+07	4.97245e+07	4.29734e+07	1.53631e+08	1.72592e+08	1.87858e+08	1.17471e+08
S-Fe3_GL0086585	S-Fe3_GL0086585	1.5071e+08	1.70533e+08	4.07147e+08	0.00331022	2.3875	0.000865075	2.70154	0.796393	1.13153	COG0136	E	Aspartate-semialdehyde dehydrogenase	1.0127e+08	1.5203e+08	8.61886e+07	1.7191e+08	1.69789e+08	1.38309e+08	2.25881e+08	1.60299e+08	2.49161e+08	2.51362e+08	2.09672e+08	2.75068e+08	2.99488e+08	4.58754e+08	8.07328e+08	1.90941e+08	1.35819e+08	9.78025e+07	5.93813e+07	1.28579e+08	6.16836e+08	1.68791e+08	2.495e+08	3.81514e+08	1.82121e+08	1.4639e+08	1.0405e+08	2.0699e+08	6.52034e+08	3.46593e+08	4.1503e+08	2.98958e+08
2-7_GL0096356;8-5_GL0015747;4-8_GL0007218;6-5_GL0033871	2-7_GL0096356	1.70068e+08	2.38018e+08	5.70308e+08	0.0313781	2.39608	0.00683316	3.35341	0.738617	1.39954	COG0176	G	Transaldolase	2.84099e+08	2.18112e+07	2.00212e+08	2.1017e+08	3.03809e+08	7.13625e+07	1.68252e+08	1.0083e+08	3.56558e+08	5.74103e+07	4.77496e+07	5.46966e+07	1.95128e+08	2.66723e+08	1.4382e+09	2.28681e+08	3.63957e+08	1.1508e+08	7.61605e+07	7.10935e+08	9.14071e+08	4.23653e+08	5.5716e+08	1.0782e+09	4.11301e+08	1.58932e+08	1.26911e+08	3.76522e+08	7.72983e+08	3.27182e+08	3.71544e+08	2.70172e+08
Group2-5A_GL0060877	Group2-5A_GL0060877	2.87099e+07	1.39062e+08	3.33744e+08	0.0201722	2.39996	2.6505e-05	11.6247	0.00516542	4.84369	COG0782	K	Transcription elongation factor, GreA/GreB family	2.57852e+07	3.50792e+07	3.05281e+07	4.53743e+07	6.77205e+07	2.0018e+07	5.17416e+06	0	8.02251e+07	2.15462e+08	4.19044e+07	2.84171e+08	4.13752e+08	2.77121e+08	5.10587e+08	1.14409e+08	6.42703e+07	1.2101e+08	9.40719e+07	3.20413e+08	6.64676e+08	1.94751e+08	1.5249e+08	7.5842e+08	7.1786e+07	1.04489e+08	4.54831e+07	2.2546e+08	3.57676e+08	1.57961e+08	2.30388e+08	1.72691e+08
16_GL0018914	16_GL0018914	3.85076e+07	4.57809e+08	1.10149e+09	0.00879846	2.40601	1.06168e-05	28.6046	0.000161986	11.8888	COG0686	E	Alanine dehydrogenase	756833	468943	1.0404e+08	1.01779e+07	1.8053e+08	1.22631e+06	3.07079e+06	7.78969e+06	4.82759e+08	2.52459e+08	2.8406e+08	2.1299e+08	7.79579e+08	1.06559e+09	3.87757e+08	1.7208e+09	7.29978e+08	2.87488e+08	6.1917e+08	2.1017e+08	1.17079e+09	5.07306e+08	1.67121e+09	4.44621e+08	1.33561e+09	2.28102e+08	3.67401e+08	4.83515e+08	1.3983e+09	8.93799e+08	7.77302e+08	2.40088e+09
MC-0-3_GL0038336;MH-6-4_GL0116102;S-Fe8_GL0040987;S-Fe7_GL0223026;MC-6-1_GL0004621;Group2-7A_GL0011450;7-8_GL0053648;2-2_GL0026750;MH-6-3_GL0120498;MH-0-5_GL0054503;MC-6-2_GL0168985;MC-0-1_GL0023198;Group2-5A_GL0028493;Group2-4A_GL0020967;4-6_GL0103918;1A-dyr4-07_GL0057269;1A-dyr2-07_GL0052707;1-7_GL0145796;1_GL0081628;3-7_GL0069034;MC-6-2_GL0144519	MC-0-3_GL0038336	5.02911e+07	6.21863e+07	1.49751e+08	0.00130599	2.4081	0.00121122	2.97768	0.812946	1.23653	COG0199	J	Ribosomal protein S14	9.54179e+07	4.14801e+07	5.13098e+07	4.24991e+07	0	6.62567e+07	4.36104e+07	6.17547e+07	6.75803e+07	4.08997e+07	2.91548e+07	8.44851e+07	8.70783e+07	7.20626e+07	3.36783e+08	1.71262e+08	7.46707e+07	4.02476e+07	4.39056e+07	6.1437e+07	1.26151e+08	1.66391e+08	1.4204e+08	2.4212e+08	1.03001e+08	6.23175e+07	5.51341e+07	8.34027e+07	1.45201e+08	1.277e+08	8.202e+07	9.81997e+07
10_GL0000375;10_GL0087862;MH-6-2_GL0043882	10_GL0000375	3.92893e+07	8.05683e+07	1.97646e+08	0.0244399	2.45314	0.000127279	5.03051	0.533709	2.05064	COG1538	M	Outer membrane protein TolC	1.32651e+07	1.57029e+07	4.2093e+07	2.1253e+07	1.17891e+08	1.2792e+07	2.15412e+07	6.97766e+07	2.2228e+08	5.24457e+07	4.3943e+07	1.55919e+07	2.38391e+08	2.86603e+08	8.21089e+07	2.49299e+08	1.68721e+08	4.05005e+06	5.96925e+07	6.04046e+06	1.31701e+08	8.69361e+07	2.03259e+08	6.89303e+07	1.97879e+08	7.25972e+07	9.56291e+07	2.79492e+07	1.8843e+08	2.83687e+08	1.7402e+08	3.78382e+08
S-Fe20_GL0122412;1B-dyr7-07_GL0021598;2A-dyr16-07_GL0029669;MC-6-2_GL0100152	S-Fe20_GL0122412	5.5856e+06	1.22938e+07	3.05062e+07	0.0221938	2.48143	0.00280498	5.46158	0.177762	2.20098	COG1592	C	Rubrerythrin	9.6505e+06	1.31971e+07	0	5.49389e+06	4.39279e+06	0	7.12837e+06	4.82214e+06	1.1896e+07	8.73353e+06	4.39896e+06	4.6653e+06	7.28652e+07	5.05778e+07	6.78406e+06	4.45923e+07	1.5691e+07	6.81522e+06	1.20731e+07	1.2993e+07	1.40391e+07	1.39521e+07	2.53122e+07	1.74639e+07	2.58089e+07	1.4477e+07	1.80148e+07	1.19589e+07	3.18083e+07	4.27297e+07	1.62701e+07	2.96797e+07
13_GL0084008	13_GL0084008	2.34216e+07	3.2863e+08	8.24287e+08	0.00289304	2.50825	2.49107e-07	35.1934	2.62221e-05	14.031	COG2221	P	Dissimilatory sulfite reductase (desulfoviridin), alpha and beta subunits	5.16702e+06	3.59633e+06	6.73814e+07	7.84477e+06	9.02319e+07	6.16737e+06	3.65107e+06	3.33327e+06	2.56691e+08	9.27962e+07	1.20409e+08	1.56138e+08	7.32318e+08	8.51922e+08	2.29477e+08	1.21989e+09	6.45996e+08	2.52592e+08	2.74467e+08	3.41798e+08	7.81772e+08	6.13028e+08	8.687e+08	5.30994e+08	8.47657e+08	1.7737e+08	3.25132e+08	4.52512e+08	1.12109e+09	8.83344e+08	8.00221e+08	1.25869e+09
1A-dyr2-07_GL0058432;11_GL0146396;S-Fe10_GL0072600;1-3_GL0019377;10_GL0092798;S-Fe10_GL0182479	1A-dyr2-07_GL0058432	5.64833e+07	3.69176e+07	9.29303e+07	0.0349777	2.51724	0.193818	1.64527	0.449007	-1.52998	COG0087	J	Ribosomal protein L3	3.36411e+07	6.57915e+07	3.73207e+07	1.69122e+07	1.59731e+08	1.97369e+07	2.38512e+07	9.48812e+07	8.8536e+07	3.13401e+07	1.14309e+07	3.89117e+07	5.93895e+07	7.15797e+07	2.53402e+07	2.36979e+08	5.611e+07	1.01709e+07	2.04998e+07	3.08262e+07	6.49666e+07	3.68519e+07	0	6.6042e+07	4.68177e+07	1.7766e+07	7.85688e+07	1.20329e+07	3.83778e+07	1.29811e+08	9.15377e+07	2.01359e+08
19_GL0022687;MH-6-4_GL0160543;MC-0-1_GL0067105	19_GL0022687	4.1406e+07	1.21118e+08	3.05132e+08	0.0319149	2.51928	6.15823e-05	7.36926	0.00131553	2.92514	COG0161	H	Adenosylmethionine-8-amino-7-oxononanoate aminotransferase	7.05359e+06	6.00261e+06	2.26642e+07	1.1958e+07	2.61108e+08	5.81835e+06	3.82261e+06	1.28209e+07	9.7834e+07	3.457e+07	6.04561e+07	1.0409e+08	1.71819e+08	3.38376e+08	1.0566e+08	1.32459e+08	1.96458e+08	9.27193e+07	1.51981e+08	1.54778e+08	3.52639e+08	1.26401e+08	8.87033e+08	9.82947e+07	2.26532e+08	5.23335e+07	1.35319e+08	1.46349e+08	4.55722e+08	2.01841e+08	2.53612e+08	5.37725e+08
MH-0-5_GL0011916	MH-0-5_GL0011916	2.66149e+07	9.69176e+07	2.4423e+08	0.0276518	2.51998	4.64082e-05	9.17645	0.0788214	3.64148	COG0149	G	Triosephosphate isomerase	1.89889e+07	3.50647e+07	5.3571e+07	2.49253e+07	0	2.95543e+07	2.21289e+07	2.8686e+07	9.14892e+07	4.53722e+07	2.08468e+08	3.0155e+08	4.30884e+08	1.99931e+08	2.3341e+08	5.73984e+07	1.80132e+07	8.99001e+07	2.02801e+07	1.98322e+07	3.6028e+08	6.2418e+07	1.065e+08	2.1854e+08	7.48824e+07	7.10886e+07	8.95757e+07	1.32559e+08	3.60803e+08	2.99599e+08	4.51232e+08	1.49768e+08
MH-6-5_GL0111932;4-8_GL0039188	MH-6-5_GL0111932	5.42553e+07	7.34091e+07	1.85733e+08	0.0214615	2.53011	0.00269518	3.42332	0.584583	1.35303	COG0366	G	Glycosidase	7.50274e+07	7.15089e+07	3.34842e+07	4.92255e+07	2.32729e+07	2.1697e+07	1.32291e+08	2.75353e+07	1.13781e+08	1.0159e+08	3.27959e+07	1.95682e+07	4.11709e+07	1.0509e+08	5.11093e+08	9.09264e+07	8.43898e+07	2.23198e+07	5.75069e+07	1.25591e+08	1.92602e+08	9.79513e+07	2.03311e+08	2.37438e+08	1.06321e+08	2.1507e+07	4.21473e+07	1.53391e+08	2.54959e+08	1.40191e+08	2.3882e+08	1.1525e+08
8-2_GL0080616	8-2_GL0080616	8.66391e+07	5.61598e+07	1.43422e+08	0.0312969	2.55383	0.204284	1.6554	0.18931	-1.54272	COG0441	J	Threonyl-tRNA synthetase	8.02435e+07	6.67636e+07	3.5568e+07	1.1457e+08	5.2494e+07	1.30089e+08	1.34481e+08	7.89042e+07	7.4184e+07	1.06111e+08	1.85892e+07	4.12202e+07	4.60299e+07	1.006e+08	3.98658e+08	8.06808e+07	4.88135e+07	5.3608e+06	5.50656e+06	8.21675e+07	9.23996e+07	5.8799e+07	7.98528e+07	1.47948e+08	9.68679e+07	7.01633e+07	1.50539e+07	1.0988e+08	1.457e+08	1.89518e+08	2.53852e+08	1.27031e+08
Group2-3A_GL0085944	Group2-3A_GL0085944	2.79945e+07	8.04698e+07	2.06885e+08	0.00135663	2.57096	0.000432286	7.3902	0.0247893	2.87449	COG0540	F	Aspartate carbamoyltransferase, catalytic chain	1.91082e+07	5.57699e+07	5.15407e+07	4.08658e+07	0	3.8909e+07	1.38331e+06	1.63791e+07	7.13132e+07	4.99011e+07	7.12492e+07	1.21739e+08	8.22602e+07	1.4089e+08	4.19363e+08	1.51231e+08	1.0933e+08	7.05342e+07	3.425e+07	9.19094e+07	2.05192e+08	1.7033e+08	1.7853e+08	2.95917e+08	1.21829e+08	1.11219e+08	6.85173e+07	4.3846e+07	3.28269e+08	2.29911e+08	1.9073e+08	8.99953e+07
7_GL0078777	7_GL0078777	1.84136e+07	1.06668e+07	2.76233e+07	0.03881	2.58966	0.42305	1.50016	0.378629	-1.72626	COG3959	G	Transketolase, N-terminal subunit	3.20782e+07	1.9757e+07	1.26311e+06	1.81468e+07	1.32111e+07	2.40248e+07	1.5491e+07	2.33367e+07	7.284e+06	2.8066e+07	4.84741e+06	2.07831e+07	3.04187e+07	8.76839e+06	2.2311e+07	1.0123e+07	6.92261e+06	6.982e+06	0	4.77826e+06	4.14028e+07	9.93871e+06	0	6.65641e+07	1.0874e+07	6.87717e+06	8.1538e+06	1.1766e+07	4.91711e+07	3.73388e+07	1.95411e+07	8.27847e+06
Group2-3A_GL0061012	Group2-3A_GL0061012	3.9634e+07	5.67324e+07	1.47134e+08	0.00940273	2.59348	0.00142695	3.71232	0.103596	1.43141	COG2848	D	Uncharacterized conserved protein, UPF0210 family	3.53094e+07	4.27937e+07	3.7319e+07	2.65583e+07	1.71348e+07	5.3042e+07	5.3534e+07	5.13807e+07	4.11633e+07	1.01e+08	4.1027e+07	1.05429e+08	7.82744e+07	6.94496e+07	3.00552e+08	4.41601e+07	3.85443e+07	5.93116e+07	4.69862e+07	5.3331e+07	2.96012e+08	8.50002e+07	1.9904e+08	2.11432e+08	4.60882e+07	5.41327e+07	4.17004e+07	5.20751e+07	2.32681e+08	8.01217e+07	7.11787e+07	9.7708e+07
4-8_GL0053635;7-7_GL0061094	4-8_GL0053635	1.481e+08	8.13756e+08	2.12839e+09	0.0162918	2.61551	3.93504e-05	14.3713	0.000627944	5.49463	COG0761	I	4-Hydroxy-3-methylbut-2-enyl diphosphate reductase IspH	2.18238e+08	1.1982e+08	1.80588e+08	2.97009e+08	1.6387e+07	1.91201e+08	1.15481e+07	1.5001e+08	7.14496e+08	1.15069e+09	5.0422e+08	1.1054e+09	1.477e+09	7.5005e+08	4.72912e+09	6.68652e+08	6.57506e+08	7.43978e+08	3.61893e+08	1.61931e+09	4.31549e+09	1.5269e+09	1.64449e+09	3.80969e+09	6.75927e+08	6.02227e+08	5.39312e+08	1.09011e+09	3.34688e+09	1.08221e+09	1.22899e+09	9.61214e+08
Group2-3A_GL0021165;8-1_GL0109455;7-4_GL0076471	Group2-3A_GL0021165	6.70606e+07	1.03869e+08	2.72516e+08	0.00729985	2.62364	0.000493403	4.06373	0.128741	1.54889	COG1350	E	Predicted alternative tryptophan synthase beta-subunit (paralog of TrpB)	8.58578e+07	4.99229e+07	3.36388e+07	1.01939e+08	2.98133e+07	1.193e+08	8.19408e+07	3.40722e+07	1.59628e+08	9.22019e+07	3.34249e+07	4.46118e+07	1.4756e+08	1.58099e+08	8.87728e+08	1.0558e+08	1.35881e+08	1.20351e+08	1.2059e+08	1.33909e+08	3.09079e+08	1.4831e+08	2.54847e+08	3.22278e+08	8.9e+07	7.16127e+07	1.12091e+08	1.33131e+08	3.47816e+08	1.9476e+08	2.71863e+08	1.2227e+08
S-Fe1_GL0116732	S-Fe1_GL0116732	1.2766e+07	2.93801e+07	7.85613e+07	0.0179771	2.67396	5.24174e-05	6.15393	0.312643	2.30143	COG0521	H	Molybdopterin biosynthesis enzyme MoaB	2.05542e+07	4.9014e+06	2.04871e+07	8.17711e+06	1.1364e+07	4.48735e+06	5.14624e+06	2.7011e+07	2.16541e+06	5.36822e+07	6.23089e+07	9.89806e+06	1.0887e+08	1.60011e+08	4.17696e+07	1.66131e+08	3.62877e+07	5.71834e+07	1.3366e+07	3.86038e+06	5.26235e+07	6.37412e+07	3.16352e+07	3.00047e+07	4.57583e+07	4.07624e+07	9.75506e+06	1.7534e+07	7.51554e+07	4.50443e+07	8.31419e+07	8.46077e+07
S-Fe3_GL0175350;17_GL0030656;7-4_GL0068140;MC-0-1_GL0083682;MC-6-2_GL0159759;4-1_GL0020746;MH-6-4_GL0030343	S-Fe3_GL0175350	2.59947e+07	1.59659e+08	4.26974e+08	0.0485171	2.6743	0.000241525	16.4254	0.307801	6.14196	COG0618	F	nanoRNase/pAp phosphatase, hydrolyzes c-di-AMP and oligoRNAs	5.15371e+07	2.09981e+07	1.71621e+07	5.05487e+07	3.43092e+07	1.94379e+06	1.4065e+07	1.7394e+07	1.91951e+08	1.59441e+07	5.61035e+06	7.31745e+07	1.98098e+07	1.37401e+08	1.07751e+09	1.27359e+08	2.14659e+08	4.63895e+06	9.85962e+06	6.49711e+08	5.24445e+08	1.59941e+08	4.3944e+08	7.88079e+08	1.6669e+08	1.19619e+07	3.0251e+07	5.41452e+08	8.0262e+08	3.18449e+08	4.87573e+08	2.41068e+08
2-7_GL0034956	2-7_GL0034956	1.50746e+08	3.12459e+08	8.3724e+08	0.00582324	2.67952	1.92939e-05	5.55399	0.0899044	2.07275	COG0480	J	Translation elongation factor EF-G, a GTPase	2.07888e+08	1.3453e+08	1.53229e+08	1.06819e+08	2.56862e+08	8.51354e+07	1.4021e+08	1.21291e+08	3.48522e+08	2.6109e+08	2.32268e+08	8.13167e+08	2.84112e+08	4.976e+08	1.85618e+09	4.22542e+08	3.9605e+08	7.19648e+07	1.3205e+08	3.51682e+08	1.24879e+09	5.59294e+08	8.67561e+08	1.37559e+09	3.24631e+08	1.46511e+08	1.55959e+08	5.15608e+08	1.0784e+09	7.13724e+08	7.46208e+08	3.96872e+08
S-Fe1_GL0028354;Group2-2A_GL0098755	S-Fe1_GL0028354	7.24242e+07	5.68603e+07	1.52988e+08	0.00191308	2.69059	0.00882765	2.11238	0.677341	-1.27372	COG0673	R	Predicted dehydrogenase	1.96521e+07	3.97649e+07	4.54193e+07	3.55132e+07	7.45384e+07	2.2346e+07	1.5767e+07	3.26392e+08	6.14398e+07	7.03364e+07	5.82935e+07	6.90287e+07	1.41091e+08	2.18872e+08	6.54034e+07	1.43969e+08	8.66623e+07	2.01178e+07	8.80055e+07	2.13939e+07	1.13781e+08	1.56599e+08	4.57773e+08	1.16861e+08	4.72563e+07	4.55628e+07	6.25821e+07	5.1644e+07	1.34341e+08	9.32159e+07	9.15124e+07	1.02431e+08
S-Fe1_GL0051142	S-Fe1_GL0051142	3.80252e+07	2.6542e+07	7.19382e+07	0.0379937	2.71036	0.101532	1.89185	0.577504	-1.43264	COG3250	G	Beta-galactosidase/beta-glucuronidase	2.5204e+07	5.46752e+06	4.04958e+07	2.09768e+07	1.55082e+08	1.59581e+07	1.82448e+07	2.2773e+07	5.88613e+06	2.24192e+07	3.78556e+07	1.45989e+07	6.56946e+07	1.8215e+08	4.24942e+07	1.27019e+08	1.8046e+07	6.12957e+07	3.87133e+06	0	2.98882e+07	3.7873e+07	1.83481e+08	4.63095e+07	3.72649e+06	8.94685e+07	2.46479e+07	1.01459e+07	5.97503e+07	2.05561e+07	1.57899e+07	5.22516e+07
4-1_GL0057719	4-1_GL0057719	3.02383e+08	2.72211e+08	7.43081e+08	0.0115001	2.72979	0.0262	2.45742	0.751307	-1.11084	COG0822	O	NifU homolog involved in Fe-S cluster formation	6.952e+08	1.45959e+08	1.3047e+08	3.69828e+08	2.95372e+08	3.42342e+08	2.50501e+08	1.89391e+08	6.43991e+08	1.6934e+08	2.30728e+08	1.41371e+08	2.62597e+08	5.60803e+08	1.33441e+09	3.88267e+08	4.53002e+08	1.40259e+08	4.18504e+08	1.48242e+08	6.99182e+08	9.75214e+08	1.33371e+09	1.3185e+09	3.22337e+08	9.8519e+07	3.29792e+08	1.70451e+08	1.1825e+09	2.82072e+08	3.09528e+08	2.7019e+08
16_GL0094072	16_GL0094072	2.34326e+07	2.47913e+08	6.76994e+08	0.00267508	2.73077	2.14844e-06	28.8911	9.43666e-05	10.5798	COG1454	C	Alcohol dehydrogenase, class IV	4.517e+06	4.51794e+06	4.58005e+07	2.54238e+07	8.59587e+07	1.557e+07	0	5.67309e+06	2.95162e+08	1.19831e+08	1.1706e+08	2.24512e+08	7.47464e+08	6.2454e+08	2.04918e+08	1.04119e+09	4.21697e+08	1.54e+08	1.4385e+08	2.7496e+08	7.96434e+08	2.10688e+08	8.64351e+08	4.83359e+08	5.60673e+08	1.14009e+08	2.36189e+08	3.13011e+08	6.3577e+08	6.56281e+08	5.64651e+08	1.29429e+09
23_GL0049418	23_GL0049418	1.84029e+07	2.62735e+07	7.17798e+07	0.0253893	2.73202	0.0125631	3.90046	0.920634	1.42768				2.72923e+07	0	3.33903e+07	1.98148e+07	3.73517e+07	9.86529e+06	1.47931e+07	4.71585e+06	7.25488e+07	3.87498e+06	2.2696e+07	4.98127e+07	1.23001e+07	6.90558e+07	1.64059e+08	1.85879e+07	3.16119e+07	1.37331e+07	4.0385e+07	8.65087e+06	5.79882e+07	1.05989e+08	7.54345e+07	1.38309e+08	4.42813e+07	9.6574e+06	8.54555e+06	9.4844e+06	5.42925e+07	8.04785e+07	3.36318e+07	5.12318e+07
23_GL0081909;Group2-8A_GL0082951;7-4_GL0006200	23_GL0081909	2.27098e+07	9.55107e+07	2.64229e+08	0.0436563	2.76649	0.000285642	11.635	0.265284	4.20571	COG2972	T	Sensor histidine kinase YesM	4.6609e+07	2.26272e+07	2.32841e+06	1.1722e+07	4.22659e+07	3.17687e+07	1.1779e+07	1.2578e+07	1.21339e+08	8.58065e+07	1.28431e+07	4.63596e+06	2.23409e+07	2.91072e+08	6.68036e+08	8.00995e+07	3.03858e+08	1.1551e+07	9.53828e+07	4.84719e+06	2.68343e+08	1.8417e+08	5.21255e+08	4.57457e+08	3.7928e+08	3.01877e+07	6.26975e+07	3.37008e+07	2.29208e+08	2.3752e+08	1.5428e+08	5.69705e+07
8-1_GL0029282;7-4_GL0057048;MH-6-5_GL0014949;4-7_GL0040476;23_GL0131149;6-3_GL0108919;2_GL0015621	8-1_GL0029282	1.65467e+08	2.08551e+08	5.77873e+08	0.0150598	2.77089	0.000974405	3.49238	0.742579	1.26038	COG0137	E	Argininosuccinate synthase	1.91139e+08	1.4044e+08	1.26331e+08	2.29689e+08	9.0492e+07	2.79628e+08	9.87279e+07	1.6729e+08	2.36352e+08	2.5023e+08	1.4845e+08	2.53752e+08	2.33701e+08	2.69277e+08	1.11401e+09	4.74635e+08	2.2248e+08	1.3822e+08	1.78098e+07	2.86959e+08	1.1155e+09	2.82481e+08	3.90032e+08	1.10879e+09	2.60531e+08	2.23872e+08	2.16571e+08	2.47389e+08	8.75185e+08	4.14553e+08	3.2305e+08	3.33258e+08
MH-6-5_GL0112961	MH-6-5_GL0112961	5.54476e+07	7.53774e+07	2.09892e+08	0.0113412	2.78454	0.00203949	3.7854	0.167263	1.35943	COG0458	EF	Carbamoylphosphate synthase large subunit	5.04406e+07	6.06415e+07	3.97677e+07	6.63422e+07	5.91984e+07	6.03684e+07	6.62415e+07	4.05807e+07	4.78895e+07	1.16539e+08	6.35448e+07	1.27119e+08	1.98692e+08	7.81106e+07	4.51346e+08	6.45758e+07	7.24536e+07	4.97588e+07	8.8957e+07	6.29999e+07	3.1322e+08	9.54333e+07	1.83059e+08	3.05907e+08	7.60554e+07	8.49885e+07	3.63597e+07	7.78646e+07	5.03002e+08	1.05631e+08	1.322e+08	8.75226e+07
Group2-3A_GL0016776	Group2-3A_GL0016776	9.85721e+07	4.1942e+08	1.17713e+09	0.00403001	2.80656	3.10551e-05	11.9418	0.000896933	4.25496	COG0192	H	S-adenosylmethionine synthetase	2.037e+08	1.2e+08	1.27169e+08	1.232e+08	6.77252e+06	1.1238e+08	3.73267e+07	5.80297e+07	3.73732e+08	4.03887e+08	3.54903e+08	5.59049e+08	1.74651e+09	7.9128e+08	2.1457e+09	3.41421e+08	2.9664e+08	2.95822e+08	2.25782e+08	7.25621e+08	2.4068e+09	5.95607e+08	6.29057e+08	1.21641e+09	3.75777e+08	3.4752e+08	3.36357e+08	7.37955e+08	2.1868e+09	5.96431e+08	7.80495e+08	6.89017e+08
26_GL0048274	26_GL0048274	3.56261e+07	1.12955e+08	3.17224e+08	0.0239194	2.80841	7.10843e-05	8.90424	0.0415891	3.17056	COG3363	F	Archaeal IMP cyclohydrolase	2.82462e+07	4.61211e+07	1.90012e+07	1.40569e+07	2.47377e+07	1.61428e+07	4.55082e+07	9.11948e+07	1.59761e+08	4.85467e+07	3.58121e+07	6.15064e+07	6.64049e+07	1.1359e+08	7.96856e+08	7.33838e+07	1.0836e+08	1.78221e+07	6.93665e+07	2.81871e+08	3.86848e+08	3.79298e+08	2.66569e+08	6.94432e+08	9.06672e+07	7.87735e+07	4.09704e+07	3.62001e+08	3.6353e+08	2.551e+08	2.2271e+08	1.87962e+08
8-4_GL0043840	8-4_GL0043840	4.77386e+07	3.2396e+07	9.13707e+07	0.00151445	2.82043	0.0369178	1.91398	0.319894	-1.4736				7.49583e+07	3.37023e+07	3.79088e+07	5.8043e+07	1.01911e+07	5.11187e+07	3.57322e+07	8.02546e+07	4.40951e+07	5.21219e+07	4.81216e+07	4.10506e+07	1.10639e+08	1.4832e+08	1.16359e+08	4.48177e+07	2.3319e+07	1.2762e+07	5.55559e+07	4.57562e+07	1.09969e+08	1.1933e+08	6.07743e+07	1.67931e+08	1.49879e+07	1.87508e+07	1.7589e+07	1.4642e+07	3.67968e+07	5.40008e+07	5.94196e+07	6.8091e+07
1A-dyr2-07_GL0013677	1A-dyr2-07_GL0013677	5.11291e+07	3.85429e+07	1.09598e+08	0.0234394	2.84352	0.126327	2.14355	0.314844	-1.32655	COG0057	G	Glyceraldehyde-3-phosphate dehydrogenase/erythrose-4-phosphate dehydrogenase	3.87632e+07	3.73259e+07	1.8856e+07	5.35143e+07	6.75818e+07	7.95994e+07	6.75694e+07	4.58226e+07	5.51379e+07	1.358e+07	2.95978e+07	3.53598e+07	4.21405e+07	1.09959e+08	4.26177e+08	2.52511e+07	5.69666e+07	3.96534e+07	7.53894e+07	2.95277e+07	7.58333e+07	1.57159e+08	1.21021e+08	1.1958e+08	3.32621e+07	1.80921e+07	6.50384e+07	1.09091e+07	4.83816e+07	5.46978e+07	7.33348e+07	6.16354e+07
7-4_GL0041764	7-4_GL0041764	4.35702e+07	1.63372e+08	4.64649e+08	0.0187406	2.84411	0.000158146	10.6644	0.0457676	3.74963	COG5016	C	Pyruvate/oxaloacetate carboxyltransferase	5.79896e+07	4.13143e+07	4.11254e+06	5.56763e+07	8.60776e+07	1.7451e+07	5.04081e+07	3.5532e+07	1.50539e+08	6.85094e+07	3.94348e+07	8.57433e+08	1.14961e+08	9.90148e+07	1.3171e+09	2.86761e+08	1.2993e+08	6.15673e+07	9.90718e+07	1.37031e+08	5.15988e+08	2.38259e+08	7.24069e+08	8.74521e+08	8.10998e+07	3.25837e+07	6.5672e+07	2.37591e+08	6.62277e+08	3.1537e+08	2.82657e+08	1.448e+08
5-8_GL0130192;26_GL0063386;8-2_GL0136269	5-8_GL0130192	5.52926e+07	2.87628e+07	8.22571e+07	0.0378641	2.85984	0.283192	1.48767	0.608506	-1.92236	COG0176	G	Transaldolase	8.916e+07	8.73293e+07	1.89369e+07	7.13493e+07	1.8913e+06	1.2613e+08	1.19031e+07	3.56402e+07	2.82468e+06	2.08771e+07	4.23487e+07	3.17161e+07	6.20297e+07	1.24111e+07	2.86801e+08	3.59791e+07	2.52581e+07	2.70963e+07	6.98056e+06	7.64487e+07	9.83853e+07	4.03144e+07	5.85127e+07	1.17731e+08	2.72207e+07	1.1398e+07	2.54888e+07	4.74963e+07	6.8843e+07	5.04255e+07	1.19509e+08	3.61443e+07
4-8_GL0078270	4-8_GL0078270	3.01247e+08	2.42552e+08	6.94504e+08	0.0284787	2.86332	0.0413229	2.30543	0.567412	-1.24199	COG0166	G	Glucose-6-phosphate isomerase	2.02652e+08	2.56071e+08	1.6661e+08	2.1564e+08	2.08771e+08	1.8482e+08	1.01571e+09	1.59702e+08	4.49738e+08	1.77611e+08	4.35061e+08	2.1923e+08	1.34549e+08	2.98669e+08	1.43361e+09	3.17541e+08	2.0109e+08	3.51099e+07	3.72606e+07	3.96014e+07	1.03041e+09	5.22108e+08	2.73099e+08	1.70239e+09	4.05313e+08	3.04972e+08	3.98584e+08	2.07052e+08	8.75125e+08	6.91624e+08	5.87327e+08	4.67595e+08
11_GL0128754	11_GL0128754	5.82904e+08	2.17931e+08	6.33479e+08	0.016868	2.90679	0.832581	1.08676	0.0039325	-2.67472	COG0149	G	Triosephosphate isomerase	6.32907e+08	4.41113e+08	4.88068e+08	5.46814e+08	4.83905e+08	4.75105e+08	1.23549e+09	3.59824e+08	2.76962e+08	4.51253e+08	1.06321e+08	1.07421e+08	4.98425e+08	4.55407e+08	3.7098e+08	3.16592e+08	2.73168e+08	7.26742e+07	2.15268e+08	9.74743e+07	1.44009e+08	1.16501e+09	6.6359e+08	5.30982e+08	2.19129e+08	6.12167e+08	7.27914e+07	1.1054e+08	1.2121e+08	8.12793e+08	9.5726e+08	1.56549e+09
Group2-3A_GL0023654;2-4_GL0051048	Group2-3A_GL0023654	1.37013e+08	3.71009e+08	1.08776e+09	0.0014493	2.9319	7.82874e-06	7.93912	0.00552547	2.70784	COG0200	J	Ribosomal protein L15	1.59122e+08	1.3132e+08	2.1861e+08	1.58179e+08	2.08569e+08	1.14251e+08	3.49969e+07	7.10542e+07	2.58851e+08	3.52582e+08	1.834e+08	6.75336e+08	5.23962e+08	7.55405e+08	2.51669e+09	4.67994e+08	4.30091e+08	2.36657e+08	2.29789e+08	7.24653e+08	1.37911e+09	1.10189e+09	6.87195e+08	2.27919e+09	3.25492e+08	2.26537e+08	1.72759e+08	6.3596e+08	1.10451e+09	6.8182e+08	9.4962e+08	6.05731e+08
4-2_GL0099414;23_GL0077746	4-2_GL0099414	1.90184e+08	8.36135e+07	2.46309e+08	0.00440429	2.9458	0.734192	1.29511	0.00430751	-2.27456	COG0202	K	DNA-directed RNA polymerase, alpha subunit/40 kD subunit	1.94062e+08	1.46599e+08	1.81451e+08	2.34688e+08	1.68202e+08	2.25092e+08	1.55199e+08	2.16182e+08	1.32859e+08	1.57609e+08	3.69411e+07	4.69905e+07	9.49861e+07	1.04809e+08	5.85086e+08	9.52708e+07	1.66341e+08	2.87501e+07	3.3266e+07	7.83033e+07	2.84721e+08	1.80888e+08	2.75937e+08	4.74832e+08	1.3921e+08	8.35199e+07	3.3549e+07	6.60237e+07	3.12558e+08	2.1723e+08	2.02829e+08	1.26561e+08
S-Fe1_GL0042581	S-Fe1_GL0042581	1.82508e+07	1.4503e+07	4.28112e+07	0.00806846	2.95188	0.0147145	2.34572	0.823416	-1.25841	COG3087	D	Cell division protein FtsN	8.62959e+06	6.12576e+06	9.13082e+06	2.07329e+07	8.06622e+07	8.93223e+06	6.57219e+06	5.22047e+06	1.57311e+07	2.03709e+07	9.33813e+06	7.73517e+06	6.94976e+07	8.05434e+07	2.03418e+07	8.89898e+07	1.5823e+07	2.48319e+07	4.33421e+06	5.41203e+06	1.16549e+07	2.29097e+07	3.60346e+07	1.0874e+07	2.69178e+07	9.56357e+06	1.5491e+07	1.84872e+07	4.08329e+07	3.73482e+07	4.59431e+07	4.87641e+07
23_GL0125081	23_GL0125081	1.07284e+08	2.5963e+08	7.75538e+08	0.00311996	2.98709	8.51142e-06	7.22881	0.0120642	2.42002	COG2198	T	HPt (histidine-containing phosphotransfer) domain	1.60059e+08	1.28331e+08	5.73152e+07	1.26299e+08	7.59067e+07	1.041e+08	1.45881e+08	6.03823e+07	2.273e+08	2.3729e+08	2.3904e+08	3.11552e+08	3.16723e+08	3.95658e+08	1.35941e+09	3.09371e+08	4.58342e+08	1.76649e+08	1.07681e+08	3.99604e+08	1.10189e+09	5.65835e+08	8.24081e+08	1.47269e+09	3.764e+08	6.52154e+07	1.77521e+08	3.38961e+08	1.4571e+09	4.56857e+08	6.36444e+08	4.10393e+08
4-3_GL0052618;8-1_GL0052916	4-3_GL0052618	9.4739e+07	1.61488e+08	4.84288e+08	0.0333142	2.99891	0.0042919	5.11182	0.110616	1.70456	COG1925	TG	Phosphotransferase system, HPr and related phosphotransfer proteins	7.79274e+07	5.50985e+07	6.84164e+07	1.93941e+08	5.23685e+06	2.6695e+08	1.25901e+07	7.77517e+07	2.06809e+08	1.07441e+08	1.63912e+08	2.39839e+08	1.06089e+08	1.92868e+08	1.13491e+09	7.92629e+07	1.47241e+08	4.77452e+07	4.81249e+07	2.15278e+08	1.0514e+09	5.13098e+08	2.50611e+08	8.42772e+08	1.72278e+08	1.25681e+08	1.0355e+08	3.59956e+08	6.33097e+08	2.65363e+08	4.53461e+08	2.88529e+08
2-1_GL0042756	2-1_GL0042756	1.12182e+08	2.22302e+08	6.68447e+08	0.010636	3.00694	6.68573e-05	5.95861	0.246908	1.98162	COG0256	J	Ribosomal protein L18	1.89461e+08	6.97509e+07	8.26285e+07	1.33199e+08	7.46655e+07	1.07619e+08	1.58592e+08	8.1538e+07	3.51974e+08	2.639e+08	1.41329e+08	1.8189e+08	1.7394e+08	1.71621e+08	1.34471e+09	3.44778e+08	3.173e+08	4.1011e+07	3.23922e+07	1.0964e+08	8.00387e+08	8.5844e+08	3.95185e+08	1.04749e+09	3.47432e+08	3.88168e+08	3.29762e+08	1.62821e+08	9.19115e+08	6.79704e+08	7.70637e+08	5.15347e+08
S-Fe1_GL0066448	S-Fe1_GL0066448	9.24406e+06	6.31077e+07	1.91581e+08	0.0448794	3.03578	0.00075069	20.7248	0.356103	6.82684	COG1435	F	Thymidine kinase	0	9.32803e+06	1.737e+07	0	1.97929e+07	3.53468e+06	6.69268e+06	1.72342e+07	5.62872e+06	7.62904e+06	2.53951e+08	5.15668e+06	1.92708e+08	4.5169e+07	3.11129e+07	4.57752e+07	5.6088e+06	1.3366e+07	8.9747e+07	4.02903e+07	1.43781e+08	5.15122e+07	3.68969e+08	3.13538e+07	5.29225e+06	1.76332e+08	2.37312e+07	1.3056e+08	7.59819e+08	1.22829e+08	2.73987e+08	2.31958e+08
8-1_GL0031618	8-1_GL0031618	2.29095e+07	2.27423e+07	6.90718e+07	0.0415165	3.03714	0.147786	3.01498	0.890845	-1.00735	COG0173	J	Aspartyl-tRNA synthetase	3.02468e+07	0	7.04677e+06	1.97902e+07	0	2.0147e+07	9.18121e+07	1.42331e+07	2.99213e+07	1.59459e+07	3.51043e+07	1.81238e+07	2.14862e+07	2.30118e+07	2.60118e+08	3.23221e+07	2.90289e+07	6.96931e+06	1.5332e+07	1.76799e+07	1.187e+08	4.48363e+07	2.4359e+07	1.50152e+08	2.67331e+07	1.2267e+07	4.55607e+07	2.02418e+07	2.84623e+07	3.72409e+07	6.44332e+07	2.374e+07
S-Fe1_GL0027152	S-Fe1_GL0027152	4.19484e+07	2.9597e+07	9.01953e+07	0.0109133	3.04745	0.0639797	2.15015	0.25861	-1.41732	COG0457	R	Tetratricopeptide (TPR) repeat	4.2923e+07	2.69253e+07	3.58831e+07	3.26618e+07	8.25506e+07	2.90871e+07	1.88079e+07	6.67483e+07	7.04953e+06	5.9178e+07	5.67048e+07	8.57788e+06	6.34673e+07	2.01911e+08	8.14179e+07	4.73238e+07	2.25918e+07	4.44529e+07	4.10421e+07	0	1.94729e+07	3.76288e+07	2.5186e+08	7.19383e+07	1.83109e+07	4.06303e+07	1.2897e+07	1.41319e+07	7.57234e+07	5.91916e+07	9.342e+07	7.89878e+07
S-Fe1_GL0105428	S-Fe1_GL0105428	9.04002e+06	1.14678e+07	3.50697e+07	0.0447585	3.05811	0.0234144	3.87938	0.889422	1.26856	COG1538	M	Outer membrane protein TolC	4.97382e+06	7.30449e+06	9.28795e+06	0	2.08771e+07	1.06731e+07	7.14365e+06	1.20601e+07	1.0584e+06	1.16509e+07	1.60731e+07	1.32459e+07	3.32147e+07	7.12623e+07	1.53989e+07	5.38679e+07	9.40351e+06	3.29959e+07	1.07989e+07	0	2.55053e+07	9.87689e+06	1.02849e+08	1.40971e+07	4.60235e+06	6.96065e+06	0	7.88806e+06	5.12236e+07	8.89037e+06	1.1191e+07	2.3459e+07
MH-6-5_GL0157571	MH-6-5_GL0157571	2.1523e+07	1.12189e+08	3.43319e+08	0.00215859	3.06018	1.07838e-06	15.9513	0.000115185	5.21252	COG0532	J	Translation initiation factor IF-2, a GTPase	2.35402e+07	2.20861e+07	1.85639e+07	2.75867e+07	5.89006e+06	5.03547e+07	6.76114e+06	1.74008e+07	7.96654e+07	1.73161e+08	1.05269e+08	1.9412e+08	3.27032e+08	1.81991e+08	1.01749e+09	1.27139e+08	9.92133e+07	8.28266e+07	4.81604e+07	1.42751e+08	4.50319e+08	2.02111e+08	2.2157e+08	5.13381e+08	1.02021e+08	5.75162e+07	5.68342e+07	2.04729e+08	4.8625e+08	2.1465e+08	1.96712e+08	1.8118e+08
4-8_GL0116140	4-8_GL0116140	7.89859e+07	1.46252e+08	4.48139e+08	0.00175198	3.06417	1.56448e-05	5.67366	0.351521	1.85162	COG1528	P	Ferritin	8.50374e+07	6.77111e+07	4.93765e+07	8.13149e+07	1.56628e+08	4.66402e+07	7.23153e+07	7.28635e+07	1.01951e+08	6.65457e+07	7.27344e+07	2.23362e+08	1.7121e+08	3.39672e+08	7.09643e+08	3.18559e+08	7.59032e+07	5.12307e+07	7.3124e+07	5.70966e+08	6.86325e+08	4.66831e+08	2.44839e+08	1.0827e+09	1.23561e+08	6.7875e+07	5.62044e+07	2.71563e+08	3.9523e+08	3.17761e+08	4.68425e+08	1.7647e+08
4-8_GL0083407;26_GL0119611;7-4_GL0043946	4-8_GL0083407	3.07406e+07	1.05909e+08	3.25855e+08	0.0034705	3.07673	5.95449e-06	10.6001	0.00478615	3.44526	COG0576	O	Molecular chaperone GrpE (heat shock protein)	3.91543e+07	1.4573e+07	2.63481e+07	6.76924e+07	6.80895e+06	3.83292e+07	3.18559e+07	2.11631e+07	1.8308e+08	1.2757e+08	3.30979e+07	1.49242e+08	3.35189e+08	2.60669e+08	6.36693e+08	8.90164e+07	9.94512e+07	6.35404e+07	5.72968e+07	2.03451e+08	5.38927e+08	2.89681e+08	2.24729e+08	5.58406e+08	9.93871e+07	2.53192e+07	9.0757e+07	1.3872e+08	4.68242e+08	1.59379e+08	1.95218e+08	1.5411e+08
26_GL0078726	26_GL0078726	3.9863e+07	1.87848e+08	5.78979e+08	0.00534058	3.08216	1.92455e-05	14.5242	0.00155676	4.71235	COG0052	J	Ribosomal protein S2	1.02899e+08	6.79157e+07	1.25649e+07	3.96899e+07	2.74808e+07	4.02689e+07	2.5405e+07	2.67979e+06	3.09492e+08	8.28476e+07	1.69762e+08	1.75332e+08	1.62461e+08	3.70544e+08	1.54241e+09	2.04979e+08	2.62567e+08	5.11246e+07	2.39961e+08	1.87508e+08	5.97943e+08	4.81848e+08	3.76712e+08	1.29161e+09	2.85161e+08	7.60361e+07	2.07391e+08	2.07e+08	6.98152e+08	3.41539e+08	5.21819e+08	3.57734e+08
2-7_GL0013069	2-7_GL0013069	5.26153e+07	1.04624e+08	3.26186e+08	0.00625233	3.1177	0.000411365	6.19946	0.0800913	1.98847	COG0197	J	Ribosomal protein L16/L10AE	7.26842e+07	6.40044e+07	1.25519e+07	7.93981e+07	3.41507e+07	3.27861e+07	1.18299e+08	7.04823e+06	1.464e+08	7.02118e+07	4.25794e+07	2.10751e+08	8.25677e+07	1.63719e+08	9.60285e+08	1.14821e+08	1.20501e+08	3.51407e+07	3.78844e+07	5.81206e+07	2.45318e+08	2.98263e+08	3.6746e+08	5.46953e+08	1.63001e+08	1.07221e+08	8.72067e+07	1.7647e+08	4.90953e+08	1.8791e+08	2.19452e+08	2.36532e+08
S-Fe7_GL0301332	S-Fe7_GL0301332	6.00724e+07	3.0901e+07	9.66836e+07	0.0187363	3.12882	0.283522	1.60945	0.225882	-1.94403	COG0334	E	Glutamate dehydrogenase/leucine dehydrogenase	8.6836e+07	2.11159e+07	7.39043e+07	8.84545e+07	8.58895e+06	1.39701e+08	2.5015e+07	3.69632e+07	8.84179e+07	8.13654e+06	1.4185e+07	3.19617e+06	3.31238e+07	1.71759e+08	6.55104e+07	2.94747e+07	5.49541e+07	3.63379e+07	1.01501e+07	2.3974e+07	8.77486e+07	1.96748e+08	9.21277e+07	2.80711e+07	2.31089e+07	6.98538e+07	1.47911e+07	2.37061e+07	1.4983e+08	1.4896e+08	1.36848e+08	2.00009e+07
26_GL0041317;MH-6-5_GL0136792;47_GL0100490	26_GL0041317	7.39025e+07	1.08298e+08	3.41233e+08	0.00415791	3.15086	0.00107516	4.61733	0.189982	1.46542	COG0448	G	ADP-glucose pyrophosphorylase	9.70957e+07	9.82449e+07	6.81695e+07	5.73575e+07	1.55851e+08	7.68794e+07	1.68721e+07	2.07501e+07	1.37471e+08	9.31558e+07	6.10604e+07	1.17959e+08	1.07451e+08	7.50343e+07	5.56045e+08	1.439e+08	1.77542e+08	3.33258e+07	1.3851e+08	7.42592e+07	5.26951e+08	3.32483e+08	3.36481e+08	4.59738e+08	1.6355e+08	8.14948e+07	7.49342e+07	1.46319e+08	7.39963e+08	2.17781e+08	3.36907e+08	2.6206e+08
MH-6-5_GL0031560;5_GL0117643;S-Fe14_GL0084469;5-6_GL0057424;MC-6-1_GL0054541;16_GL0049523;S-Fe1_GL0000213;S-Fe9_GL0062237	MH-6-5_GL0031560	2.33321e+08	4.97535e+08	1.56781e+09	0.00508739	3.15116	7.16521e-05	6.71955	0.0546206	2.13241	COG0493	ER	NADPH-dependent glutamate synthase beta chain or related oxidoreductase	3.32997e+08	1.86531e+08	1.49249e+08	2.04541e+08	4.1378e+08	1.52149e+08	3.17431e+08	1.0989e+08	4.40869e+08	2.713e+08	2.45652e+08	9.81115e+08	6.46041e+08	8.16545e+08	3.03312e+09	4.60352e+08	3.04839e+08	3.34657e+08	3.71689e+08	1.1712e+09	3.10892e+09	8.36277e+08	1.41091e+09	2.95897e+09	3.51512e+08	3.0533e+08	1.79048e+08	1.01321e+09	2.88549e+09	8.87442e+08	1.0592e+09	7.10461e+08
8-1_GL0024167;7-2_GL0003389;2_GL0101137;Group2-4A_GL0160556;8-1_GL0091066;7-8_GL0034037	8-1_GL0024167	3.71014e+07	3.87414e+07	1.22311e+08	0.00606698	3.1571	0.0318751	3.29666	0.625196	1.0442	COG0290	J	Translation initiation factor IF-3	5.18334e+07	3.06217e+07	0	2.67861e+07	1.3081e+08	0	3.7772e+07	1.8988e+07	6.04658e+07	2.18948e+07	1.69559e+07	3.33787e+07	4.06649e+07	7.69591e+07	3.3335e+08	5.1147e+07	6.05941e+07	8.48731e+06	3.37528e+07	7.82078e+07	1.36669e+08	1.31081e+08	1.43949e+08	2.18801e+08	4.19488e+07	2.23548e+07	8.389e+06	7.84675e+07	1.34311e+08	6.11294e+07	9.5067e+07	4.45995e+07
Group2-3A_GL0122989;26_GL0016623;S-Fe20_GL0181361	Group2-3A_GL0122989	7.24945e+06	2.94933e+07	9.321e+07	0.0264312	3.16038	0.000337535	12.8575	0.0529426	4.06834	COG0215	J	Cysteinyl-tRNA synthetase	7.88334e+06	0	1.3705e+07	1.72791e+07	5.59654e+06	8.6141e+06	0	4.91756e+06	3.16337e+07	1.66391e+07	4.70728e+06	5.26344e+07	2.76822e+07	3.07482e+07	2.00341e+08	2.90891e+07	2.34283e+07	1.1485e+07	1.2422e+07	3.81057e+07	1.79341e+08	8.44326e+07	4.68576e+07	2.46769e+08	1.0403e+07	5.79309e+07	3.59013e+07	5.86287e+07	1.3965e+08	5.13511e+07	2.83831e+07	5.38753e+07
S-Fe1_GL0105438;Group2-5A_GL0043438	S-Fe1_GL0105438	2.20142e+07	1.45597e+07	4.60971e+07	0.000537902	3.16608	0.0116696	2.09397	0.426535	-1.512	COG2115	G	Xylose isomerase	5.96637e+06	1.4483e+07	3.29997e+07	1.0849e+07	6.10576e+07	7.14414e+06	1.10159e+07	3.25979e+07	4.88754e+06	1.04619e+07	2.98862e+07	8.32933e+06	7.81538e+07	9.54905e+07	3.05443e+07	7.07897e+07	8.17335e+06	5.35316e+07	5.51176e+06	1.00749e+07	3.26159e+07	2.54408e+07	4.96227e+07	4.19943e+07	5.99625e+06	1.81101e+07	9.33297e+06	1.04201e+07	2.76873e+07	3.95294e+07	3.05978e+07	3.06987e+07
7-4_GL0069796	7-4_GL0069796	2.59457e+07	3.12773e+07	9.90724e+07	0.0129384	3.16755	0.024925	3.81845	0.702241	1.20549	COG3958	G	Transketolase, C-terminal subunit	4.50671e+07	0	1.24391e+07	6.36605e+07	1.37661e+07	1.9238e+07	2.8391e+07	2.5004e+07	1.548e+07	6.45714e+06	1.52111e+07	2.88489e+07	1.31871e+07	9.86143e+07	1.54518e+08	3.12982e+07	1.73728e+07	1.40741e+07	1.21689e+07	1.0269e+08	1.1618e+08	7.68582e+07	8.22167e+07	3.54226e+08	2.54232e+07	8.9236e+06	1.52961e+07	1.13381e+08	4.79237e+07	6.77813e+07	1.04229e+08	4.1836e+07
S-Fe3_GL0009364;35_GL0019623	S-Fe3_GL0009364	2.17318e+08	6.77504e+08	2.1556e+09	0.00563965	3.18168	1.50201e-05	9.9191	0.000352986	3.11756	COG0326	O	Molecular chaperone, HSP90 family	2.8044e+08	1.73408e+08	9.43431e+07	4.12924e+08	2.45019e+08	1.71862e+08	1.95799e+08	1.64752e+08	9.07988e+08	8.95612e+08	5.34934e+08	1.1335e+09	4.51336e+09	1.8827e+09	2.25938e+09	4.26442e+08	3.29579e+08	3.69913e+08	4.22027e+08	8.95324e+08	4.55995e+09	9.42606e+08	6.60693e+08	1.42079e+09	6.15517e+08	4.56625e+08	4.86127e+08	1.0829e+09	4.04827e+09	1.51621e+09	1.88352e+09	1.75332e+09
G1-5A_GL0010085	G1-5A_GL0010085	1.55754e+07	1.06162e+07	3.38603e+07	0.00720495	3.1895	0.113539	2.17395	0.57002	-1.46714	COG4577	QC	Carboxysome shell and ethanolamine utilization microcompartment protein CcmL/EutN	2.81261e+07	0	1.90371e+07	2.30462e+07	2.25082e+06	2.75182e+07	1.8058e+06	2.28192e+07	1.8762e+07	6.56856e+06	6.45565e+06	1.40741e+07	3.69828e+07	2.75931e+07	6.73798e+07	3.555e+07	1.1443e+07	1.55629e+07	1.95772e+06	3.98814e+06	4.6203e+07	6.96322e+07	1.1005e+07	1.77419e+07	4.45872e+06	2.14008e+06	1.79891e+07	2.39939e+07	1.11209e+07	4.8454e+07	2.29092e+07	1.17511e+07
S-Fe20_GL0050226;26_GL0127344;7-4_GL0007454	S-Fe20_GL0050226	4.64704e+08	7.30321e+08	2.34839e+09	0.00140038	3.21556	2.49856e-05	5.05352	0.313121	1.57158	COG0205	G	6-phosphofructokinase	7.43464e+08	4.5344e+08	3.43993e+08	5.45745e+08	3.54781e+08	3.17819e+08	5.12602e+08	4.4579e+08	9.44344e+08	6.38484e+08	3.41382e+08	4.70934e+08	6.39455e+08	1.12811e+09	4.83537e+09	1.14559e+09	1.21199e+09	2.40708e+08	3.00989e+08	1.22999e+09	2.7919e+09	1.9593e+09	2.31281e+09	4.00074e+09	8.30348e+08	1.2685e+09	3.15232e+08	9.70957e+08	3.00262e+09	2.03311e+09	2.42382e+09	1.90792e+09
4-8_GL0048489;26_GL0083678;4-2_GL0087812;Group2-8A_GL0198633	4-8_GL0048489	5.08008e+07	4.87958e+07	1.59037e+08	0.00290484	3.25923	0.0077629	3.1306	0.929432	-1.04109	COG0172	J	Seryl-tRNA synthetase	6.32805e+07	7.85959e+07	4.24326e+07	8.14948e+07	1.23231e+07	7.28702e+07	1.1684e+07	4.3725e+07	8.93882e+07	6.15347e+07	4.77837e+07	3.47008e+07	3.77998e+07	8.37799e+07	4.13285e+08	5.99943e+07	5.55035e+07	1.83409e+07	2.90469e+07	1.49641e+07	1.8324e+08	1.13219e+08	9.27513e+07	2.63621e+08	6.0256e+07	8.92627e+07	4.57541e+07	3.9014e+07	2.26459e+08	1.5669e+08	1.32239e+08	1.45362e+08
Group2-8A_GL0054675;G1-7A_GL0074016;4-8_GL0009840;2-7_GL0096240;20_GL0036284;8-8_GL0095622;7-3_GL0055258;17_GL0056566;Group2-3A_GL0089236;S-Fe20_GL0185127;S-Fe9_GL0171325	Group2-8A_GL0054675	2.13531e+07	7.61118e+06	2.48957e+07	0.0279673	3.27094	0.981118	1.16591	0.0333122	-2.80549	COG2080	C	Aerobic-type carbon monoxide dehydrogenase, small subunit, CoxS/CutS family	1.03169e+07	1.93219e+07	2.51588e+07	3.38431e+07	3.09671e+07	2.87091e+07	1.43519e+07	8.15568e+06	7.36512e+06	311157	4.83894e+06	8.33048e+06	1.20199e+07	1.34769e+07	6.28594e+07	5.27995e+06	2.828e+06	0	2.04301e+07	5.55035e+06	2.67719e+07	2.33297e+07	9.50714e+06	3.93586e+07	5.22288e+06	1.63791e+07	4.85568e+06	0	5.84279e+07	1.17009e+07	2.16441e+07	1.43721e+07
4-8_GL0118149;23_GL0030917;8-2_GL0030904;7-2_GL0107928	4-8_GL0118149	3.55656e+07	2.86238e+07	9.38772e+07	0.0499078	3.27969	0.134845	2.63956	0.576554	-1.24252	COG1493	T	Serine kinase of the HPr protein, regulates carbohydrate metabolism	4.85266e+07	5.38939e+07	2.33443e+07	1.97542e+07	4.26354e+07	2.84957e+07	9.54993e+06	5.83244e+07	2.25419e+07	3.37551e+07	1.9325e+07	2.52749e+07	2.25362e+07	4.33671e+07	4.23029e+08	2.32761e+07	4.84685e+07	2.77888e+07	3.27507e+07	3.12471e+07	9.22826e+07	6.37779e+07	1.3712e+08	1.32291e+08	6.21484e+07	9.57128e+06	5.49503e+06	2.51189e+07	9.31494e+07	4.09006e+07	3.08468e+07	2.39508e+07
MH-6-5_GL0066182;MC-6-2_GL0055213	MH-6-5_GL0066182	4.81996e+07	7.54701e+07	2.493e+08	0.0139322	3.30329	0.00135802	5.17224	0.19677	1.56578	COG0013	J	Alanyl-tRNA synthetase	3.67029e+07	6.70703e+07	6.67744e+07	4.22912e+07	6.31771e+07	3.41688e+07	5.50022e+07	2.04099e+07	8.7448e+07	7.54154e+07	1.10149e+08	1.29071e+08	1.0397e+08	7.31493e+07	7.26875e+08	7.71436e+07	5.48176e+07	7.59399e+07	1.14191e+08	8.06065e+07	3.0242e+08	1.39079e+08	2.2719e+08	5.67741e+08	8.15399e+07	2.87621e+07	4.54391e+07	2.22618e+07	2.80021e+08	1.76332e+08	2.61433e+08	5.62445e+07
S-Fe3_GL0175822	S-Fe3_GL0175822	6.27718e+07	2.20633e+08	7.2927e+08	0.0485541	3.30536	0.00046774	11.6178	0.905794	3.51484	COG1804	I	Crotonobetainyl-CoA:carnitine CoA-transferase CaiB and related acyl-CoA transferases	5.021e+07	6.32121e+07	3.81031e+07	7.15204e+07	7.00245e+07	6.67314e+07	5.59539e+07	8.64192e+07	4.0332e+08	2.97002e+08	6.60116e+08	3.27333e+06	1.15571e+09	1.0836e+09	1.2258e+09	2.52273e+07	4.29566e+08	3.84459e+07	1.0076e+08	1.0515e+08	7.25204e+08	5.67035e+08	3.30644e+08	1.72942e+08	5.37452e+08	6.475e+07	5.95388e+06	1.80302e+06	8.36431e+08	3.42847e+08	1.0733e+09	1.2125e+09
8-1_GL0041049	8-1_GL0041049	2.78739e+08	8.69657e+07	2.89568e+08	0.0342312	3.32968	0.537591	1.03885	0.334864	-3.20516	COG3842	E	ABC-type Fe3+/spermidine/putrescine transport systems, ATPase components	1.27879e+08	2.2135e+07	6.44273e+08	1.95799e+07	6.92915e+08	4.86027e+07	5.87178e+08	8.73514e+07	9.96346e+07	7.44303e+07	7.44595e+07	4.25021e+07	1.1512e+09	2.1686e+08	4.30685e+07	2.20851e+08	1.5574e+08	4.22105e+07	2.0731e+08	1.3991e+07	6.05634e+08	2.18801e+08	7.06936e+07	1.26648e+08	2.36657e+08	3.76262e+07	4.01282e+07	1.88991e+07	3.18039e+08	9.95474e+07	1.07481e+08	2.95992e+08
7-4_GL0127960	7-4_GL0127960	3.123e+07	4.42533e+07	1.4742e+08	0.0302579	3.33128	0.00372369	4.72047	0.905795	1.41701	COG1932	HE	Phosphoserine aminotransferase	1.39389e+07	3.34542e+07	3.6999e+07	2.48909e+07	2.40082e+07	2.97667e+07	6.48814e+07	2.19008e+07	4.30408e+07	6.60587e+07	2.49081e+07	7.53703e+07	3.33542e+07	5.8015e+07	2.93812e+08	6.3919e+07	5.97544e+07	3.96753e+06	8.56131e+06	9.64473e+07	2.60417e+08	6.91847e+07	2.62597e+07	2.1187e+08	3.55443e+07	5.13133e+07	6.65304e+06	5.9421e+07	3.26821e+08	1.75809e+08	1.7832e+08	7.12607e+07
4-8_GL0115515;8-2_GL0003905;5-3_GL0075008;3B-dyr36-06_GL0021279;Group2-8A_GL0031602;Group2-8A_GL0045032;5-6_GL0006144;S-Fe12_GL0041726;MH-6-5_GL0031114;5-5_GL0026309;G1-5A_GL0083615;MC-6-2_GL0128749;G1-5A_GL0189584;G1-1A_GL0025210;2-5_GL0068285;2-4_GL0006631;2-3_GL0008293;2-1_GL0087724;11_GL0090652;10_GL0017792;4-5_GL0011845;2-8_GL0003379;4-2_GL0056465;1-1_GL0138631;26_GL0007029;7-5_GL0048232;4-2…	4-8_GL0115515	1.72138e+07	5.05129e+07	1.68522e+08	0.007968	3.33622	1.84371e-05	9.78997	0.0226858	2.93445	COG4465	K	GTP-sensing pleiotropic transcriptional regulator CodY	1.078e+07	3.62143e+06	9.98229e+06	6.89954e+07	1.45791e+07	9.5929e+06	1.0574e+07	9.58495e+06	5.15751e+07	1.05429e+08	4.87405e+07	8.39325e+07	9.92179e+07	1.3071e+08	3.65628e+08	4.04352e+07	3.34018e+07	4.41479e+06	2.86939e+07	6.561e+07	2.4363e+08	6.73442e+07	5.88925e+07	2.70471e+08	5.51366e+07	7.47601e+07	3.6451e+07	1.80098e+07	2.85279e+08	1.8392e+08	1.57529e+08	1.19209e+08
Group2-3A_GL0077330	Group2-3A_GL0077330	1.93512e+08	3.29456e+08	1.10666e+09	0.00168441	3.35905	0.000136982	5.71882	0.231796	1.70251	COG0205	G	6-phosphofructokinase	3.02921e+08	1.90471e+08	1.10739e+08	3.13458e+08	3.72941e+07	1.60299e+08	2.55182e+08	1.7773e+08	3.89771e+08	2.01391e+08	1.2067e+08	3.17227e+08	4.07418e+08	4.63586e+08	2.5286e+09	6.32863e+08	4.3716e+08	1.0841e+08	1.78361e+08	9.26232e+08	1.39181e+09	9.0567e+08	1.24931e+09	2.0346e+09	3.85709e+08	2.1046e+08	1.56441e+08	5.21639e+08	1.71021e+09	6.70749e+08	7.93268e+08	4.91813e+08
2-1_GL0021379;MH-6-3_GL0147809;MC-6-5_GL0124169;6-2_GL0029574;1-2_GL0067834	2-1_GL0021379	8.87471e+07	4.90126e+07	1.66017e+08	0.0141925	3.38724	0.373621	1.87068	0.0246658	-1.8107	COG1028	IQR	NAD(P)-dependent dehydrogenase, short-chain alcohol dehydrogenase family	1.12479e+08	1.1864e+08	5.15359e+07	5.66252e+07	9.20492e+07	8.24138e+07	1.1542e+08	8.08146e+07	1.06211e+08	7.85543e+07	4.29467e+07	3.11882e+07	3.1413e+07	7.25053e+07	5.60699e+08	3.18258e+07	5.93936e+07	4.26648e+07	3.51099e+07	3.99503e+07	1.7675e+08	1.3341e+08	1.58661e+08	3.18721e+08	8.9043e+07	1.63001e+07	2.36189e+07	2.31702e+07	1.83582e+08	1.0428e+08	1.39011e+08	8.13486e+07
2_GL0089318	2_GL0089318	6.39307e+07	1.23049e+08	4.17051e+08	0.00826545	3.38932	0.00054116	6.52348	0.81223	1.92472	COG4166	E	ABC-type oligopeptide transport system, periplasmic component	1.15571e+08	7.00245e+07	1.07149e+08	2.89128e+07	4.87551e+07	3.30119e+07	3.87981e+07	6.92229e+07	1.19889e+08	1.53059e+07	6.75974e+06	7.24403e+08	5.87422e+07	1.38819e+08	1.40799e+09	4.53879e+08	4.66477e+07	8.48887e+06	0	8.37819e+07	4.45338e+08	1.617e+08	1.62971e+08	6.40767e+08	3.93106e+07	3.45939e+07	2.24828e+07	2.51872e+08	5.18896e+08	3.98428e+08	3.4943e+08	2.67652e+08
4-8_GL0123191	4-8_GL0123191	2.99717e+08	2.88029e+08	9.79384e+08	0.00108006	3.4003	0.00224837	3.26769	0.912656	-1.04058	COG4799	I	Acetyl-CoA carboxylase, carboxyltransferase component	3.80224e+08	2.0796e+08	1.37791e+08	3.2279e+08	1.862e+08	3.21647e+08	6.18144e+08	2.22982e+08	5.90405e+08	3.40769e+08	1.4873e+08	2.86003e+08	2.54443e+08	3.88633e+08	1.88869e+09	4.59251e+08	3.72503e+08	2.41902e+08	1.46869e+08	1.89701e+08	1.29271e+09	7.65632e+08	8.55815e+08	1.7715e+09	4.66681e+08	1.64029e+08	1.75841e+08	3.32912e+08	1.65238e+09	9.36742e+08	8.87422e+08	5.99405e+08
Group2-3A_GL0160696;26_GL0013406;2-4_GL0076727;4-3_GL0081320	Group2-3A_GL0160696	5.82679e+06	2.28655e+07	7.82771e+07	0.0124093	3.42338	0.000414474	13.434	0.491395	3.9242	COG0745	TK	DNA-binding response regulator, OmpR family, contains REC and winged-helix (wHTH) domain	2.26131e+06	5.68997e+06	7.98932e+06	1.0184e+07	0	4.40768e+06	1.6082e+07	0	6.62064e+06	1.7717e+07	5.38208e+06	4.57973e+07	4.21968e+07	6.98586e+07	1.55428e+08	8.86625e+06	0	1.1052e+07	4.83905e+06	5.08557e+07	1.64949e+08	2.99123e+07	3.67189e+07	8.87973e+07	6.41697e+06	1.4713e+06	5.07388e+06	9.62942e+07	1.8324e+08	3.73534e+07	7.50326e+07	4.69721e+07
6-5_GL0075050	6-5_GL0075050	6.34681e+07	8.31008e+07	2.85145e+08	0.0303889	3.43132	0.00508988	4.49273	0.973354	1.30933	COG0459	O	Chaperonin GroEL (HSP60 family)	3.57207e+07	2.70209e+07	6.93617e+07	1.26421e+08	3.03969e+07	1.16429e+08	5.7069e+07	4.53252e+07	1.32361e+08	1.72258e+08	7.46603e+07	1.37401e+08	2.65271e+08	6.07967e+08	3.26633e+08	1.04809e+08	1.1039e+07	6.97493e+07	4.16131e+06	8.44442e+06	3.60172e+08	1.2743e+08	2.06438e+07	1.58019e+08	8.87156e+07	6.36869e+07	1.35941e+08	9.87916e+07	2.92052e+08	5.03095e+08	4.01107e+08	2.54542e+08
8-1_GL0061866;6-5_GL0101932;6-6_GL0068179;S-Fe1_GL0004565	8-1_GL0061866	1.63026e+07	9.18961e+07	3.15597e+08	0.0164998	3.43428	1.49393e-05	19.3587	0.000798596	5.63691	COG0073	J	tRNA-binding EMAP/Myf domain	2.42003e+07	3.44017e+07	1.23319e+07	2.14131e+07	6.52034e+06	2.35603e+07	4.43864e+06	3.55427e+06	5.58033e+07	1.0604e+08	8.62085e+07	1.68271e+08	3.18442e+07	1.60679e+08	7.83069e+08	1.17441e+08	4.77727e+07	1.71921e+07	5.09835e+07	1.74421e+08	4.84317e+08	2.19639e+08	2.3752e+08	5.4572e+08	4.96318e+07	9.92316e+07	6.03657e+07	1.86831e+08	6.05048e+08	1.64252e+08	2.70159e+08	1.67471e+08
4-7_GL0018869;26_GL0094895;2-7_GL0062116;4-3_GL0056244;Group2-8A_GL0100031;S-Fe9_GL0194438	4-7_GL0018869	5.19634e+07	4.75599e+07	1.6339e+08	0.000592356	3.43546	0.00230918	3.14433	0.944649	-1.09259	COG0461	F	Orotate phosphoribosyltransferase	3.36109e+07	2.15799e+07	1.34131e+08	3.58963e+07	2.88363e+07	9.2081e+07	4.42395e+07	2.5332e+07	4.76848e+07	5.428e+07	3.3773e+07	2.5844e+07	1.14979e+08	7.81106e+07	3.83928e+08	4.89317e+07	5.01383e+07	2.35581e+07	4.20591e+07	9.34007e+07	2.10538e+08	1.81639e+08	6.64982e+07	2.32001e+08	8.24974e+07	4.40555e+07	2.60321e+07	4.73958e+07	2.37848e+08	1.66859e+08	1.32749e+08	1.06601e+08
4-2_GL0002530	4-2_GL0002530	1.65983e+07	1.90557e+07	6.57407e+07	0.00907764	3.44993	0.00246355	3.96069	0.823851	1.14805	COG0595	J	mRNA degradation ribonuclease J1/J2	1.31771e+07	9.6221e+06	1.37699e+07	1.35619e+07	4.63404e+07	7.98896e+06	1.43721e+07	1.3954e+07	1.47109e+07	3.23743e+06	3.93133e+07	1.81059e+07	1.4384e+07	2.23311e+07	1.91421e+08	4.07887e+07	2.5828e+07	1.59871e+07	7.07506e+06	0	6.65948e+07	5.09941e+07	1.0021e+08	8.63794e+07	2.6112e+07	2.4485e+07	1.04889e+07	2.42689e+07	7.23469e+07	6.55315e+07	5.9826e+07	1.80809e+07
8_GL0107144	8_GL0107144	1.97807e+07	2.3602e+07	8.14671e+07	0.00241531	3.4517	0.00169952	4.11852	0.940282	1.19319	COG0443	O	Molecular chaperone DnaK (HSP70)	1.09091e+07	1.5313e+07	3.71458e+07	5.53796e+07	2.11111e+06	2.03418e+07	9.80054e+06	7.24419e+06	1.3195e+08	1.54209e+07	4.49656e+06	2.43461e+06	7.05749e+07	9.15208e+07	7.40491e+07	4.76201e+07	7.61833e+06	7.77446e+06	3.6919e+07	2.13368e+07	1.23339e+08	1.15659e+08	2.92133e+07	2.02139e+08	1.3106e+07	3.8602e+06	2.70751e+07	1.12321e+07	1.00051e+08	3.51099e+07	2.33598e+07	6.49696e+07
10_GL0012939;MH-6-2_GL0096260;10_GL0005406	10_GL0012939	2.01965e+07	1.49871e+07	5.18143e+07	0.0485026	3.45727	0.17367	2.56551	0.40955	-1.3476	COG3637	M	Opacity protein and related surface antigens	2.74973e+07	2.1735e+07	1.0349e+07	6.29376e+06	5.31925e+07	7.15352e+06	9.96598e+06	2.53852e+07	5.32819e+07	5.53095e+06	4.40504e+06	3.75033e+07	4.75291e+07	6.18828e+07	3.87954e+06	1.58489e+08	9.45279e+06	3.62961e+06	1.37819e+07	3.21707e+06	3.1787e+07	2.38831e+07	3.51261e+07	1.49799e+08	1.67059e+07	7.10313e+06	1.02459e+07	0	1.34719e+07	1.40001e+07	1.96332e+07	6.22902e+07
Group2-3A_GL0098161	Group2-3A_GL0098161	4.43658e+07	7.78807e+07	2.70911e+08	0.015673	3.47854	0.00160951	6.10631	0.248904	1.75542	COG2873	E	O-acetylhomoserine/O-acetylserine sulfhydrylase, pyridoxal phosphate-dependent	2.7347e+06	4.97313e+07	2.92611e+07	4.44345e+07	1.0848e+08	2.5636e+07	5.00553e+07	4.45933e+07	6.80503e+06	8.88771e+07	8.02324e+07	7.39844e+07	6.16808e+07	1.59071e+08	9.36074e+08	6.51343e+07	7.56484e+07	6.72744e+07	1.15979e+08	1.4312e+08	2.61873e+08	1.33171e+08	3.41138e+08	4.22961e+08	2.51061e+07	4.96021e+07	1.20971e+08	8.69681e+07	3.63932e+08	2.01261e+08	1.61909e+08	1.42732e+08
1-3_GL0033433	1-3_GL0033433	1.65884e+07	1.28547e+07	4.50188e+07	0.00397732	3.50213	0.00382157	2.71387	0.988299	-1.29046	COG5433	X	Predicted transposase YbfD/YdcC associated with H repeats	2.51362e+06	3.00677e+06	4.10327e+06	7.66196e+06	6.01645e+06	7.57932e+07	1.5928e+07	1.7684e+07	1.09559e+07	657946	5.10564e+07	8.8308e+06	3.33449e+07	7.73179e+07	3.78129e+07	7.74765e+07	7.96526e+06	6.72496e+06	0	8.06529e+06	4.45574e+07	1.20501e+07	7.27897e+07	3.01342e+07	1.50761e+07	1.1584e+07	6.55179e+06	1.39329e+07	5.64248e+07	4.69624e+07	3.48233e+07	1.6531e+07
4-8_GL0110810;S-Fe20_GL0059545;8-1_GL0100971;7-4_GL0033508;Group2-3A_GL0016324	4-8_GL0110810	8.84837e+06	1.62118e+07	5.73492e+07	0.0310256	3.53751	0.00647539	6.48133	0.196681	1.83218	COG0449	M	Glucosamine 6-phosphate synthetase, contains amidotransferase and phosphosugar isomerase domains	9.89259e+06	5.88966e+06	1.62319e+07	1.6699e+07	1.85742e+06	1.64919e+07	3.72452e+06	0	1.0827e+07	1.65482e+07	2.48268e+07	1.01939e+07	9.21149e+07	6.48485e+07	6.64798e+07	9.68746e+06	2.1675e+07	1.048e+07	5.17178e+06	2.23759e+07	1.33749e+08	1.76868e+07	1.54871e+07	3.16439e+07	1.68298e+07	2.22808e+07	4.84886e+06	2.84833e+07	1.83481e+08	1.90099e+07	3.02719e+07	2.37312e+07
34_GL0019231;1-1_GL0004983;1A-dyr1-07_GL0041852;1-2_GL0107961	34_GL0019231	3.55065e+07	6.00602e+07	2.13501e+08	0.000623663	3.55479	7.12348e-05	6.01301	0.119581	1.69153	COG1109	G	Phosphomannomutase	3.8918e+07	3.78129e+07	2.84008e+07	4.84206e+07	3.0571e+07	6.71522e+06	7.59539e+07	1.726e+07	6.22902e+07	3.12946e+07	1.7258e+07	4.04092e+07	2.1705e+08	1.40301e+08	3.73887e+08	8.78476e+07	8.05657e+07	2.53011e+07	6.09354e+07	8.93018e+07	1.53169e+08	1.7406e+08	2.6727e+08	4.46694e+08	7.48307e+07	7.10395e+07	7.40116e+07	9.34846e+07	2.94822e+08	2.35983e+08	8.85279e+07	8.24043e+07
20_GL0101531;47_GL0058500	20_GL0101531	7.32243e+07	7.66764e+07	2.74733e+08	0.00137518	3.58302	0.000965084	3.75194	0.796276	1.04714	COG0049	J	Ribosomal protein S7	1.17801e+08	6.62903e+07	4.24111e+07	1.01761e+08	1.0297e+08	4.98196e+07	6.17604e+07	4.29813e+07	8.30922e+07	1.2792e+08	8.47832e+07	2.5304e+08	1.17809e+08	1.0148e+08	3.17951e+08	1.3556e+08	8.13224e+07	3.04551e+07	4.68813e+07	2.83367e+07	3.9543e+08	4.54517e+08	4.74035e+08	6.50624e+08	6.92373e+07	2.77332e+07	4.1504e+07	4.581e+07	1.5661e+08	1.83692e+08	1.73848e+08	1.35242e+08
Group2-3A_GL0050882;26_GL0117382;7-5_GL0173446;23_GL0127702;20_GL0056782;7-5_GL0134878;G1-5A_GL0040488	Group2-3A_GL0050882	6.73198e+06	2.88082e+07	1.03247e+08	0.0383808	3.58396	0.0001879	15.3368	0.020601	4.2793	COG0548	E	Acetylglutamate kinase	5.48972e+06	5.4144e+06	4.41642e+06	1.45291e+07	0	1.5598e+07	2.18258e+06	6.22558e+06	2.41541e+07	3.80654e+07	3.02852e+07	4.75105e+07	4.05798e+07	3.20029e+07	2.66981e+08	1.50571e+07	7.56763e+06	2.08372e+07	2.89088e+06	5.85464e+07	1.42551e+08	5.05406e+07	1.2376e+08	2.32729e+08	2.9183e+07	4.04473e+07	1.04669e+07	3.57437e+07	2.1276e+08	2.5946e+07	4.01292e+07	5.59332e+07
Group2-3A_GL0065153	Group2-3A_GL0065153	1.99924e+07	6.42024e+07	2.30193e+08	0.0182401	3.58543	7.1159e-05	11.514	0.0545108	3.21134	COG0112	E	Glycine/serine hydroxymethyltransferase	4.65232e+06	2.50882e+07	6.14144e+06	5.69246e+07	2.07482e+07	1.08221e+07	2.02661e+07	1.52961e+07	1.01789e+08	3.75794e+07	1.1094e+08	1.13399e+08	5.40418e+07	4.12382e+07	7.68493e+08	1.49879e+08	6.74683e+07	9.92362e+06	1.56189e+07	8.25715e+06	1.78719e+08	7.27914e+07	2.52011e+08	2.90061e+08	1.2745e+08	3.03431e+07	9.36462e+07	5.40132e+07	3.86572e+08	2.96579e+08	1.60709e+08	1.11219e+08
4-8_GL0094305;29_GL0053127;3-2_GL0027061;1-3_GL0108756;S-Fe20_GL0153075;1-1_GL0053607;4-7_GL0114725;5-7_GL0059355;34_GL0080538;1-1_GL0005561;8-3_GL0043419;MC-6-2_GL0003040;1-1_GL0026029	4-8_GL0094305	1.38315e+07	2.03402e+07	7.32744e+07	0.0284415	3.60243	0.0339047	5.29763	0.94976	1.47057	COG1744	M	Basic membrane lipoprotein Med, periplasmic binding protein (PBP1-ABC) superfamily	1.08171e+07	1.3096e+07	0	2.71238e+07	3.5822e+07	0	1.93451e+07	4.44836e+06	2.92907e+07	3.50962e+06	3.14073e+07	1.84472e+07	0	1.7985e+07	1.28091e+08	9.11339e+06	1.28399e+07	1.58008e+07	2.35738e+07	2.95019e+06	7.91845e+07	4.43404e+07	1.67579e+08	9.88052e+07	1.50242e+07	5.26066e+07	1.51039e+07	2.35288e+07	1.54932e+08	4.45246e+07	3.27288e+07	2.87343e+07
S-Fe1_GL0155389;S-Fe11_GL0042656;S-Fe11_GL0027911;S-Fe2_GL0086335;MH-6-2_GL0024739;S-Fe11_GL0140014	S-Fe1_GL0155389	6.13148e+07	6.83301e+07	2.47053e+08	0.00253275	3.61558	0.00218694	4.02926	0.83614	1.11441	COG0673	R	Predicted dehydrogenase	4.05499e+07	5.84669e+07	5.34724e+07	7.69556e+07	1.6418e+08	1.37899e+07	1.93491e+07	6.37544e+07	2.3614e+07	5.48668e+07	8.71485e+07	6.99504e+07	2.40121e+08	4.08762e+08	5.55226e+07	5.57404e+08	4.0785e+07	2.3425e+08	1.01021e+08	1.4751e+07	1.18479e+08	9.16136e+07	4.18466e+08	1.14359e+08	6.54275e+07	3.52834e+07	3.83328e+07	5.45306e+07	3.61951e+08	1.52619e+08	2.29938e+08	2.15402e+08
8-1_GL0006213	8-1_GL0006213	8.32693e+07	8.08074e+07	2.92407e+08	0.000524726	3.61857	0.00326822	3.51159	0.609568	-1.03047	COG1167	KE	DNA-binding transcriptional regulator, MocR family, contains an aminotransferase domain	1.48689e+08	9.68969e+07	2.06419e+07	1.25719e+08	5.32942e+07	2.98408e+07	1.57939e+08	3.31329e+07	7.45435e+07	7.83249e+07	6.78985e+07	1.12429e+08	1.98559e+08	2.04668e+08	8.70382e+08	8.27047e+07	7.32403e+07	5.0946e+07	1.09199e+08	7.56798e+07	3.74059e+08	1.63068e+08	2.29842e+08	4.00636e+08	7.99963e+07	7.21772e+07	5.22035e+07	1.2305e+08	4.97279e+08	1.52859e+08	1.83059e+08	1.51771e+08
4-8_GL0042884	4-8_GL0042884	3.31336e+07	3.79385e+07	1.38946e+08	0.0308602	3.66241	0.0175888	4.19352	0.702225	1.14502	COG3853	V	Uncharacterized conserved protein YaaN involved in tellurite resistance	7.36953e+07	7.36394e+07	2.30521e+07	2.28739e+07	2.1675e+07	2.59771e+07	8.10942e+06	1.60469e+07	2.14259e+07	1.68229e+07	3.8667e+07	1.19889e+07	1.50031e+07	4.47858e+07	2.79293e+08	3.30043e+07	5.25327e+07	3.19691e+07	9.84215e+07	5.13263e+07	2.32188e+08	1.3314e+08	1.01321e+08	4.37482e+08	2.76229e+07	3.72838e+07	5.68015e+07	1.03999e+07	1.892e+08	8.56249e+07	7.48014e+07	4.15136e+07
MH-6-5_GL0093601;S-Fe20_GL0060667;8-1_GL0038276;7-3_GL0035152;S-Fe3_GL0059055;23_GL0077900;35_GL0107483	MH-6-5_GL0093601	7.68668e+06	2.15731e+07	7.90654e+07	0.0041156	3.665	0.000411681	10.286	0.0968674	2.80655	COG1013	C	Pyruvate:ferredoxin oxidoreductase or related 2-oxoacid:ferredoxin oxidoreductase, beta subunit	9.54817e+06	6.22114e+06	0	2.96743e+06	1.25609e+07	1.89609e+07	1.12349e+07	0	1.31671e+07	2.89661e+07	1.16429e+07	1.28271e+07	2.4872e+07	7.90824e+07	2.19538e+08	1.71112e+07	1.47659e+07	0	1.8412e+07	5.67009e+07	7.77893e+07	4.59399e+07	9.08218e+07	1.1457e+08	1.77611e+07	1.41469e+07	7.15599e+06	4.1758e+07	1.41831e+08	6.02268e+07	4.89215e+07	2.80808e+07
Group2-3A_GL0002680;3-3_GL0012973;4-1_GL0074486;MC-6-1_GL0115128	Group2-3A_GL0002680	1.2516e+07	3.10674e+07	1.1389e+08	0.00680179	3.6659	4.50901e-05	9.09958	0.208904	2.48222	COG0444	EP	ABC-type dipeptide/oligopeptide/nickel transport system, ATPase component	1.011e+07	3.1617e+07	9.58385e+06	1.8715e+07	6.38543e+06	1.36981e+07	2.33781e+06	7.68069e+06	3.14384e+07	2.91608e+07	8.18672e+06	9.28432e+07	3.18068e+07	3.13733e+07	3.05401e+08	4.72215e+07	4.33082e+07	2.36429e+07	2.78888e+06	4.79049e+07	1.52468e+08	9.27107e+07	1.0127e+08	1.71562e+08	3.32713e+07	4.56688e+06	1.07211e+07	4.49759e+07	1.94621e+08	9.822e+07	6.32456e+07	7.67821e+07
8-1_GL0082163;MH-6-5_GL0025087;2-7_GL0051854;23_GL0010533	8-1_GL0082163	3.65201e+07	1.74137e+08	6.39146e+08	0.00157104	3.67037	4.15234e-07	17.5012	0.000672094	4.76823	COG2268	S	Uncharacterized membrane protein YqiK, contains Band7/PHB/SPFH domain	6.54757e+07	3.6605e+07	2.42371e+07	1.2775e+07	5.95525e+07	2.06372e+07	4.39339e+07	2.89448e+07	1.6028e+08	3.66058e+08	1.65562e+08	1.94129e+08	9.35147e+08	4.23623e+08	1.07451e+09	1.81719e+08	2.31707e+08	1.52809e+08	3.99181e+07	2.85608e+08	1.3677e+09	3.42728e+08	4.35712e+08	9.38685e+08	1.0103e+08	4.50879e+07	1.4801e+08	1.99439e+08	9.39615e+08	3.2381e+08	3.84999e+08	3.21507e+08
S-Fe20_GL0178565;20_GL0146188;20_GL0091182;20_GL0040812;17_GL0111092;17_GL0153984	S-Fe20_GL0178565	4.83854e+06	3.21452e+07	1.19558e+08	0.0025088	3.71931	3.56113e-05	24.7095	0.511499	6.64358	COG0782	K	Transcription elongation factor, GreA/GreB family	1.63339e+07	0	0	4.98253e+06	1.04011e+07	2.03418e+06	0	4.95656e+06	1.40449e+07	5.39175e+06	1.44851e+07	5.48845e+06	3.60379e+07	7.63765e+07	2.50449e+08	6.16581e+07	6.92022e+06	1.4379e+07	6.15106e+06	1.35161e+08	2.02652e+08	8.73052e+07	7.88134e+07	2.70203e+08	1.0866e+07	672063	1.27641e+07	1.59419e+08	1.16899e+08	8.22925e+07	1.36839e+08	3.51682e+07
26_GL0041316;4-8_GL0082427	26_GL0041316	4.76035e+07	6.98055e+07	2.61906e+08	0.00406508	3.75193	0.000270831	5.50181	0.594591	1.4664	COG0448	G	ADP-glucose pyrophosphorylase	4.8001e+07	6.54275e+07	6.31015e+07	4.07812e+07	1.6141e+07	2.635e+07	7.16902e+07	4.93356e+07	4.28608e+07	9.14303e+07	5.75824e+07	7.76694e+07	1.0393e+08	9.07591e+07	6.45e+08	7.01358e+07	6.19085e+07	3.8323e+07	8.90656e+07	7.51986e+06	3.41539e+08	1.98459e+08	2.16391e+08	5.61785e+08	1.3788e+08	1.5072e+08	5.64495e+07	2.62579e+07	3.80163e+08	1.40172e+08	1.92562e+08	2.01971e+08
8-5_GL0011147;6-8_GL0060578;8-7_GL0000003;6-4_GL0108834	8-5_GL0011147	3.21357e+07	6.7984e+07	2.57612e+08	0.0239511	3.7893	0.00133275	8.01637	0.4528	2.11553	COG0267	J	Ribosomal protein L33	1.86252e+07	2.78183e+07	0	4.69862e+07	6.9456e+07	1.54579e+07	5.80805e+07	2.06619e+07	5.35858e+07	8.36797e+07	7.60869e+07	1.26911e+08	1.9147e+08	1.0628e+08	3.87053e+08	2.36178e+07	4.6459e+07	4.62562e+07	6.00067e+07	1.5647e+08	4.09468e+08	2.45969e+08	3.92211e+08	5.5941e+08	5.61255e+07	2.6457e+07	2.5363e+06	8.12344e+07	3.85985e+08	7.20012e+07	2.11948e+08	1.0593e+08
4-8_GL0103034	4-8_GL0103034	1.82623e+08	5.35833e+08	2.03419e+09	0.00369982	3.79631	3.39753e-05	11.1387	0.00814514	2.9341	COG1454	C	Alcohol dehydrogenase, class IV	2.89601e+08	1.0928e+08	9.62587e+07	1.93001e+08	4.89058e+08	1.86299e+08	4.28608e+07	5.46248e+07	5.80136e+08	4.06556e+08	2.08228e+08	8.59587e+08	5.01973e+08	6.06541e+08	4.23029e+09	1.1398e+09	6.08219e+08	2.9177e+08	1.86222e+08	9.8107e+08	3.81391e+09	1.1571e+09	1.69809e+09	3.23102e+09	5.72335e+08	7.25387e+08	1.92132e+08	8.18352e+08	4.6253e+09	8.36912e+08	1.2479e+09	1.32139e+09
MH-6-5_GL0124050;8-1_GL0008744;G1-5A_GL0029002;6-1_GL0027379;Group2-4A_GL0109704;1A-dyr2-07_GL0016866;Group2-4A_GL0092816;7-8_GL0128735;6-4_GL0116303;7-4_GL0100795;Group2-3A_GL0043260	MH-6-5_GL0124050	3.23219e+07	5.20749e+07	1.98094e+08	0.00632244	3.80402	0.00270652	6.12879	0.221133	1.61113	COG0523	R	GTPase, G3E family	1.91421e+07	2.5537e+07	2.9253e+07	3.88088e+07	6.08976e+07	4.53263e+07	3.96105e+07	0	5.52065e+07	4.37875e+07	5.30261e+07	7.69946e+07	7.94036e+07	5.78229e+07	2.85621e+08	5.85868e+07	2.21651e+07	2.97262e+07	3.14543e+07	4.76036e+07	5.23504e+08	7.37632e+07	8.77748e+07	3.83796e+08	1.02209e+08	6.05689e+07	4.37401e+07	5.84171e+07	4.93197e+08	1.02821e+08	1.21149e+08	1.09691e+08
20_GL0124041	20_GL0124041	2.11365e+07	1.44051e+07	5.50558e+07	0.0374136	3.82197	0.182892	2.60477	0.477284	-1.4673	COG1902	C	2,4-dienoyl-CoA reductase or related NADH-dependent reductase, Old Yellow Enzyme (OYE) family	2.92079e+06	3.28867e+07	2.96668e+07	2.77658e+07	1.1153e+07	7.64839e+06	4.05369e+07	1.65139e+07	1.04479e+07	8.67921e+06	1.9117e+07	1.0501e+07	0	6.83376e+07	1.26599e+07	1.68651e+07	8.57729e+06	5.52612e+06	8.20257e+06	0	0	9.2856e+07	2.99709e+07	8.84871e+06	5.70177e+07	1.2738e+07	1.05131e+07	7.13592e+06	2.0024e+07	2.53758e+07	2.13791e+08	6.18287e+07
26_GL0017857;4-8_GL0038119;Group2-3A_GL0110282	26_GL0017857	3.40873e+07	1.75212e+07	6.73566e+07	0.00117305	3.8443	0.350536	1.976	0.000770401	-1.94549	COG0551	L	ssDNA-binding Zn-finger and Zn-ribbon domains of topoisomerase 1	4.41377e+07	4.98092e+07	0	4.36204e+07	4.54339e+07	4.2604e+07	2.1462e+07	2.56313e+07	1.6843e+07	2.3948e+07	1.50751e+07	1.68012e+07	2.57158e+07	3.27552e+07	1.90318e+08	1.937e+07	1.27459e+07	1.1036e+07	1.28271e+07	2.56909e+07	6.58582e+07	3.0274e+07	2.85818e+07	3.66699e+07	1.0884e+07	1.96721e+07	1.82398e+07	2.64911e+07	9.32395e+07	1.0074e+08	1.1788e+08	6.68775e+07
52_GL0134931	52_GL0134931	4.32919e+09	1.01582e+09	3.92983e+09	0.0238942	3.86862	0.577565	-1.10162	0.0110053	-4.26176	COG1344	N	Flagellin and related hook-associated protein FlgL	6.43147e+09	2.61909e+09	8.30692e+09	9.31687e+08	1.22079e+09	6.51733e+09	2.99509e+09	5.61113e+09	1.39079e+09	1.9898e+09	1.6656e+08	5.91616e+07	1.76518e+09	1.88582e+09	3.4732e+08	8.11671e+09	3.22552e+09	2.68188e+07	2.59938e+08	1.322e+08	3.83266e+09	2.30059e+09	7.6461e+09	8.52707e+09	3.99936e+09	6.28637e+08	2.12241e+08	9.88325e+07	1.73888e+09	6.54892e+08	9.73397e+09	6.08765e+08
4-8_GL0002622	4-8_GL0002622	5.48397e+07	1.89258e+08	7.34737e+08	0.00487538	3.8822	1.45238e-05	13.3979	0.0135221	3.45111	COG0206	D	Cell division GTPase FtsZ	4.03042e+07	1.24741e+07	2.21998e+07	1.30329e+07	2.86959e+08	2.08291e+07	3.72726e+07	5.64573e+06	1.1448e+08	1.3688e+08	8.19144e+07	3.90976e+08	3.09877e+08	3.09792e+08	1.76669e+09	2.02918e+08	1.92008e+08	2.98958e+08	1.4713e+07	5.15727e+08	1.44611e+09	5.43238e+08	4.26845e+08	1.48231e+09	5.34158e+07	1.2282e+08	9.5067e+07	2.54132e+08	1.05541e+09	4.21755e+08	4.85221e+08	3.66682e+08
Group2-8A_GL0089044;35_GL0108857;Group2-4A_GL0108267	Group2-8A_GL0089044	3.19121e+07	3.21123e+07	1.24716e+08	0.0040234	3.88375	0.00474479	3.90811	0.790156	1.00627	COG0459	O	Chaperonin GroEL (HSP60 family)	6.22114e+06	1.2914e+07	3.65721e+07	1.52971e+07	9.33405e+07	1.21191e+07	5.65093e+07	2.23239e+07	3.45573e+07	1.64619e+07	9.76225e+07	1.64699e+07	5.36958e+07	1.45161e+08	1.6984e+08	7.07555e+07	1.60491e+07	3.16242e+07	3.79848e+07	1.39341e+07	9.63651e+07	9.1178e+07	4.10601e+08	9.14029e+07	1.36191e+07	0	5.53541e+07	1.95578e+07	6.15064e+07	9.20047e+07	1.96861e+08	1.72219e+07
26_GL0016889;23_GL0032923;4-3_GL0065003;4-8_GL0032036;MH-6-2_GL0107646;Group2-4A_GL0020759;20_GL0050444;2-6_GL0033790	26_GL0016889	4.2941e+06	1.68928e+07	6.58986e+07	0.021438	3.90098	0.000927455	15.3463	0.0415227	3.93397	COG0440	E	Acetolactate synthase, small subunit	6.67759e+06	0	4.40372e+06	6.14412e+06	0	5.58715e+06	8.60181e+06	2.93839e+06	1.80871e+07	3.8724e+06	9.32374e+06	2.98243e+07	5.68827e+07	3.96616e+07	1.79482e+08	3.49277e+06	2.23028e+07	4.95108e+06	1.82448e+07	2.21861e+07	9.28218e+07	2.09088e+07	4.97267e+07	1.1966e+08	2.683e+07	8.70042e+06	6.2273e+06	3.2164e+07	9.46019e+07	2.54548e+07	6.41254e+07	4.39643e+07
20_GL0124040	20_GL0124040	1.05816e+07	7.12724e+07	2.79198e+08	0.0293194	3.91734	2.53282e-05	26.3853	0.231998	6.73553	COG1902	C	2,4-dienoyl-CoA reductase or related NADH-dependent reductase, Old Yellow Enzyme (OYE) family	2.83583e+06	1.31241e+07	6.48709e+06	4.67627e+06	8.08351e+06	3.24653e+06	3.491e+07	1.12891e+07	1.10131e+08	1.0478e+08	1.70581e+08	751260	5.43663e+08	3.2276e+08	5.30493e+08	8.79387e+06	1.51241e+08	9.60108e+06	3.1153e+07	2.81119e+07	2.98277e+08	2.86497e+08	1.22521e+08	8.79711e+07	2.21779e+08	1.1736e+07	1.4484e+07	919645	2.57822e+08	1.6082e+08	2.79692e+08	4.51066e+08
8-1_GL0036937	8-1_GL0036937	1.10769e+07	3.29274e+07	1.29211e+08	0.0253681	3.92411	0.0004668	11.6649	0.278217	2.97263	COG0542	O	ATP-dependent Clp protease ATP-binding subunit ClpA	2.07998e+07	0	6.90733e+06	1.2477e+07	1.67078e+07	9.26382e+06	4.11027e+06	1.83489e+07	2.1685e+07	4.92595e+06	6.49546e+07	3.00919e+07	4.37109e+07	6.24799e+07	3.51666e+08	2.88231e+07	2.21779e+06	6.65074e+06	7.69644e+07	5.36426e+07	2.67867e+08	2.7975e+07	6.16524e+07	3.02963e+08	3.33419e+07	2.36892e+07	2.38902e+07	5.3075e+07	2.28029e+08	5.84575e+07	6.29158e+07	5.39921e+07
8-1_GL0130860;4-8_GL0009482;2-7_GL0097992	8-1_GL0130860	1.91186e+07	8.74644e+07	3.44577e+08	0.000978173	3.93963	1.08736e-05	18.0232	0.00138155	4.57484	COG1102	F	Cytidylate kinase	4.21755e+07	7.97774e+06	4.55795e+06	6.06541e+07	4.20455e+06	1.75279e+07	1.3829e+06	1.4468e+07	9.90627e+07	3.15021e+07	7.73179e+07	8.93614e+07	2.30781e+08	1.45101e+08	7.83069e+08	7.84585e+07	1.17891e+08	2.84152e+07	5.89563e+07	1.97501e+08	4.81393e+08	2.63961e+08	2.31462e+08	6.3841e+08	8.60776e+07	6.31466e+07	6.17703e+07	1.3857e+08	5.47987e+08	2.96893e+08	2.88942e+08	1.4847e+08
8-1_GL0043535	8-1_GL0043535	1.56444e+07	9.78632e+07	3.86728e+08	0.00127169	3.95171	2.16191e-07	24.7199	3.2408e-06	6.25549	COG1185	J	Polyribonucleotide nucleotidyltransferase (polynucleotide phosphorylase)	1.85259e+07	6.59538e+06	1.38309e+07	2.4312e+07	1.78258e+07	1.89771e+07	1.4691e+07	1.0397e+07	5.97104e+07	9.24847e+07	8.84097e+07	1.22191e+08	2.2695e+08	9.73375e+07	8.80562e+08	1.75081e+08	5.57892e+07	1.87098e+08	8.18352e+07	1.20359e+08	5.62354e+08	3.4172e+08	5.05452e+08	8.3568e+08	9.01758e+07	7.61185e+07	3.74481e+07	1.62738e+08	4.59103e+08	1.30762e+08	2.58702e+08	1.67028e+08
4-8_GL0097713	4-8_GL0097713	3.23169e+08	3.32733e+08	1.31533e+09	0.0011904	3.95311	0.00169725	4.07009	0.94208	1.02959	COG0264	J	Translation elongation factor EF-Ts	3.89664e+08	4.05798e+08	1.07471e+08	2.45471e+08	3.87972e+08	3.81347e+08	4.48126e+08	2.19508e+08	4.53691e+08	3.48731e+08	2.47679e+08	4.94106e+08	3.06337e+08	6.49217e+08	3.68197e+09	5.54766e+08	4.74766e+08	1.09179e+08	3.6307e+08	2.91132e+08	1.4258e+09	1.63038e+09	1.7013e+09	2.23419e+09	3.10177e+08	3.40017e+08	1.39101e+08	4.21143e+08	1.4386e+09	8.61252e+08	6.82229e+08	6.17917e+08
MH-6-5_GL0066653;S-Fe20_GL0110834	MH-6-5_GL0066653	6.72477e+06	9.16287e+06	3.66529e+07	0.0160185	4.00016	0.00268403	5.45043	0.994649	1.36255	COG0653	U	Preprotein translocase subunit SecA (ATPase, RNA helicase)	6.59766e+06	4.3723e+06	5.35735e+06	6.40619e+06	8.10308e+06	4.14477e+06	5.47886e+06	1.3338e+07	1.93821e+06	1.1481e+07	6.07491e+06	3.49132e+06	2.59281e+07	1.38099e+07	8.90964e+07	1.33079e+07	0	0	8.38494e+06	1.0958e+07	8.64192e+07	2.29573e+07	2.92617e+07	9.8028e+07	1.3296e+06	5.72242e+06	8.26152e+06	3.39868e+07	7.16407e+06	2.98401e+07	9.05065e+06	1.4972e+07
S-Fe20_GL0052390	S-Fe20_GL0052390	1.48743e+07	2.38962e+07	9.60164e+07	0.0389461	4.01807	0.00641314	6.45518	0.604672	1.60654	COG0493	ER	NADPH-dependent glutamate synthase beta chain or related oxidoreductase	4.93072e+07	4.53774e+06	1.51541e+06	4.08056e+07	2.3915e+06	5.67924e+06	1.1165e+07	3.59277e+06	1.97088e+07	4.08639e+06	2.36919e+06	9.40698e+06	7.69875e+06	2.31467e+07	2.82989e+08	1.4755e+07	8.79853e+07	4.28233e+07	3.78164e+06	5.20775e+06	1.75441e+08	6.66377e+07	5.25061e+07	1.57859e+08	4.45985e+07	1.36949e+06	1.17109e+07	5.37057e+07	2.66661e+08	2.83929e+07	4.64451e+07	2.9664e+07
Group2-3A_GL0019437;6-3_GL0099899;2-2_GL0015690;34_GL0030808;10_GL0082152;1-1_GL0118628;5-4_GL0032051	Group2-3A_GL0019437	1.36653e+07	2.85157e+07	1.15196e+08	0.0116569	4.03973	0.000792072	8.42977	0.00966372	2.08672	COG0060	J	Isoleucyl-tRNA synthetase	1.8759e+07	1.74181e+07	1.66959e+07	2.85069e+07	1.86681e+06	1.00189e+07	8.40001e+06	7.65702e+06	2.47719e+07	4.16083e+07	2.81138e+07	3.27891e+07	5.67244e+07	5.08159e+07	4.97439e+08	2.3948e+07	2.25699e+07	2.1461e+07	2.8064e+07	3.06761e+07	1.185e+08	4.61615e+07	4.2031e+07	1.71902e+08	1.7344e+07	3.5381e+07	2.21279e+07	3.72812e+07	2.34639e+08	3.41161e+07	5.61772e+07	4.9893e+07
MH-6-5_GL0093602;7-4_GL0065435	MH-6-5_GL0093602	8.67807e+06	2.58978e+07	1.05143e+08	0.00408761	4.05992	2.34891e-05	12.116	0.0988784	2.98429	COG0674	C	Pyruvate:ferredoxin oxidoreductase or related 2-oxoacid:ferredoxin oxidoreductase, alpha subunit	1.81359e+07	8.39711e+06	2.37361e+06	1.73988e+07	1.86612e+06	7.05602e+06	7.22055e+06	6.97638e+06	4.02013e+07	6.96594e+06	1.6571e+07	1.8138e+07	5.92093e+07	5.87787e+07	2.57941e+08	1.74161e+07	3.01453e+07	3.30598e+06	3.74093e+07	5.63923e+07	1.3462e+08	5.97764e+07	6.78531e+07	2.13162e+08	1.98719e+07	6.88208e+06	4.80496e+06	7.00858e+07	1.65139e+08	6.23146e+07	1.18051e+08	4.74559e+07
2-7_GL0084190	2-7_GL0084190	6.68395e+08	1.15174e+09	4.73387e+09	0.000976531	4.11019	4.28085e-05	7.08244	0.0873824	1.72314	COG0191	G	Fructose/tagatose bisphosphate aldolase	8.85299e+08	4.72128e+08	8.28514e+08	7.68847e+08	5.58239e+08	5.06886e+08	8.78132e+08	4.49118e+08	1.91249e+09	9.02298e+08	6.10478e+08	1.23461e+09	1.44381e+09	1.51918e+09	1.08393e+10	1.48091e+09	2.32809e+09	5.12366e+08	4.64515e+08	8.49611e+08	7.72147e+09	3.10563e+09	3.07107e+09	8.55165e+09	1.309e+09	1.1542e+09	8.65805e+08	1.67741e+09	7.60064e+09	4.15327e+09	4.28519e+09	3.03438e+09
4-2_GL0071144;10_GL0028104	4-2_GL0071144	1.48401e+07	5.04865e+07	2.0771e+08	0.00213337	4.11417	5.11078e-06	13.9965	0.0640646	3.40203	COG0607	P	Rhodanese-related sulfurtransferase	2.05802e+07	5.98274e+06	1.1856e+07	2.36342e+06	1.2519e+07	9.77732e+06	4.89474e+07	6.69484e+06	3.66564e+07	2.84021e+07	1.40952e+07	2.07692e+07	2.3334e+08	2.37788e+08	3.54063e+08	3.75898e+07	1.0593e+08	4.38571e+06	7.69113e+07	1.0106e+08	3.9336e+08	9.82698e+07	1.2452e+08	2.26882e+08	9.34437e+07	1.4715e+07	1.1222e+07	9.82472e+07	2.62658e+08	1.7651e+08	2.30271e+08	1.17271e+08
S-Fe3_GL0147846	S-Fe3_GL0147846	2.05238e+07	2.04565e+08	8.43757e+08	0.0339215	4.12465	2.05107e-05	41.1112	0.253692	9.9672	COG1028	IQR	NAD(P)-dependent dehydrogenase, short-chain alcohol dehydrogenase family	2.23888e+07	1.4606e+07	1.721e+07	3.31558e+07	2.71163e+07	6.40752e+06	2.27039e+07	2.0602e+07	3.0439e+08	3.16301e+08	6.29115e+08	3.36853e+06	1.4991e+09	9.45671e+08	1.6384e+09	1.6594e+07	5.07773e+08	1.97451e+07	1.1882e+08	9.28753e+07	1.29289e+09	6.54546e+08	5.36266e+08	1.97601e+08	4.24229e+08	1.47969e+07	2.23141e+07	1.0485e+06	1.1982e+09	3.55574e+08	7.22936e+08	1.06731e+09
4-8_GL0007219;8-2_GL0069221	4-8_GL0007219	7.26261e+07	3.52826e+07	1.45654e+08	0.0288244	4.12821	0.386513	2.00554	0.150363	-2.05841	COG3959	G	Transketolase, N-terminal subunit	9.71024e+07	9.88599e+07	1.04371e+08	2.6496e+07	8.69601e+06	1.34741e+08	5.20595e+07	5.86827e+07	6.85157e+07	5.63456e+07	1.26261e+07	0	2.98648e+07	2.34839e+07	4.33601e+08	4.26973e+07	8.53061e+07	4.22318e+06	2.18811e+07	1.0123e+07	2.4825e+08	1.56581e+08	8.36739e+07	3.93713e+08	7.75443e+07	3.80093e+07	4.86878e+06	8.66543e+06	1.65718e+08	9.45562e+07	4.33571e+07	3.23527e+07
S-Fe20_GL0183289	S-Fe20_GL0183289	2.28539e+08	3.59593e+08	1.49019e+09	0.00104994	4.1441	0.000368772	6.5205	0.226125	1.57344	COG0480	J	Translation elongation factor EF-G, a GTPase	3.93242e+08	2.87601e+08	2.46332e+08	2.7417e+08	2.34358e+07	2.36641e+08	2.18258e+08	1.48631e+08	5.61125e+08	3.95039e+08	2.23728e+08	3.51366e+08	2.93609e+08	6.63178e+08	3.58344e+09	5.81956e+08	7.04385e+08	8.86176e+07	1.99738e+08	1.94089e+08	1.72699e+09	1.16429e+09	1.56971e+09	2.96081e+09	5.14648e+08	3.02873e+08	3.34411e+08	4.45092e+08	2.02339e+09	1.10009e+09	1.33009e+09	8.84708e+08
23_GL0103847	23_GL0103847	3.12866e+06	1.55541e+07	6.63049e+07	0.0326458	4.26286	0.0016727	21.1927	0.106278	4.97149	COG0297	G	Glycogen synthase	5.35834e+06	0	5.85936e+06	8.53061e+06	477606	0	3.69037e+06	1.11299e+06	1.78041e+07	6.57158e+06	4.44826e+06	8.00184e+06	1.37661e+07	1.87249e+07	2.09609e+08	8.43374e+06	7.55214e+07	2.7376e+06	0	3.39539e+06	1.11219e+08	2.8721e+07	2.99813e+07	8.93902e+07	2.36521e+07	5.31117e+06	5.70532e+06	1.79461e+07	2.0059e+08	1.022e+07	1.6095e+07	5.89074e+07
11_GL0134779;MH-6-2_GL0110326;14_GL0119557;S-Fe3_GL0098843	11_GL0134779	1.16534e+07	7.13943e+07	3.0491e+08	0.0272824	4.27079	7.28523e-05	26.1649	0.130629	6.12648				6.75056e+06	2.10378e+07	7.51433e+06	9.95108e+06	9.92796e+06	7.69626e+06	1.31701e+07	1.71791e+07	2.25248e+08	4.64761e+07	9.26382e+07	4.38985e+06	5.41265e+08	5.03396e+08	3.18728e+08	4.58458e+06	1.94769e+08	5.22589e+06	4.35903e+07	3.77433e+07	4.33271e+08	4.03636e+08	2.41329e+08	1.27891e+08	1.2039e+08	0	8.29106e+06	6.57597e+06	2.93941e+08	1.51189e+08	3.58806e+08	2.80879e+08
8-2_GL0128384	8-2_GL0128384	9.87556e+07	1.64934e+08	7.06878e+08	0.00230156	4.28583	0.000195314	7.15786	0.0195057	1.67012	COG1109	G	Phosphomannomutase	1.01039e+08	8.63654e+07	1.4053e+08	1.11779e+08	9.3955e+07	1.0159e+08	8.00774e+07	7.47085e+07	2.16018e+08	2.1729e+08	1.41101e+08	1.74281e+08	1.89091e+08	2.27049e+08	2.51391e+09	2.07678e+08	2.2826e+08	6.7886e+07	1.17301e+08	9.84487e+07	9.98344e+08	2.76541e+08	4.49076e+08	1.13621e+09	2.11101e+08	2.054e+08	1.47231e+08	1.54889e+08	9.93185e+08	5.81433e+08	5.92748e+08	3.17271e+08
3-1_GL0037346	3-1_GL0037346	1.3432e+07	1.91456e+07	8.23578e+07	0.0417629	4.30166	0.0142219	6.13144	0.65692	1.42537	COG2088	D	DNA-binding protein SpoVG, cell septation regulator	1.39959e+07	9.89008e+06	4.16026e+06	1.83139e+07	7.62957e+06	6.84353e+06	1.61961e+07	3.04271e+07	2.44822e+07	1.51151e+07	2.22782e+06	2.06652e+07	1.81539e+06	4.79535e+07	2.2272e+08	2.4188e+07	5.45394e+07	7.43156e+06	1.04749e+07	2.2044e+07	8.78901e+07	5.86003e+07	8.56584e+07	1.9321e+08	3.13192e+07	4.54988e+06	1.88899e+07	1.80082e+07	1.09071e+08	5.93035e+07	6.57416e+07	3.2141e+07
8-1_GL0074690;Group2-3A_GL0126861;23_GL0040010	8-1_GL0074690	1.04362e+07	3.13194e+07	1.34916e+08	0.000911218	4.30774	0.0002762	12.9276	0.311916	3.00103	COG0028	EH	Acetolactate synthase large subunit or other thiamine pyrophosphate-requiring enzyme	8.35218e+06	1.56491e+07	0	5.35303e+06	0	3.56303e+07	0	1.8505e+07	6.49262e+06	5.431e+07	2.33029e+07	7.23702e+07	9.58253e+07	7.83213e+07	2.8064e+08	3.91246e+07	6.72496e+07	2.0709e+07	1.6141e+07	1.61469e+07	1.0344e+08	5.45243e+07	1.8759e+08	2.55258e+08	5.33249e+07	1.04011e+07	1.81639e+07	1.72199e+07	2.71638e+08	7.23153e+07	1.10561e+08	6.97493e+07
Group2-3A_GL0037035	Group2-3A_GL0037035	1.01728e+07	8.98868e+07	3.87779e+08	0.0340057	4.31409	2.25785e-05	38.1191	0.00485442	8.83595	COG0366	G	Glycosidase	1.95128e+07	1.24899e+07	1.48621e+06	1.4185e+07	5.32059e+06	3.99871e+06	7.81538e+06	1.65741e+07	1.69641e+08	1.64589e+08	4.6443e+07	1.02771e+08	2.42499e+07	1.04059e+08	7.00713e+08	2.91568e+07	1.04321e+08	5.12932e+06	4.47291e+07	9.96185e+07	6.28304e+08	2.66379e+08	4.61063e+08	8.10177e+08	7.24169e+07	2.13998e+07	1.0605e+07	2.36979e+08	4.97359e+08	3.34357e+08	4.83304e+08	3.14232e+08
4-8_GL0115697	4-8_GL0115697	2.64208e+08	5.13268e+08	2.21596e+09	0.000561721	4.31735	1.83067e-05	8.38716	0.0401494	1.94267	COG0126	G	3-phosphoglycerate kinase	3.7942e+08	2.5391e+08	1.81222e+08	2.53419e+08	4.45882e+08	2.22392e+08	2.5153e+08	1.2589e+08	8.52923e+08	3.40534e+08	3.47544e+08	6.69098e+08	5.48025e+08	7.37004e+08	4.44498e+09	9.02901e+08	9.84691e+08	2.39067e+08	2.9849e+08	3.86242e+08	3.02322e+09	1.92172e+09	2.79499e+09	4.44191e+09	7.92538e+08	2.9933e+08	2.54279e+08	6.9448e+08	3.0795e+09	1.97542e+09	1.69891e+09	1.02289e+09
8-1_GL0013671;G1-5A_GL0088017	8-1_GL0013671	3.69478e+07	7.39995e+06	3.24576e+07	0.00115084	4.38619	0.893395	-1.13834	0.0157402	-4.99298	COG0246	G	Mannitol-1-phosphate/altronate dehydrogenases	4.73238e+06	1.83231e+07	5.88695e+07	5.86449e+06	1.2318e+08	1.70459e+07	4.41611e+07	2.34062e+07	1.14551e+07	1.8236e+07	4.58184e+06	3.6191e+06	1.3484e+08	1.1381e+07	2.40032e+07	1.92172e+07	5.06967e+06	7.99871e+06	5.16345e+06	2.83687e+06	3.37497e+07	2.68887e+07	2.62803e+07	1.7262e+07	1.17959e+07	5.60854e+06	7.0596e+06	5.37465e+06	4.38288e+07	7.72503e+06	1.3801e+07	3.05141e+07
8-1_GL0094389;MH-6-5_GL0047349;S-Fe3_GL0239090;Group2-3A_GL0170179;Group2-8A_GL0086813;2-3_GL0030547	8-1_GL0094389	1.18494e+07	3.06832e+07	1.35272e+08	0.00603207	4.40866	0.000104536	11.4159	0.14674	2.58944	COG0282	C	Acetate kinase	9.21616e+06	1.29369e+07	4.04706e+06	5.33224e+06	2.93427e+07	2.22869e+07	7.68582e+06	3.94703e+06	7.11345e+07	2.45488e+07	6.08457e+06	1.03309e+07	9.36656e+06	6.10056e+07	2.46292e+08	1.1213e+08	8.73112e+07	1.36691e+07	0	1.75388e+07	1.98518e+08	6.46815e+07	1.73301e+08	2.83713e+08	6.65503e+07	6.33665e+06	2.19989e+07	1.2011e+07	2.2794e+08	9.81997e+07	7.34007e+07	7.47119e+07
4-8_GL0111824;26_GL0020442;7-3_GL0042989	4-8_GL0111824	3.11379e+07	1.24332e+08	5.48606e+08	0.00426702	4.41244	1.10462e-05	17.6186	0.0342779	3.99294	COG0426	C	Flavorubredoxin	6.27307e+07	1.2609e+07	5.81433e+06	7.66531e+07	1.79519e+07	5.40555e+07	8.67621e+06	1.06121e+07	9.08887e+07	3.81373e+07	6.09621e+07	1.37101e+08	1.26561e+08	1.88361e+08	1.30509e+09	1.58311e+08	2.71032e+08	6.52755e+07	6.43828e+07	3.22901e+08	7.88824e+08	3.11731e+08	5.34897e+08	1.13671e+09	1.88178e+08	3.17147e+07	7.39827e+06	2.14008e+08	9.45431e+08	3.24511e+08	3.98887e+08	3.63957e+08
S-Fe1_GL0133430	S-Fe1_GL0133430	5.98453e+06	2.0318e+08	8.96663e+08	0.000499467	4.41314	8.74686e-12	149.83	0.234622	33.9509	COG4206	H	Outer membrane cobalamin receptor protein	3.9626e+06	3.90769e+06	1.35919e+07	9.4973e+06	6.8533e+06	3.7127e+06	2.11179e+06	4.23897e+06	1.137e+07	2.23681e+08	9.15229e+08	1.2109e+09	9.42497e+08	1.0473e+09	6.29318e+08	5.22685e+08	5.32783e+06	8.91785e+06	3.76478e+06	3.87222e+07	8.50178e+08	5.73495e+08	1.60709e+09	7.46105e+08	2.85489e+06	8.34469e+06	998068	8.04896e+06	8.45084e+08	7.07115e+08	7.35377e+08	1.55371e+09
26_GL0042386;8_GL0136939;4-3_GL0009693;G1-5A_GL0099274;Group2-8A_GL0168957;S-Fe9_GL0198844	26_GL0042386	1.73966e+07	4.03749e+07	1.78258e+08	0.000972807	4.41507	3.67509e-05	10.2467	0.027991	2.32085	COG0078	E	Ornithine carbamoyltransferase	5.94634e+07	2.43888e+07	5.76514e+06	1.72962e+07	1.47601e+07	3.20243e+06	5.21579e+06	9.08092e+06	8.74702e+07	2.60741e+07	2.6449e+07	3.95603e+07	3.56878e+07	7.89442e+07	4.39268e+08	6.31815e+07	7.54432e+07	1.1428e+07	2.10669e+07	1.36729e+07	2.1131e+08	1.41429e+08	1.64558e+08	2.99999e+08	5.67244e+07	3.2093e+07	5.50035e+07	3.9513e+07	2.66471e+08	1.92668e+08	1.66479e+08	7.90988e+07
8-1_GL0089659;S-Fe9_GL0092865	8-1_GL0089659	4.45252e+07	3.54526e+07	1.56592e+08	0.0377288	4.41694	0.0633972	3.51693	0.817237	-1.25591	COG1653	G	ABC-type glycerol-3-phosphate transport system, periplasmic component	2.82599e+06	1.57939e+07	7.05164e+07	1.17511e+07	1.64759e+08	2.75068e+07	5.47381e+07	8.3096e+06	1.32651e+08	2.1681e+07	2.01479e+07	5.94511e+06	8.72389e+08	5.77817e+07	1.2026e+07	8.35161e+07	3.17249e+07	1.79912e+07	1.29181e+07	5.16345e+06	2.42198e+08	1.31441e+08	4.3482e+07	3.03459e+07	1.14501e+08	0	2.42259e+06	2.48319e+07	1.91051e+08	3.14557e+07	9.19772e+07	9.14408e+07
MH-6-5_GL0059483	MH-6-5_GL0059483	7.46676e+06	4.77766e+07	2.1112e+08	0.00500266	4.4189	1.02488e-05	28.2746	2.36825e-07	6.39856	COG0436	E	Aspartate/methionine/tyrosine aminotransferase	0	1.59181e+07	4.24835e+06	6.36884e+06	6.51658e+06	7.62623e+06	9.27919e+06	9.77687e+06	3.92717e+07	6.21856e+07	3.84946e+07	4.9084e+07	1.11709e+08	3.74093e+07	6.40324e+08	6.7722e+07	3.52517e+07	4.64654e+07	4.93583e+07	8.18408e+07	4.1168e+08	1.2019e+08	1.53518e+08	3.93559e+08	3.21721e+07	4.72585e+07	3.98667e+07	5.20691e+07	3.66682e+08	1.00411e+08	6.86104e+07	6.16198e+07
23_GL0026735	23_GL0026735	1.25592e+07	1.70187e+07	7.54312e+07	0.000379176	4.43226	0.000209955	6.00605	0.981029	1.35508	COG1766	NU	Flagellar biosynthesis/type III secretory pathway M-ring protein FliF/YscJ	1.8546e+07	6.18728e+06	1.5465e+07	0	2.0317e+07	9.60926e+06	1.6651e+07	1.36981e+07	1.36279e+07	8.32224e+06	2.31969e+07	1.34701e+07	1.79672e+07	1.02939e+08	1.4571e+08	4.41093e+07	5.36871e+07	1.06819e+07	8.48633e+06	2.20821e+07	4.51378e+07	6.44154e+07	1.47499e+08	9.58208e+07	2.8297e+07	9.4215e+06	4.85423e+06	8.09692e+06	1.0329e+08	5.26623e+07	5.51036e+07	3.0519e+07
4-8_GL0124464	4-8_GL0124464	1.09511e+07	3.63373e+07	1.62044e+08	0.000861332	4.45945	2.66696e-06	14.7971	0.00112086	3.31815	COG0296	G	1,4-alpha-glucan branching enzyme	1.39079e+07	5.75824e+06	1.09931e+07	1.24099e+07	2.25621e+07	6.34293e+06	5.40941e+06	1.02249e+07	6.19184e+07	1.99531e+07	2.36059e+07	3.54928e+07	3.8301e+07	6.21455e+07	5.75546e+08	8.99083e+07	5.54281e+07	3.59211e+07	1.2284e+07	2.82807e+07	1.27221e+08	9.58738e+07	1.0188e+08	3.04642e+08	5.44139e+07	1.47299e+07	5.02782e+07	4.37411e+07	1.5799e+08	1.3255e+08	1.73672e+08	8.47989e+07
4-8_GL0028459;26_GL0088557;S-Fe20_GL0098087;7-1_GL0027601	4-8_GL0028459	1.53854e+07	6.10631e+07	2.73491e+08	0.00241282	4.47882	3.05391e-05	17.776	0.193463	3.9689	COG1803	G	Methylglyoxal synthase	4.1569e+07	6.73814e+06	602296	8.94623e+06	3.33212e+07	2.1754e+07	8.30883e+06	1.84361e+06	2.39381e+08	4.14906e+07	7.82006e+06	3.98759e+07	7.78019e+07	2.02689e+08	5.81166e+08	5.30445e+07	2.1031e+08	2.11198e+06	2.2007e+07	7.64804e+06	3.25822e+08	2.04791e+08	1.8448e+08	4.82825e+08	1.0626e+08	5.99501e+06	2.19579e+07	2.78997e+07	4.86609e+08	3.03592e+08	1.73201e+08	2.05869e+08
4-7_GL0142049;4-3_GL0069845	4-7_GL0142049	8.60763e+06	2.54676e+07	1.14152e+08	0.00133641	4.48226	0.00019317	13.2618	0.305487	2.95873	COG0091	J	Ribosomal protein L22	2.64631e+07	1.15441e+07	8.07737e+06	1.3743e+07	845688	0	0	8.18785e+06	5.0465e+07	2.44e+07	1.18481e+07	1.65909e+07	2.77978e+07	4.3452e+07	2.23578e+08	8.4095e+07	5.67937e+07	0	8.32645e+06	7.59416e+06	1.4263e+08	1.0311e+08	1.0853e+08	2.0432e+08	6.58886e+07	4.42364e+06	4.38541e+06	2.94279e+07	1.89339e+08	4.82925e+07	9.82607e+07	9.64251e+07
Group2-3A_GL0084425;8-1_GL0119184;7-1_GL0025664	Group2-3A_GL0084425	1.74584e+07	4.75045e+07	2.13746e+08	0.0170084	4.49949	0.000254054	12.2432	0.334793	2.72101	COG1156	C	Archaeal/vacuolar-type H+-ATPase subunit B/Vma2	3.97036e+07	1.47042e+07	6.94145e+06	3.95412e+06	1.10861e+07	2.20658e+07	1.75029e+07	2.37088e+07	1.18839e+08	1.57329e+07	1.47969e+07	4.38763e+07	1.48898e+07	1.39159e+08	3.90958e+08	6.84053e+07	7.34582e+07	2.4896e+06	3.52679e+06	4.70609e+07	3.25177e+08	2.10722e+08	2.00341e+08	6.13183e+08	1.1596e+08	1.65249e+07	3.63078e+07	8.14798e+07	2.72923e+08	6.35258e+07	2.0808e+08	5.75904e+07
4-8_GL0068219	4-8_GL0068219	3.27197e+07	1.88906e+08	8.61652e+08	0.00213181	4.56127	5.45414e-07	26.3344	0.00639371	5.77348	COG1028	IQR	NAD(P)-dependent dehydrogenase, short-chain alcohol dehydrogenase family	2.43731e+07	2.32579e+07	1.97102e+07	2.50848e+07	1.0628e+08	1.6982e+07	3.14109e+07	1.46589e+07	1.51918e+08	4.36697e+07	4.853e+07	1.45201e+08	1.28991e+08	4.94151e+08	1.93718e+09	3.14319e+08	1.35229e+08	1.79081e+07	7.68387e+07	6.73287e+08	1.61801e+09	5.9837e+08	5.49731e+08	1.53812e+09	1.66729e+08	1.68132e+08	1.74169e+08	4.65265e+08	1.16359e+09	6.95056e+08	8.31419e+08	4.70891e+08
S-Fe20_GL0186720;4-8_GL0097292;8-2_GL0060924;MC-6-2_GL0155081;4-2_GL0071354;1A-dyr2-07_GL0051575;6-7_GL0005873	S-Fe20_GL0186720	1.30021e+07	9.18648e+06	4.23338e+07	0.00740651	4.60828	0.0340361	3.25593	0.352756	-1.41535	COG3287	S	Uncharacterized conserved protein, contains FIST_N domain	1.22329e+07	5.13121e+06	1.6768e+07	6.97076e+06	2.83152e+07	1.08911e+07	1.6734e+07	6.97349e+06	2.19928e+07	7.03105e+06	1.16969e+07	9.37411e+06	1.37911e+07	8.05341e+06	1.3654e+08	4.46139e+07	1.08181e+07	3.14181e+06	1.15971e+07	0	7.74141e+07	1.5438e+07	3.19492e+07	5.06827e+07	7.76372e+06	4.66122e+06	3.788e+06	0	5.05429e+07	3.69981e+07	3.52736e+07	6.70903e+06
S-Fe1_GL0133431	S-Fe1_GL0133431	7.4556e+06	2.82082e+07	1.30043e+08	0.00467808	4.61014	3.80827e-05	17.4424	0.965292	3.78349	COG3637	M	Opacity protein and related surface antigens	8.32358e+06	1.67409e+06	1.44631e+07	5.35895e+06	1.2225e+06	9.00285e+06	1.0231e+07	9.36871e+06	6.23046e+06	1.70122e+07	7.28065e+07	1.48751e+08	7.99742e+07	8.48145e+07	7.26675e+07	2.28739e+07	1.38739e+06	0	578136	1.78152e+06	1.02641e+08	4.5673e+07	5.72018e+08	9.82087e+07	0	0	3.40981e+06	1.91642e+06	1.0018e+08	2.79402e+07	7.76193e+07	2.75912e+08
4-8_GL0084367	4-8_GL0084367	9.93625e+07	1.26158e+08	5.83026e+08	0.00125536	4.62141	0.000222397	5.86766	0.905398	1.26967	COG0244	J	Ribosomal protein L10	1.10281e+08	4.55565e+07	1.28629e+08	7.24786e+07	8.55165e+07	9.91654e+07	1.94509e+08	5.87638e+07	1.38819e+08	1.44019e+08	1.8933e+07	5.26466e+07	1.41049e+08	1.83392e+08	4.37119e+08	2.56732e+08	5.55904e+08	8.35507e+07	6.14469e+07	1.2704e+08	9.7315e+08	3.98217e+08	5.53184e+08	2.0053e+09	1.71609e+08	2.75429e+07	9.00306e+07	4.23487e+07	6.39308e+08	5.58444e+08	3.10363e+08	5.40045e+08
8-1_GL0064573	8-1_GL0064573	6.42312e+07	8.42262e+07	3.91817e+08	0.00208324	4.65196	0.000890865	6.10011	0.461726	1.3113	COG0822	O	NifU homolog involved in Fe-S cluster formation	1.01749e+08	8.09226e+07	3.46282e+07	2.1971e+07	7.48928e+07	3.66674e+07	1.36141e+08	2.6877e+07	1.0564e+08	4.44529e+07	1.08009e+08	7.35275e+07	6.73163e+07	1.03641e+08	8.56308e+08	1.33801e+08	1.76161e+08	4.20504e+07	1.037e+08	3.30278e+07	5.24035e+08	5.51696e+08	5.01973e+08	7.97021e+08	1.62738e+08	2.69991e+07	7.06871e+07	6.37206e+07	5.42525e+08	2.50098e+08	1.6581e+08	2.07582e+08
S-Fe1_GL0129125	S-Fe1_GL0129125	2.77366e+08	1.35541e+08	6.3574e+08	0.00214675	4.6904	0.0595619	2.29206	0.109967	-2.04637	COG1629	P	Outer membrane receptor proteins, mostly Fe transport	6.75087e+07	1.53961e+08	6.50624e+08	1.23339e+08	4.07071e+08	1.77501e+08	1.8068e+08	4.58247e+08	3.54348e+07	4.91383e+08	1.1855e+08	2.90168e+08	2.8482e+08	2.42868e+09	5.29188e+08	3.37653e+08	1.79461e+08	1.44641e+08	1.75861e+08	1.27131e+07	1.89108e+08	6.41446e+08	1.07989e+09	4.5271e+08	6.09846e+07	3.45358e+07	6.03087e+07	2.24502e+07	2.22608e+08	5.75321e+08	5.99612e+08	2.87852e+08
8-1_GL0116892	8-1_GL0116892	4.94226e+06	4.4835e+08	2.10466e+09	0.0384084	4.69423	7.42588e-06	425.849	0.00232975	90.7175	COG5263	G	Glucan-binding domain (YG repeat)	1.65531e+06	9.5216e+06	6.67375e+06	5.2482e+06	1.37699e+06	4.95576e+06	6.89684e+06	3.20967e+06	2.7175e+09	8.89385e+07	1.0311e+08	1.9358e+07	8.66742e+09	7.2237e+08	2.44388e+07	2.1682e+08	3.78268e+08	5.31484e+07	4.59325e+07	8.5312e+07	3.8369e+09	3.25192e+09	6.84573e+07	1.15199e+09	1.84192e+09	9.54267e+06	1.7354e+07	1.9813e+07	3.32147e+09	1.2523e+09	2.80698e+08	2.4611e+09
Group2-3A_GL0023634;1-1_GL0129056	Group2-3A_GL0023634	2.47943e+07	1.44399e+08	6.78361e+08	0.000476787	4.69782	5.65582e-08	27.3596	0.000260251	5.82389	COG0089	J	Ribosomal protein L23	2.08358e+07	1.50259e+07	2.87098e+07	3.51431e+07	4.72596e+07	1.95632e+07	1.91038e+07	1.27131e+07	1.64862e+08	2.42008e+08	1.46309e+08	3.46147e+08	3.66336e+08	1.93268e+08	1.25441e+09	2.80731e+08	8.55421e+07	4.40809e+07	3.57808e+07	2.6106e+08	1.1021e+09	7.47567e+08	5.46752e+08	1.6768e+09	8.08556e+07	1.11761e+08	8.28133e+07	1.31571e+08	7.92173e+08	3.96862e+08	4.57804e+08	3.25537e+08
23_GL0137118;7-1_GL0081272;S-Fe9_GL0251207;S-Fe7_GL0190395;6-6_GL0133557;G1-5A_GL0039716	23_GL0137118	2.85664e+07	5.38986e+07	2.54179e+08	0.00497807	4.71588	0.000505038	8.89785	0.547755	1.88679	COG0624	E	Acetylornithine deacetylase/Succinyl-diaminopimelate desuccinylase or related deacylase	2.39519e+07	4.44867e+07	1.30281e+07	2.04291e+07	1.10731e+08	0	7.82943e+06	8.07458e+06	1.0845e+08	3.08802e+07	6.08289e+07	1.81071e+07	3.97439e+07	1.2652e+08	5.92884e+08	4.52251e+07	1.1626e+08	3.18508e+06	1.27641e+08	8.40969e+07	2.23172e+08	2.00198e+08	3.09428e+08	4.05779e+08	3.82508e+07	1.3109e+07	7.42934e+06	3.85452e+07	3.35537e+08	4.65286e+08	1.69609e+08	1.3677e+08
4-8_GL0123903;7-2_GL0037805	4-8_GL0123903	3.50204e+07	1.09617e+08	5.18762e+08	0.00348708	4.7325	8.77883e-05	14.8132	0.143469	3.13009	COG0233	J	Ribosome recycling factor	4.99908e+07	2.56572e+07	5.6417e+07	3.57701e+07	1.4716e+06	4.54548e+07	2.64771e+07	3.89242e+07	1.4388e+08	6.12562e+07	3.99761e+07	1.7382e+08	1.09199e+08	2.41891e+08	8.96706e+08	1.3749e+08	1.57761e+08	3.51593e+07	3.00213e+07	3.08078e+08	7.63924e+08	9.09599e+08	3.44033e+08	1.356e+09	1.05e+08	2.78362e+07	7.62588e+06	2.24988e+08	5.23697e+08	4.23048e+08	3.42137e+08	1.77419e+08
Group2-8A_GL0088636;G1-7A_GL0069162;5-8_GL0117367;G1-5A_GL0141276;49_GL0063058;2-6_GL0047147;35_GL0101814;G1-1A_GL0006943;5-8_GL0082421	Group2-8A_GL0088636	1.29993e+07	8.84255e+06	4.21206e+07	0.00274481	4.7634	0.0162249	3.24021	0.0598876	-1.47009	COG3287	S	Uncharacterized conserved protein, contains FIST_N domain	1.25649e+07	1.4736e+07	1.23971e+07	1.44411e+07	1.7513e+07	1.13501e+07	1.40081e+07	6.98441e+06	0	1.4816e+07	1.03939e+07	9.42063e+06	8.69661e+06	2.41808e+07	9.73688e+07	3.18339e+07	5.27959e+06	0	7.75461e+06	1.12029e+07	6.24008e+07	1.1611e+07	2.83322e+07	5.24638e+07	4.56709e+06	8.07365e+06	0	8.07458e+06	9.09767e+07	2.3693e+07	1.3595e+07	6.02948e+07
11_GL0097834	11_GL0097834	8.35519e+06	4.34116e+07	2.07239e+08	0.000518038	4.77382	2.81975e-06	24.8037	0.0338606	5.19577	COG0335	J	Ribosomal protein L19	2.85489e+07	2.96183e+06	8.28648e+06	1.5574e+07	0	5.10352e+06	0	6.36678e+06	1.119e+08	3.44913e+07	1.04349e+07	5.16559e+07	1.19911e+08	9.97333e+07	3.125e+08	1.2019e+08	7.31055e+07	1.2657e+07	6.33476e+06	1.3984e+07	3.24541e+08	2.47007e+08	8.36065e+07	5.26357e+08	7.08598e+07	4.54172e+07	2.51658e+07	6.49337e+07	2.1754e+08	1.82289e+08	1.49679e+08	1.03519e+08
3B-dyr36-06_GL0001037;2A-dyr16-06_GL0085866	3B-dyr36-06_GL0001037	4.28091e+06	7.45178e+06	3.56247e+07	0.00623921	4.78069	0.000929079	8.32176	0.823198	1.7407	COG5000	T	Signal transduction histidine kinase involved in nitrogen fixation and metabolism regulation	0	3.94684e+06	7.40543e+06	6.73116e+06	3.38751e+06	3.63003e+06	5.42838e+06	3.71792e+06	5.66174e+06	1.07451e+07	1.51279e+07	1.199e+07	7.84603e+07	4.09742e+07	3.14521e+07	7.11426e+07	1.09549e+06	0	4.84016e+06	4.34861e+06	5.47633e+07	8.29889e+06	2.10189e+07	3.32407e+07	5.72295e+06	1.6768e+07	877324	4.79226e+06	5.29846e+07	1.13999e+07	4.23545e+06	1.9525e+07
S-Fe20_GL0156043	S-Fe20_GL0156043	2.39545e+09	4.31882e+09	2.07669e+10	4.22175e-05	4.80847	6.15702e-07	8.6693	0.0405806	1.80292	COG0459	O	Chaperonin GroEL (HSP60 family)	2.24761e+09	2.06752e+09	1.95691e+09	3.18193e+09	2.66778e+09	2.08819e+09	2.82983e+09	2.12388e+09	9.52116e+09	4.38763e+09	2.02302e+09	5.07224e+09	1.26386e+10	1.08843e+10	3.89673e+10	9.29908e+09	5.22878e+09	2.14501e+09	2.06001e+09	5.30836e+09	3.3512e+10	1.71633e+10	1.47265e+10	4.70977e+10	4.81493e+09	2.79537e+09	3.37023e+09	5.09906e+09	2.66686e+10	1.42561e+10	1.40832e+10	9.90649e+09
Group2-3A_GL0076657;4-8_GL0046780	Group2-3A_GL0076657	5.42432e+08	6.04921e+08	2.92243e+09	0.00179089	4.8311	0.00191743	5.38765	0.817531	1.1152	COG2407	G	L-fucose isomerase or related protein	1.11699e+09	5.91017e+08	4.7265e+08	5.90201e+08	2.6554e+08	2.7232e+08	7.56223e+08	2.74511e+08	9.33469e+08	5.92284e+08	2.66459e+08	5.40331e+08	3.11129e+08	7.80046e+08	6.21026e+09	8.72328e+08	1.45529e+09	2.6767e+08	5.40194e+08	2.627e+08	2.94741e+09	2.11412e+09	4.48095e+09	5.06034e+09	1.03381e+09	4.09345e+08	4.93038e+08	4.64462e+08	4.4859e+09	2.6614e+09	2.69042e+09	2.45488e+09
4-3_GL0079662;2-7_GL0002009	4-3_GL0079662	2.00084e+08	2.56032e+08	1.24752e+09	0.00134862	4.87251	0.000509657	6.23497	0.632065	1.27962	COG4577	QC	Carboxysome shell and ethanolamine utilization microcompartment protein CcmL/EutN	2.63749e+08	2.23759e+08	1.6281e+08	1.47442e+08	2.54501e+08	1.3151e+08	2.44732e+08	1.72171e+08	5.42988e+08	1.91681e+08	1.073e+08	2.36548e+08	2.4409e+08	2.98758e+08	2.28907e+09	4.20775e+08	4.72803e+08	1.01951e+08	1.97369e+08	2.36499e+08	2.14842e+09	1.2593e+09	1.38899e+09	3.2839e+09	3.67959e+08	1.29569e+08	2.90483e+08	1.97229e+08	1.45409e+09	9.68835e+08	6.69946e+08	5.44026e+08
Group2-3A_GL0021692;4-2_GL0042526;4-8_GL0011751	Group2-3A_GL0021692	1.22403e+08	2.0884e+08	1.02781e+09	0.000353861	4.9215	2.50717e-05	8.39691	0.131316	1.70617	COG0103	J	Ribosomal protein S9	2.31489e+08	7.44766e+07	8.75266e+07	8.34392e+07	2.31489e+08	7.28065e+07	1.43189e+08	5.48075e+07	3.7121e+08	2.5527e+08	7.57321e+07	2.18751e+08	2.7453e+08	3.89296e+08	2.12961e+09	4.52668e+08	3.81909e+08	9.04336e+07	9.40589e+07	1.6072e+08	1.37651e+09	1.1551e+09	7.25855e+08	2.85043e+09	3.26573e+08	1.16289e+08	1.45221e+08	2.69911e+08	9.1115e+08	7.84404e+08	7.90824e+08	4.93287e+08
26_GL0146317;4-7_GL0061755	26_GL0146317	1.04548e+08	1.49817e+08	7.42375e+08	0.00253456	4.95521	0.000243391	7.10081	0.994195	1.433	COG1028	IQR	NAD(P)-dependent dehydrogenase, short-chain alcohol dehydrogenase family	1.55149e+08	1.3315e+08	4.47651e+07	1.73648e+08	4.19189e+07	1.02061e+08	1.00099e+08	8.55914e+07	3.24399e+08	6.57052e+07	1.20759e+07	1.2458e+08	1.37369e+08	2.44231e+08	1.72409e+09	1.95259e+08	4.30596e+08	2.92207e+07	4.0035e+07	2.44472e+08	8.93923e+08	3.70058e+08	8.51354e+08	1.4611e+09	1.71021e+08	4.97898e+07	5.73192e+07	2.48588e+08	8.72951e+08	7.87535e+08	9.81635e+08	3.88991e+08
26_GL0119610	26_GL0119610	2.45596e+08	5.76711e+08	2.91145e+09	0.000138119	5.04837	6.54474e-07	11.8546	0.0631476	2.34821	COG0443	O	Molecular chaperone DnaK (HSP70)	2.719e+08	1.38609e+08	1.26459e+08	3.90742e+08	4.4019e+08	1.9395e+08	2.42387e+08	1.60531e+08	1.5175e+09	3.21447e+08	2.70402e+08	6.5675e+08	1.13679e+09	1.70298e+09	5.47898e+09	1.3168e+09	6.26643e+08	1.98811e+08	2.2289e+08	6.42495e+08	4.41957e+09	1.99242e+09	2.37219e+09	6.48784e+09	8.55323e+08	1.56801e+08	4.3447e+08	1.017e+09	4.05966e+09	2.30542e+09	2.27599e+09	1.3888e+09
1-1_GL0055691	1-1_GL0055691	5.16445e+06	6.59542e+07	3.33654e+08	0.00494884	5.05888	1.67164e-06	64.606	0.000352029	12.7708	COG1396	K	Transcriptional regulator, contains XRE-family HTH domain	7.08011e+06	8.43296e+06	7.18456e+06	4.41154e+06	0	3.09478e+06	2.54542e+06	8.56624e+06	1.15561e+08	1.3585e+08	4.28085e+07	1.74928e+08	6.24813e+08	3.42949e+08	8.59112e+08	9.76675e+07	2.98188e+07	2.64917e+07	6.23017e+07	1.29051e+08	6.97493e+08	2.14669e+08	2.02591e+08	6.07058e+08	2.06239e+07	1.85751e+07	1.82688e+07	1.7172e+07	1.4101e+08	7.01068e+07	8.70222e+07	5.93595e+07
S-Fe1_GL0027153	S-Fe1_GL0027153	1.53135e+07	2.1539e+07	1.10054e+08	0.00949562	5.10952	0.00115599	7.18673	0.823867	1.40654	COG4771	P	Outer membrane receptor for ferrienterochelin and colicins	3.33411e+06	4.65318e+06	1.595e+07	1.21801e+07	5.11835e+07	6.32135e+06	1.5236e+07	1.36499e+07	6.22745e+06	4.48776e+07	6.78235e+07	6.62476e+06	7.26256e+07	3.6953e+08	1.4672e+08	4.85937e+07	1.6007e+06	2.36059e+07	5.21867e+07	0	2.01039e+07	1.64888e+07	1.47411e+08	4.7574e+07	759224	1.03309e+07	1.35341e+06	0	1.276e+08	4.81471e+07	5.10164e+07	2.24838e+08
2_GL0025466	2_GL0025466	3.88686e+08	5.22041e+08	2.72321e+09	0.00161148	5.21647	0.000472545	7.00619	0.776589	1.34309	COG3842	E	ABC-type Fe3+/spermidine/putrescine transport systems, ATPase components	6.24813e+08	3.82208e+08	1.89322e+08	1.98518e+08	2.55382e+08	3.07157e+08	2.65809e+08	8.86278e+08	1.0983e+09	2.31579e+08	1.50571e+08	3.55083e+08	3.60479e+08	4.00193e+08	6.74916e+09	1.4871e+09	1.2815e+09	1.98678e+08	1.67741e+08	2.07162e+08	3.23668e+09	2.50848e+09	3.17673e+09	3.69581e+09	9.91654e+08	2.25439e+08	5.67937e+08	7.88842e+08	4.27337e+09	2.66919e+09	2.4149e+09	1.7064e+09
3-3_GL0033464	3-3_GL0033464	4.73859e+06	4.78662e+07	2.49934e+08	0.045419	5.22152	0.00325876	52.7444	0.591974	10.1014	COG1653	G	ABC-type glycerol-3-phosphate transport system, periplasmic component	0	1.42361e+06	1.34651e+07	1.1221e+07	1.1206e+06	5.08944e+06	1.84421e+06	3.74481e+06	1.35379e+06	3.6226e+07	7.34074e+06	245081	1.0826e+07	1.66821e+07	6.07883e+07	8.59884e+06	1.53631e+07	0	0	8.24043e+06	1.18591e+07	4.30041e+08	3.46418e+08	2.58649e+08	4.78928e+06	3.94003e+08	1.3151e+06	9.78543e+06	1.1512e+07	5.21483e+08	1.09549e+09	2.26861e+08
S-Fe3_GL0061036;8_GL0097658	S-Fe3_GL0061036	8.20371e+06	6.20771e+07	3.2708e+08	0.0485891	5.26893	0.00251328	39.8697	0.582106	7.56695	COG3938	E	Proline racemase	8.75246e+06	3.05907e+06	0	1.66269e+07	2.42812e+06	2.25331e+07	1.1174e+07	1.05611e+06	9.35772e+07	1.4168e+07	3.09272e+08	0	1.1656e+09	3.70143e+08	2.49379e+08	1.93468e+06	1.15101e+08	1.15279e+06	1.75239e+06	1.87262e+06	7.55805e+08	2.73118e+08	6.96947e+07	3.60836e+07	7.86194e+07	0	3.66733e+06	1.58822e+06	7.07034e+08	6.58977e+07	6.88034e+07	1.61462e+08
17_GL0025158	17_GL0025158	9.29784e+06	2.30898e+07	1.21691e+08	0.000901482	5.27031	2.97028e-05	13.088	0.892348	2.48335	COG1344	N	Flagellin and related hook-associated protein FlgL	4.98414e+06	1.15239e+07	1.44531e+07	1.45281e+07	0	1.94572e+07	0	9.43626e+06	1.94348e+07	3.23519e+06	1.07379e+07	2.61421e+07	2.42069e+08	1.2335e+08	3.83001e+07	4.01902e+07	2.58982e+06	8.21826e+06	2.54953e+06	5.49086e+06	2.1573e+08	7.37548e+07	4.37824e+07	2.1706e+08	5.21315e+07	1.83848e+07	7.23136e+07	5.58496e+07	1.3419e+08	9.83988e+07	1.0321e+08	1.30251e+08
4-3_GL0020184;26_GL0003774;23_GL0006518	4-3_GL0020184	5.26332e+07	4.28675e+07	2.27228e+08	0.00207834	5.3007	0.00825768	4.31719	0.804216	-1.22781	COG0184	J	Ribosomal protein S15P/S13E	8.66283e+07	1.19809e+08	2.54888e+07	5.83566e+07	6.72512e+06	2.49753e+07	7.86502e+07	2.0432e+07	1.02849e+08	6.08443e+07	1.6504e+07	3.13091e+07	2.60387e+07	6.79063e+07	5.7376e+08	1.02709e+08	9.89965e+07	2.76121e+07	2.60088e+07	6.51073e+06	2.68658e+08	2.15839e+08	3.3801e+08	5.58612e+08	7.19052e+07	1.9741e+07	1.97811e+07	3.23482e+07	2.06529e+08	1.35791e+08	1.1641e+08	1.16469e+08
S-Fe1_GL0124014	S-Fe1_GL0124014	7.06587e+06	1.41034e+07	7.48162e+07	0.00208969	5.30483	0.000266309	10.5884	0.206136	1.99599	COG4946	S	Uncharacterized N-terminal domain of tricorn protease	0	8.19993e+06	1.65722e+07	6.21041e+06	6.47545e+06	4.54485e+06	4.048e+06	1.04761e+07	1.57148e+07	1.91991e+07	1.4754e+07	1.21711e+07	8.63774e+07	9.33835e+07	8.88301e+06	1.59338e+08	7.95738e+06	3.37964e+07	2.24151e+07	8.29736e+06	4.25432e+07	6.5834e+07	2.20948e+08	6.56085e+07	3.34041e+06	1.0583e+07	6.90908e+06	0	6.85346e+07	2.47258e+07	2.58941e+07	3.57248e+07
41_GL0097205;11_GL0119181	41_GL0097205	7.14031e+06	3.68094e+07	1.95654e+08	0.00119004	5.31534	0.000115903	27.4013	0.0178965	5.15515	COG0051	J	Ribosomal protein S10	2.18228e+07	5.75413e+06	7.31442e+06	1.19751e+07	0	1.0256e+07	0	0	2.5004e+07	5.55738e+07	2.618e+07	1.41039e+07	2.30839e+07	8.35969e+07	5.844e+08	8.31898e+07	7.25855e+07	1.07939e+07	3.35212e+07	5.18609e+07	1.88682e+08	1.24099e+08	1.51709e+08	4.48787e+08	3.58146e+07	1.75102e+07	2.14161e+07	7.73482e+07	2.35169e+08	1.64191e+08	1.78168e+08	8.27752e+07
Group2-3A_GL0087695;14_GL0033208	Group2-3A_GL0087695	1.30978e+07	1.80954e+07	9.62958e+07	0.00999562	5.32157	0.00480071	7.35207	0.845007	1.38156	COG0141	E	Histidinol dehydrogenase	9.0261e+06	2.84197e+07	3.03613e+06	1.14979e+07	1.07231e+07	9.97401e+06	3.13394e+07	765914	4.99448e+07	3.36217e+07	1.47601e+07	9.52116e+06	4.66305e+07	1.00291e+07	3.48169e+08	1.91801e+07	2.22741e+07	1.88031e+06	2.7515e+06	2.11539e+07	1.69609e+08	7.73642e+07	4.21114e+07	1.82398e+08	2.40149e+06	5.14731e+07	4.5792e+06	2.78311e+06	1.5584e+08	3.16979e+07	4.85154e+07	2.40049e+07
26_GL0024979;7-4_GL0080806	26_GL0024979	2.67657e+08	4.34373e+08	2.31449e+09	0.000519763	5.32835	5.3435e-05	8.64724	0.196989	1.62287	COG1879	G	ABC-type sugar transport system, periplasmic component, contains N-terminal xre family HTH domain	5.18036e+08	2.76669e+08	1.4693e+08	2.87422e+08	2.38858e+08	2.09561e+08	2.0199e+08	2.61788e+08	7.70318e+08	2.73112e+08	2.04531e+08	4.05882e+08	4.51981e+08	4.48549e+08	4.49873e+09	8.24556e+08	8.88751e+08	1.72238e+08	3.45327e+08	1.98898e+08	2.5778e+09	2.27169e+09	2.95393e+09	4.37703e+09	6.59402e+08	2.32038e+08	4.95713e+08	5.66265e+08	3.50163e+09	2.40608e+09	2.03301e+09	1.42889e+09
4-5_GL0032232;4-2_GL0071182;26_GL0132490;7-2_GL0040907;52_GL0023597;6-6_GL0025789;MH-6-5_GL0091040;10_GL0020284;S-Fe18_GL0017537	4-5_GL0032232	1.78509e+07	3.75581e+07	2.01504e+08	0.00400626	5.36513	0.000240865	11.2882	0.0528624	2.10399	COG0198	J	Ribosomal protein L24	2.95978e+07	1.2284e+07	2.80718e+07	9.87188e+06	5.11965e+06	9.83422e+06	3.71441e+07	1.0884e+07	5.69692e+07	3.60147e+07	2.1505e+07	2.83642e+07	3.00227e+07	4.75445e+07	3.30271e+08	4.52293e+07	7.25387e+07	1.91161e+07	1.65959e+07	4.24747e+07	2.17901e+08	3.29549e+08	3.86011e+08	5.07224e+08	7.42027e+07	9.52577e+06	4.32036e+07	3.0187e+07	2.60591e+08	1.35741e+08	6.28927e+07	6.50729e+07
Group2-3A_GL0104159;Group2-4A_GL0101035	Group2-3A_GL0104159	3.32416e+07	2.77083e+07	1.49305e+08	0.00445978	5.38845	0.0100021	4.49151	0.368845	-1.1997	COG0111	HR	Phosphoglycerate dehydrogenase or related dehydrogenase	2.6094e+07	2.41802e+07	1.06871e+07	3.32353e+07	5.39747e+07	2.20628e+07	7.39095e+07	2.17891e+07	3.71031e+07	4.37009e+06	3.61044e+06	2.26089e+07	4.87472e+07	3.71142e+07	4.1319e+08	2.2308e+07	1.69488e+07	8.66124e+06	6.88034e+07	7.74587e+07	2.1253e+08	1.0284e+08	1.54921e+08	3.62026e+08	4.10251e+07	4.41774e+06	3.22292e+06	4.4269e+07	2.16701e+08	7.02894e+07	1.086e+08	4.23906e+07
23_GL0115460;4-3_GL0079660;4-7_GL0144071	23_GL0115460	2.70317e+08	3.02573e+08	1.63483e+09	0.00150861	5.40311	0.00117852	6.04785	0.917367	1.11933	COG4577	QC	Carboxysome shell and ethanolamine utilization microcompartment protein CcmL/EutN	5.92325e+08	3.76782e+08	1.15011e+08	2.21809e+08	1.3973e+08	2.45008e+08	2.509e+08	2.20968e+08	6.3183e+08	2.4317e+08	1.0089e+08	3.071e+08	2.71181e+08	2.96592e+08	2.92092e+09	5.8707e+08	6.0152e+08	1.14159e+08	8.69281e+07	3.52947e+08	2.88277e+09	1.4479e+09	1.2456e+09	4.09817e+09	3.66488e+08	1.59842e+08	3.3107e+08	3.34927e+08	2.54959e+09	1.4241e+09	1.15329e+09	7.40815e+08
8-2_GL0034988	8-2_GL0034988	5.23636e+06	9.87698e+06	5.47557e+07	0.0187956	5.54376	0.00546921	10.4568	0.601503	1.88623	COG4372	S	Uncharacterized conserved protein, contains DUF3084 domain	804637	0	2.2998e+06	5.00115e+06	1.25311e+07	1.13e+07	7.74034e+06	2.21381e+06	1.99871e+07	2.7769e+06	1.3865e+06	5.71755e+06	1.25349e+07	3.5492e+06	2.44337e+08	2.40171e+07	9.10249e+06	5.6521e+06	0	0	5.07505e+07	3.0621e+07	2.43568e+07	1.15199e+08	4.05798e+07	3.49953e+06	3.23028e+06	6.83754e+06	9.67609e+07	2.25928e+07	1.2416e+07	1.9932e+07
4-3_GL0053702	4-3_GL0053702	1.36302e+07	4.52085e+07	2.5137e+08	0.0440719	5.56024	0.0242799	18.4421	0.678539	3.31678	COG3842	E	ABC-type Fe3+/spermidine/putrescine transport systems, ATPase components	2.64363e+07	6.20526e+06	1.78299e+07	6.42273e+06	0	1.0839e+07	0	4.13086e+07	1.7445e+07	1.62611e+07	9.70532e+06	2.969e+08	1.44611e+07	5.04406e+07	2.99461e+08	1.13661e+08	2.42488e+07	8.57235e+06	0	3.62493e+06	2.80711e+08	9.38296e+08	3.15617e+06	2.53023e+08	2.80221e+07	1.0539e+07	1.5811e+07	6.61637e+07	9.80189e+07	2.91803e+08	6.11773e+08	6.16354e+07
7-3_GL0002650;Group2-3A_GL0084974;6-5_GL0070993;Group2-4A_GL0158322;5-1_GL0073422;7-4_GL0128672;4-2_GL0101035	7-3_GL0002650	1.09616e+07	1.73458e+07	9.64952e+07	0.00965849	5.56303	0.00320055	8.80301	0.601623	1.58241	COG0525	J	Valyl-tRNA synthetase	2.42003e+07	1.1705e+07	3.98217e+06	5.8019e+06	8.08463e+06	5.62613e+06	1.45559e+07	1.37369e+07	1.64862e+07	3.08148e+07	5.98977e+06	1.093e+07	3.53932e+06	1.3601e+07	2.24419e+08	4.49915e+07	3.49317e+07	1.5444e+07	7.12492e+06	4.22659e+06	9.25295e+07	6.27004e+07	1.0789e+08	1.3637e+08	7.09267e+06	6.16056e+07	6.62262e+06	6.88066e+06	2.8778e+08	5.54511e+07	5.05638e+07	7.8107e+07
1A-dyr2-07_GL0045557	1A-dyr2-07_GL0045557	1.31806e+07	5.98225e+07	3.35739e+08	0.0407888	5.61226	0.000193393	25.4722	0.0486293	4.53867	COG0459	O	Chaperonin GroEL (HSP60 family)	1.2823e+07	6.45164e+06	6.35638e+06	1.11099e+07	2.4686e+07	2.2183e+07	1.70498e+07	4.7852e+06	1.24449e+08	1.7009e+07	1.60029e+07	6.66791e+06	1.7904e+08	5.07633e+08	1.7204e+08	1.5314e+09	1.1125e+08	1.04409e+08	1.72838e+07	0	4.37663e+07	1.35301e+08	9.69059e+07	3.48249e+07	1.2029e+08	8.26837e+07	4.88596e+07	9.14197e+06	4.70219e+07	4.20998e+08	5.9016e+07	8.00922e+08
MH-6-5_GL0048177;8-1_GL0132108;S-Fe20_GL0194582;S-Fe20_GL0088934;7-3_GL0001517;Group2-3A_GL0137096;1-1_GL0033262;8-1_GL0048387;S-Fe7_GL0007598;S-Fe20_GL0014294;S-Fe7_GL0177904;Group2-7A_GL0010157;MC-6-3_GL0002095;S-Fe2_GL0023218;MC-6-3_GL0012918;8-3_GL0011377;MC-6-1_GL0113665;4-1_GL0000319;1-1_GL0056095	MH-6-5_GL0048177	2.3628e+07	7.89423e+06	4.50907e+07	0.0305027	5.71186	0.588656	1.90836	0.0896566	-2.99307	COG2205	T	K+-sensing histidine kinase KdpD	4.10932e+07	1.5098e+07	7.1328e+07	2.77402e+07	4.82581e+06	9.98665e+06	1.51831e+07	3.76886e+06	9.50167e+06	7.68263e+06	2.21442e+07	1.25951e+07	7.05148e+06	9.54575e+06	2.02661e+08	5.08604e+06	1.32669e+06	5.50237e+06	2.82989e+06	8.09096e+06	2.09291e+07	1.47628e+07	2.03259e+07	4.76541e+07	5.76262e+06	4.61233e+06	7.37242e+06	7.30988e+06	1.56729e+08	1.81222e+07	2.95958e+07	8.62542e+06
MH-6-5_GL0038412;Group2-4A_GL0052872	MH-6-5_GL0038412	8.00447e+06	2.2345e+07	1.29023e+08	0.00229663	5.77415	7.78966e-06	16.1189	0.0231645	2.79156	COG0498	E	Threonine synthase	7.55197e+06	4.55281e+06	1.237e+07	1.90051e+07	6.19726e+06	5.06186e+06	5.63625e+06	3.6605e+06	1.61362e+07	2.85858e+07	2.7145e+07	4.36255e+07	3.60363e+07	7.3872e+07	3.92473e+08	3.00407e+07	0	1.48119e+07	0	1.2082e+07	2.8013e+08	4.22416e+07	1.25381e+08	1.29709e+08	1.71151e+07	4.4857e+06	0	3.71176e+07	1.2343e+08	5.86017e+07	1.9529e+08	6.10745e+07
7-4_GL0117967	7-4_GL0117967	8.47002e+07	4.81787e+07	2.79009e+08	0.00579549	5.79113	0.048218	3.29408	0.421377	-1.75804	COG1080	G	Phosphoenolpyruvate-protein kinase (PTS system EI component in bacteria)	1.7649e+07	4.63212e+07	4.08903e+07	4.46612e+07	9.5396e+06	2.60717e+08	6.00123e+07	1.97811e+08	9.55851e+06	2.59448e+07	1.81798e+07	7.65244e+07	4.81593e+07	9.81409e+06	5.79175e+08	2.98979e+08	5.4611e+07	2.10518e+07	1.5759e+08	2.44608e+07	3.01849e+08	1.58621e+08	1.8123e+08	7.28467e+08	4.91134e+06	3.43234e+07	1.4203e+08	8.95757e+06	1.48081e+08	2.92247e+08	3.10957e+08	2.90529e+08
MH-6-5_GL0014958;MH-6-2_GL0039206	MH-6-5_GL0014958	4.68536e+06	1.34196e+07	7.79687e+07	0.0085817	5.81008	0.0152839	16.6409	0.97808	2.86415	COG0047	F	Phosphoribosylformylglycinamidine (FGAM) synthase, glutamine amidotransferase domain	0	1.48861e+07	3.5324e+06	1.14551e+07	0	2.54882e+06	0	5.06046e+06	5.98315e+06	2.89988e+07	6.17348e+06	8.50785e+07	6.68175e+06	8.40195e+06	8.99187e+07	1.65249e+07	5.65392e+06	3.16381e+06	7.63203e+06	5.03756e+06	1.45031e+08	2.4104e+07	4.90004e+07	3.73921e+08	1.91809e+06	8.13992e+06	584386	2.67098e+06	9.7958e+07	7.11459e+07	3.58022e+07	1.7134e+07
S-Fe20_GL0162148;8-2_GL0098106	S-Fe20_GL0162148	7.80127e+06	2.14908e+07	1.2545e+08	0.00087391	5.83739	7.24692e-05	16.0807	0.476002	2.75478	COG0005	F	Purine nucleoside phosphorylase	8.97057e+06	1.97052e+07	4.03441e+06	1.0208e+07	1.40708e+07	0	1.7839e+06	3.63731e+06	7.38244e+06	2.80343e+06	1.07629e+07	7.68529e+06	1.6211e+07	3.50833e+07	2.21152e+08	8.82755e+07	1.15481e+08	6.54953e+06	6.96338e+06	3.35459e+06	2.03058e+08	1.6217e+08	7.95994e+07	2.28008e+08	3.41987e+07	4.38046e+06	2.6606e+07	3.1722e+07	2.79872e+08	6.58613e+07	6.08793e+07	6.52334e+07
2-4_GL0051047;7-1_GL0050876;3-2_GL0059767;1-1_GL0151494;8-5_GL0057455;23_GL0100890	2-4_GL0051047	9.09781e+06	3.9029e+07	2.27929e+08	0.0320728	5.83998	0.00066478	25.0531	0.00952312	4.28993	COG1841	J	Ribosomal protein L30/L7E	1.13949e+07	8.54929e+06	7.86376e+06	6.12985e+06	7.24803e+06	2.93447e+06	2.86622e+07	0	3.18493e+07	1.03119e+08	2.75049e+07	3.36132e+07	4.93231e+07	5.18096e+07	5.80671e+08	5.94853e+07	3.0817e+07	5.29212e+06	2.61048e+07	9.67208e+07	6.21684e+08	3.05541e+07	1.758e+07	4.78707e+08	2.91132e+07	3.17709e+07	1.6236e+07	3.6206e+07	4.56825e+08	3.96926e+07	1.4772e+08	2.0109e+08
G1-3A_GL0105148;5-1_GL0014776;4-2_GL0005387	G1-3A_GL0105148	1.35542e+08	2.6004e+07	1.51913e+08	0.00908305	5.84191	0.625109	1.12078	0.000796994	-5.21237	COG0235	G	Ribulose-5-phosphate 4-epimerase/Fuculose-1-phosphate aldolase	1.28659e+08	9.63496e+07	1.05631e+08	8.39905e+07	1.92252e+08	9.67587e+07	2.65999e+08	1.14699e+08	2.38172e+07	1.0012e+08	1.44351e+07	5.12354e+06	1.37199e+07	1.3178e+07	3.79263e+08	1.97702e+07	6.24137e+07	1.31801e+07	2.09672e+07	2.51559e+06	2.14872e+08	1.10101e+08	2.00341e+08	2.8572e+08	4.314e+07	1.36311e+07	6.19684e+06	6.50744e+06	2.54179e+08	1.22569e+08	1.56182e+08	5.30616e+07
MH-6-5_GL0050312;S-Fe20_GL0163506	MH-6-5_GL0050312	1.02614e+07	4.69467e+07	2.78684e+08	0.0213249	5.93619	0.000116021	27.1586	0.0493993	4.57509	COG1236	J	RNA processing exonuclease, beta-lactamase fold, Cft2 family	9.01135e+06	2.4542e+07	462850	2.71863e+06	8.24974e+06	1.25e+07	1.86668e+07	5.9395e+06	6.44763e+07	3.05042e+07	1.8021e+07	3.00027e+07	2.50628e+07	7.91189e+07	9.46019e+08	3.225e+07	9.90581e+07	1.69852e+07	818408	4.341e+07	5.48403e+08	9.63163e+07	1.91902e+08	3.90526e+08	9.64984e+07	4.06743e+07	4.57415e+07	7.71703e+07	5.92175e+08	1.44601e+08	1.56459e+08	1.41381e+08
Group2-3A_GL0016771	Group2-3A_GL0016771	2.31388e+07	1.62271e+07	9.69504e+07	0.0137944	5.97461	0.107036	4.18995	0.142372	-1.42594	COG0698	G	Ribose 5-phosphate isomerase RpiB	4.14324e+07	2.88038e+07	3.14673e+07	1.60361e+07	1.53021e+07	2.20049e+07	1.2933e+07	1.71309e+07	6.79955e+06	3.07829e+07	1.1607e+07	1.4476e+07	2.0904e+07	6.19741e+06	3.79341e+08	9.65339e+06	2.08449e+07	7.65702e+06	6.14625e+07	7.36597e+06	8.76557e+07	4.12041e+07	5.68355e+07	1.74321e+08	4.84462e+06	1.24031e+07	1.11931e+07	5.28823e+06	1.84659e+08	1.12839e+08	6.19826e+07	2.78119e+07
17_GL0034252	17_GL0034252	7.33649e+06	3.94572e+07	2.37758e+08	0.00179859	6.02572	1.17733e-05	32.4076	0.0800005	5.37821	COG0087	J	Ribosomal protein L3	2.09088e+07	1.01969e+07	0	5.81942e+06	0	9.38707e+06	4.82714e+06	7.55249e+06	1.00679e+08	5.04197e+07	1.33349e+07	3.11093e+07	3.1617e+07	7.07946e+07	4.94755e+08	1.8239e+08	8.43412e+07	1.52251e+07	0	8.54712e+06	2.44118e+08	2.93691e+08	2.15169e+08	7.17497e+08	6.35799e+07	1.98852e+07	3.36179e+06	4.35452e+07	2.21702e+08	1.33881e+08	1.48361e+08	9.91197e+07
S-Fe10_GL0142574	S-Fe10_GL0142574	4.62965e+07	7.1629e+07	4.36855e+08	0.000756166	6.09886	6.4784e-05	9.43601	0.448453	1.54718	COG5549	O	Predicted Zn-dependent protease	1.04011e+08	5.45544e+07	2.73918e+07	5.63456e+07	2.37788e+07	3.24788e+07	3.33588e+07	3.8453e+07	1.01709e+08	8.11521e+07	2.4585e+07	7.70868e+07	2.65088e+08	2.25772e+08	1.05679e+09	1.69309e+08	1.19039e+08	0	1.9293e+08	2.95958e+07	3.43811e+08	6.5527e+08	9.53718e+08	8.98173e+08	6.74994e+07	4.39815e+07	2.37668e+07	2.6573e+07	2.45008e+08	1.98308e+08	1.3895e+08	9.20577e+07
7-4_GL0129908	7-4_GL0129908	1.5176e+07	2.36447e+07	1.45013e+08	0.00583727	6.13299	0.00117988	9.55541	0.47256	1.55803	COG0493	ER	NADPH-dependent glutamate synthase beta chain or related oxidoreductase	7.92246e+06	3.508e+07	1.06211e+07	1.20329e+07	6.90446e+06	1.0558e+07	2.549e+07	1.27991e+07	2.68739e+07	1.0532e+07	0	1.77681e+07	1.28709e+07	1.99761e+07	3.06711e+08	7.79812e+07	6.0548e+07	7.68529e+06	1.41791e+07	8.32224e+06	2.39961e+08	1.05109e+08	1.31181e+08	2.65828e+08	5.66005e+07	9.68679e+06	3.57273e+07	1.21689e+07	4.11462e+08	5.44189e+07	3.94857e+07	7.51709e+07
S-Fe8_GL0183917	S-Fe8_GL0183917	8.62721e+07	9.38675e+07	5.77073e+08	0.0198564	6.14774	0.0147382	6.68899	0.697858	1.08804	COG0459	O	Chaperonin GroEL (HSP60 family)	6.48022e+07	3.33887e+07	8.84769e+07	7.78879e+07	6.11477e+06	2.98531e+08	6.16467e+06	1.1481e+08	2.12481e+08	2.94938e+07	3.53826e+07	4.68846e+07	2.00249e+09	7.78646e+08	3.93568e+08	1.22569e+08	0	8.06343e+07	2.19872e+07	1.27119e+08	1.19729e+09	5.33151e+08	1.19311e+08	0	5.16036e+07	1.22149e+08	2.91259e+08	1.35482e+07	7.23636e+08	2.3376e+07	2.09161e+08	2.44608e+08
2-1_GL0087653;26_GL0044151;2-4_GL0003910	2-1_GL0087653	2.85128e+07	7.74036e+07	4.77072e+08	0.00298279	6.16343	3.57073e-05	16.7318	0.295946	2.7147	COG0099	J	Ribosomal protein S13	6.01797e+07	3.86074e+07	2.46899e+07	2.77172e+07	1.46659e+07	2.55311e+07	3.11731e+06	3.35939e+07	1.35301e+08	8.20805e+07	2.77901e+06	7.74034e+07	5.33998e+07	1.19231e+08	1.25401e+09	3.1711e+08	2.06239e+08	2.9781e+07	8.61371e+06	2.61909e+07	5.81206e+08	4.38894e+08	4.88247e+08	1.08191e+09	1.28419e+08	3.53851e+07	5.92502e+07	1.37401e+08	6.33986e+08	2.70321e+08	2.6864e+08	2.17911e+08
2-5_GL0056740	2-5_GL0056740	2.14167e+07	1.76299e+07	1.09038e+08	5.53746e-05	6.18484	0.000133471	5.09128	0.600165	-1.21479	COG0094	J	Ribosomal protein L5	3.52801e+07	2.83217e+07	1.01651e+07	1.89278e+07	1.4021e+07	8.45707e+06	4.32016e+07	1.2959e+07	3.71809e+07	1.55032e+07	2.6911e+07	3.4752e+07	1.19281e+08	1.87271e+08	1.57311e+08	3.42066e+07	2.22351e+07	0	1.02049e+07	1.20121e+07	1.2709e+08	1.10591e+08	8.9555e+07	2.71951e+07	9.79197e+06	6.32092e+06	5.35895e+06	1.36581e+07	6.58506e+07	8.16996e+07	1.8239e+08	1.2602e+08
7-2_GL0074910;2-7_GL0011452	7-2_GL0074910	7.35907e+07	1.37147e+08	8.64074e+08	0.000502623	6.30037	5.20079e-05	11.7416	0.219082	1.86364	COG1156	C	Archaeal/vacuolar-type H+-ATPase subunit B/Vma2	1.7073e+08	7.64293e+07	4.74286e+07	9.40784e+07	1.96169e+07	1.0113e+08	2.86378e+07	5.06746e+07	4.0878e+08	1.1984e+08	5.57378e+07	9.6525e+07	1.24799e+08	1.66579e+08	1.46761e+09	4.11671e+08	2.96709e+08	5.18346e+07	5.68251e+07	3.8256e+07	1.61492e+09	7.19913e+08	9.05086e+08	1.93678e+09	2.24688e+08	6.97525e+07	1.11381e+08	1.1543e+08	1.2556e+09	6.82983e+08	5.75413e+08	5.0754e+08
7-2_GL0023884	7-2_GL0023884	2.36102e+08	1.77638e+08	1.12438e+09	0.000545753	6.32962	0.0038616	4.76228	0.284525	-1.32911	COG0235	G	Ribulose-5-phosphate 4-epimerase/Fuculose-1-phosphate aldolase	3.94603e+08	2.85148e+08	1.20011e+08	2.03058e+08	2.54689e+08	9.58915e+07	3.25627e+08	2.09788e+08	3.89108e+08	1.47411e+08	6.27596e+07	1.36421e+08	1.41449e+08	2.62579e+08	2.79711e+09	4.03339e+08	4.42201e+08	7.40867e+07	1.1041e+08	7.25354e+07	1.3273e+09	7.38839e+08	1.30041e+09	1.93241e+09	3.01682e+08	7.58962e+07	1.7591e+08	1.43239e+08	2.05499e+09	1.03481e+09	8.87381e+08	6.1197e+08
17_GL0067101	17_GL0067101	3.48613e+08	8.96789e+08	5.67997e+09	0.047303	6.33368	0.00286415	16.2931	0.0746791	2.57245				2.77991e+07	1.8684e+08	2.00198e+09	1.39191e+08	1.985e+07	1.86269e+08	1.16861e+08	1.10111e+08	3.68341e+08	3.82719e+08	3.59874e+08	9.14829e+07	3.54087e+09	1.00995e+10	8.7438e+08	3.07051e+07	6.48784e+08	6.80722e+08	1.50411e+09	2.36772e+08	3.97658e+09	7.43173e+09	3.67892e+08	4.97084e+09	5.07551e+09	1.2282e+08	4.55397e+08	8.3493e+08	3.44842e+09	1.60509e+10	8.43704e+09	8.93079e+09
2_GL0122268	2_GL0122268	3.51077e+06	9.04595e+06	5.7299e+07	0.000621791	6.33421	0.000128725	16.3209	0.515625	2.57662	COG0334	E	Glutamate dehydrogenase/leucine dehydrogenase	1.0878e+07	6.76394e+06	0	1.61298e+06	2.96743e+06	2.53163e+06	0	3.33219e+06	1.53989e+07	5.06944e+06	1.13569e+06	6.28333e+06	2.00798e+07	1.1127e+07	1.59192e+08	2.7562e+07	3.54413e+07	5.905e+06	2.69457e+06	1.78291e+06	6.40855e+07	5.5883e+07	6.28811e+07	8.05341e+07	1.82222e+07	7.52697e+06	3.1395e+06	5.95155e+06	8.35661e+07	7.56746e+07	3.50647e+07	1.1938e+07
8-1_GL0122889;23_GL0135259;Group2-8A_GL0054673	8-1_GL0122889	1.23819e+07	1.87664e+07	1.19365e+08	0.000149149	6.36057	2.21858e-05	9.64028	0.170371	1.51563	COG1529	C	CO or xanthine dehydrogenase, Mo-binding subunit	7.20576e+06	6.62018e+06	5.26344e+06	6.63667e+06	5.02724e+07	3.66927e+06	9.65695e+06	9.73038e+06	1.62851e+07	9.46847e+06	1.58551e+07	4.21172e+07	4.06443e+07	5.53745e+07	3.07199e+08	2.84499e+07	2.84912e+07	3.09037e+06	2.34029e+07	1.10591e+07	1.00561e+08	9.59798e+07	1.5826e+08	2.82631e+08	2.90509e+07	1.78168e+07	1.1592e+07	1.69672e+07	1.27609e+08	8.60756e+07	8.57709e+07	6.38234e+07
8-1_GL0055094;23_GL0070259	8-1_GL0055094	6.8234e+07	3.96124e+07	2.52318e+08	0.00445927	6.36966	0.0579554	3.69783	0.233771	-1.72254	COG1012	C	Acyl-CoA reductase or other NAD-dependent aldehyde dehydrogenase	1.37759e+08	8.55362e+07	6.00385e+07	2.5339e+07	9.76585e+06	4.06397e+07	1.58329e+08	2.84649e+07	7.69485e+07	2.7165e+07	1.79139e+07	2.20882e+07	1.0257e+07	8.58559e+07	4.88956e+08	3.54111e+07	1.70939e+08	6.88525e+06	1.94532e+07	4.25216e+06	2.014e+08	2.67147e+08	3.93677e+08	6.27047e+08	8.38533e+07	6.40693e+06	2.13309e+07	1.8113e+07	3.96862e+08	2.54039e+08	1.40049e+08	1.2711e+08
26_GL0038155	26_GL0038155	1.47306e+07	1.15708e+07	7.40411e+07	0.00346527	6.39898	0.0320091	5.02635	0.693044	-1.27309	COG0706	M	Membrane protein insertase Oxa1/YidC/SpoIIIJ, required for the localization of integral membrane proteins	7.416e+06	6.35389e+07	1.18239e+07	0	0	5.80176e+06	2.49678e+07	4.29635e+06	1.10841e+07	8.46759e+06	1.7155e+07	1.34181e+06	2.18842e+07	8.91087e+06	2.83081e+08	5.7767e+07	1.79308e+07	0	2.11091e+07	1.77562e+07	6.67683e+07	5.83848e+07	9.48244e+07	6.94241e+07	1.048e+07	9.26574e+06	5.24856e+06	7.43961e+06	1.44541e+08	1.9965e+07	4.53461e+07	1.75979e+07
S-Fe6_GL0081373	S-Fe6_GL0081373	3.60314e+06	4.56182e+07	2.92102e+08	0.00755659	6.40321	0.000138254	81.0689	0.0512218	12.6607	COG0443	O	Molecular chaperone DnaK (HSP70)	7.88479e+06	2.66281e+06	0	8.56702e+06	0	2.2599e+06	0	7.45058e+06	6.25475e+07	6.07785e+06	3.18317e+06	5.43113e+07	5.51823e+07	1.4129e+07	1.74241e+08	3.91309e+07	3.508e+07	4.8405e+06	3.02552e+07	1.23149e+08	6.28463e+08	1.69352e+08	3.65923e+08	7.04872e+08	6.5444e+07	1.07999e+07	2.09199e+07	1.3081e+08	4.24952e+08	3.22099e+08	3.64737e+08	2.42148e+08
11_GL0108888	11_GL0108888	7.74339e+07	3.06348e+07	1.96514e+08	0.00235505	6.41473	0.339632	2.53783	0.00952456	-2.52765	COG0554	C	Glycerol kinase	8.59548e+07	1.10159e+08	3.85771e+07	7.64452e+07	4.69343e+07	3.51852e+07	1.583e+08	6.79157e+07	9.97654e+06	2.34428e+08	6.65166e+06	1.0344e+07	1.7885e+07	7.92136e+07	1.4873e+08	1.77052e+07	6.89827e+06	6.47456e+06	1.81439e+06	3.40738e+07	3.65048e+07	4.91451e+08	3.2311e+08	1.24871e+08	8.30615e+06	1.30581e+06	8.66702e+06	3.86768e+07	6.96017e+07	3.57619e+08	3.02009e+08	3.89466e+08
26_GL0054503;Group2-3A_GL0037025	26_GL0054503	3.12497e+07	3.78046e+07	2.44662e+08	0.0220558	6.47175	0.0590941	7.82925	0.66246	1.20976	COG1653	G	ABC-type glycerol-3-phosphate transport system, periplasmic component	9.41825e+07	2.2272e+07	4.17676e+07	3.65797e+07	4.04706e+06	3.97082e+07	0	1.14409e+07	1.22899e+07	3.16577e+07	1.58402e+07	5.36822e+07	1.00381e+07	6.64768e+06	3.9977e+08	2.73899e+07	3.57849e+06	1.60432e+07	4.3452e+06	2.72013e+07	7.08517e+08	1.793e+08	1.93531e+08	6.03823e+08	1.81468e+06	2.11422e+07	3.09507e+07	2.35109e+08	3.42902e+08	1.0856e+08	2.60369e+08	9.50955e+07
S-Fe1_GL0129126	S-Fe1_GL0129126	1.32612e+08	3.68155e+07	2.38733e+08	0.00342831	6.48459	0.303029	1.80024	0.0520276	-3.60207				1.10739e+07	7.32976e+07	3.07468e+08	2.97043e+07	2.56608e+08	5.12637e+07	1.79411e+08	1.52069e+08	661165	1.3929e+08	8.1888e+06	6.64844e+07	8.13411e+07	1.02939e+09	1.9498e+08	7.73678e+07	6.85962e+07	3.24347e+07	9.14998e+07	2.9317e+06	4.37361e+07	2.73382e+08	4.66745e+08	7.74462e+07	1.4751e+07	4.31062e+06	4.89711e+06	7.74016e+06	6.19085e+07	1.80061e+08	2.43551e+08	1.3489e+08
26_GL0055243	26_GL0055243	9.56144e+07	1.36981e+08	8.89064e+08	0.00127545	6.49044	0.000294639	9.29844	0.414551	1.43264	COG0057	G	Glyceraldehyde-3-phosphate dehydrogenase/erythrose-4-phosphate dehydrogenase	8.69e+07	5.37155e+07	3.45247e+07	7.6373e+07	1.67629e+08	4.3388e+07	2.71581e+08	3.08028e+07	1.34459e+08	2.9075e+07	2.94022e+08	1.93028e+08	1.20809e+08	1.75788e+08	1.34221e+09	2.7034e+08	2.46882e+08	5.60209e+07	3.01502e+07	7.15896e+07	1.3262e+09	1.77619e+09	5.98095e+08	2.27237e+09	1.13689e+08	1.1311e+08	1.44671e+08	2.1707e+08	1.28059e+09	5.75201e+08	5.08078e+08	4.22893e+08
4-8_GL0121548;Group2-3A_GL0164969	4-8_GL0121548	2.45649e+07	1.68536e+07	1.09406e+08	0.0403482	6.49154	0.13514	4.45374	0.356811	-1.45755	COG1551	T	sRNA-binding carbon storage regulator CsrA	1.32139e+07	1.19069e+07	1.5113e+07	1.184e+07	5.15941e+07	5.91262e+07	1.5331e+07	1.83942e+07	9.68434e+06	1.3605e+06	842481	1.61362e+07	2.77172e+08	4.226e+06	1.6836e+08	5.84037e+06	1.0866e+07	2.11661e+07	2.10722e+07	5.75201e+07	1.66131e+08	4.69505e+07	6.88177e+07	2.70402e+08	1.7574e+07	1.7029e+07	1.64881e+07	1.2504e+07	2.06819e+08	4.75543e+07	3.5474e+07	1.5122e+07
7-6_GL0100174;8-2_GL0132724;G1-7A_GL0162753;3B-dyr36-06_GL0012439;Group2-1A_GL0006167;Group2-6A_GL0045694;Group2-3A_GL0053046;2-2_GL0080209;2-1_GL0023864;16_GL0039342;MH-6-1_GL0036891;MH-6-5_GL0192220;MH-6-5_GL0166768;MH-6-4_GL0101822;G1-7A_GL0163344;MC-0-3_GL0054789;7-7_GL0087378;MH-6-3_GL0150936;S-Fe20_GL0026486	7-6_GL0100174	1.65802e+07	4.72757e+07	3.12013e+08	0.00106148	6.59986	3.01891e-05	18.8184	0.00861068	2.85134	COG3411	C	(2Fe-2S) ferredoxin	1.86072e+07	3.97201e+07	2.76408e+07	1.2479e+07	6.95489e+06	4.71607e+06	1.34921e+07	9.0315e+06	1.13381e+08	2.33588e+07	2.1682e+07	2.76312e+07	6.95184e+07	1.06861e+08	9.448e+08	2.6603e+07	1.079e+08	2.40991e+07	4.90829e+07	2.60597e+07	4.43282e+08	2.34882e+08	3.50292e+08	4.06069e+08	6.55677e+07	2.65589e+07	3.52038e+07	4.67843e+07	5.63858e+08	2.49862e+08	2.18499e+08	1.29631e+08
6-5_GL0003872;6-4_GL0079799;4-6_GL0043501;4-1_GL0065459;2-4_GL0014222;11_GL0153868;8-2_GL0096636;S-Fe5_GL0093435;Group2-3A_GL0034829	6-5_GL0003872	9.55713e+06	2.30227e+07	1.53421e+08	0.00401196	6.66389	0.000922996	16.053	0.145705	2.40896	COG0291	J	Ribosomal protein L35	1.5055e+07	1.44049e+07	0	7.53442e+06	1.4484e+07	2.35841e+06	1.67078e+07	5.91248e+06	3.39719e+07	3.22181e+07	9.04774e+06	1.69801e+07	2.72961e+06	7.86249e+07	3.11702e+08	1.5579e+08	3.97759e+07	9.00264e+06	6.26167e+06	8.95695e+06	2.19089e+08	1.37749e+08	1.54629e+08	2.12579e+08	4.67444e+07	8.74641e+06	2.98291e+07	3.47376e+07	2.40608e+08	1.2179e+08	1.04701e+08	1.0106e+08
4-8_GL0025882;26_GL0024653	4-8_GL0025882	1.49515e+07	2.2192e+07	1.48757e+08	0.0174524	6.70319	0.0316566	9.94927	0.986336	1.48426	COG1028	IQR	NAD(P)-dependent dehydrogenase, short-chain alcohol dehydrogenase family	2.69519e+07	945649	1.0728e+07	1.7589e+07	0	4.71379e+06	5.8684e+07	0	9.05795e+07	4.99114e+06	2.88962e+06	3.44437e+06	7.46535e+06	1.2347e+07	5.59745e+08	4.84685e+07	5.844e+07	8.13167e+06	2.02628e+07	1.69079e+07	1.7042e+07	1.32279e+08	1.61991e+08	2.65009e+08	3.37062e+07	0	1.9238e+06	2.83452e+06	3.1181e+07	1.10831e+08	3.20347e+08	1.1838e+08
[truncated: 149 more rows]

## Sheet: Table S6
Table S6 Best hits of BLASTP alignments against NCBI nr database
Query	Best hit	Description	Identity (%)	E-value	Total score	Query coverage
S-Fe7_GL0107273	gi|490166065|ref|WP_004064712.1|	hypothetical protein [Eubacterium plexicaudatum]	43.158	1.51e-31	132	1
S-Fe9_GL0178463	gi|476626356|gb|EMZ33004.1|	hypothetical protein C823_01422 [Eubacterium plexicaudatum ASF492]	0.57	5e-151	454	0.97

## Sheet: Table S7
Table S7 Names and one-letter codes for identified COG categories
Code	Name
[truncated: 24 more rows]
